# Supplementary material for: Accounting for cell lineage and sex effects in the identification of cell-specific DNA methylation using a Bayesian model selection algorithm
Source: PLoS One. 2017 Sep 28;12(9):e0182455. doi: 10.1371/journal.pone.0182455 (PMC5619727; doi:10.1371/journal.pone.0182455)
Supplement: S1 File — Core R functions required to prepare data and compute posterior model probabilities via the EM algorithm, across all listed candidate models. (ZIP) [file pone.0182455.s005.zip]

Archive with 4 entries (4 files):
- S1 File/cell dependent models.RDS
- S1 File/ML functions.R
- S1 File/Rcpp functions.R
- S1 File/S1 File R code.R
