# Supplementary material for: Accounting for cell lineage and sex effects in the identification of cell-specific DNA methylation using a Bayesian model selection algorithm
Source: PLoS One. 2017 Sep 28;12(9):e0182455. doi: 10.1371/journal.pone.0182455 (PMC5619727; doi:10.1371/journal.pone.0182455)
Supplement: S2 File — Illumina Human Methylation 450K annotation data are also included for each CpG marker. (XLSX) [file pone.0182455.s006.xlsx]

## Sheet: Notes
S2 File: Sex-specific analysis of common CpG markers by candidate model
Each worksheet contains a list of common CpG Markers for each candidate model defined in Table 1 of the manuscript
Candidate models:
Myeloid: Cell specific methylation in CD14Mono and CD16Neu
Lymphocyte-I: Cell specific methylation in CD19B, CD4T,CD8T and CD56NK
Lymphocyte-II: Cell specific methylation in CD4T,CD8T and CD56NK
PanT: Cell specific methylation in CD4T and CD8T
CD19B: Cell specific methylation in CD19B
CD4T: Cell specific methylation in CD4T
CD8T: Cell specific methylation in CD8T
CD14Mono: Cell specific methylation in CD14Mono
CD56NK: Cell specific methylation in CD56NK
CD16Neu: Cell specific methylation in CD16Neu
The following information is provided for each common marker identified
CpGname: CpG probe ID
Mean_difference_xx: Expected difference in cell type xx : Male-Female (see RHS of Eq 3 of manuscript)
SD_difference_xx: SD of the difference in cell type xx: Male-Female (see RHS of Eq 3 of manuscript)
post_prob_DM_gt0.10_xx: Posterior probability that the sex-specific difference in cell type xx is greater than 0.10
sex_specific_difference_xx: =1 if post_prob_DM_gt0.10_xx>0.95; =0 otherwise
In addition to the above results, the following annotation is also provided
CHR
UCSC_RefGene_Name
UCSC_RefGene_Group

## Sheet: Myeloid
CpGname	Mean_difference_Neu	Mean_difference_CD14Mono	SD_difference_Neu	SD_difference_CD14Mono	post_prob_DM_gt0.10_Neu	post_prob_DM_gt0.10_CD14Mono	sex_specific_difference_Neu	sex_specific_difference_CD14Mono	CHR	UCSC_RefGene_Name	UCSC_RefGene_Group
cg07160107	0.0645671	0.106844	0.0229171	0.0229171	0.0610358	0.617387	0	0	chrX	ARSE;ARSE	5'UTR;1stExon
cg10986455	0.0394274	-0.0489057	0.0236036	0.0236036	0.00514031	0.0152059	0	0	chrX	GDPD2;GDPD2;GDPD2;GDPD2	TSS200;TSS200;TSS200;TSS200
cg21912308	-0.155008	-0.149982	0.0405498	0.0405498	0.91254	0.891139	0	0	chrX	PRAF2	Body
cg22451002	-0.283402	-0.227832	0.0280231	0.0280231	1	0.999997	1	1	chrX	TKTL1;TEX28;TKTL1	TSS1500;TSS200;TSS1500
cg23946499	-0.169065	-0.246889	0.0357911	0.0357911	0.973177	0.99998	1	1	chrX	BMX;BMX	1stExon;5'UTR
cg00038675	-0.0380252	-0.0535415	0.0548841	0.0548841	0.129408	0.198641	0	0	chr1	SMCP	5'UTR
cg00099427	-0.00774651	-0.0442555	0.0340303	0.0340303	0.00335481	0.0507021	0	0	chr1	CCDC19	TSS1500
cg00299820	0.0349425	0.0103199	0.0243737	0.0243737	0.00380192	0.000116897	0	0	chr1
cg00569091	-0.0376047	-0.0301929	0.0160652	0.0160652	5.14021e-05	6.95635e-06	0	0	chr1	RERE;RERE;RERE	5'UTR;Body;Body
cg01084500	0.0737594	0.0175623	0.0246129	0.0246129	0.143183	0.000404983	0	0	chr1
cg01101459	0.0540639	-0.0255004	0.0146889	0.0146889	0.000882231	1.97018e-07	0	0	chr1
cg01101873	-6.16833e-05	-0.0236416	0.0368147	0.0368147	0.00331746	0.0190336	0	0	chr1	PRDM16;PRDM16	Body;Body
cg01429558	-0.00636074	-0.0528578	0.0166339	0.0166339	9.04072e-09	0.00229771	0	0	chr1	LEPRE1;LEPRE1	Body;Body
cg01554529	0.0808812	0.0266379	0.029876	0.029876	0.261106	0.00703334	0	0	chr1	FBXO6;FBXO44;FBXO44;FBXO44;FBXO44	TSS1500;3'UTR;3'UTR;3'UTR;3'UTR
cg02050917	-0.011784	0.0037552	0.02065	0.02065	9.68788e-06	1.57516e-06	0	0	chr1	SKI	Body
cg02291556	0.133777	0.0615339	0.0178501	0.0178501	0.970771	0.0155829	1	0	chr1	PDZK1IP1	TSS1500
cg02901884	0.00818992	0.0119154	0.00872839	0.00872839	3.54745e-26	3.00474e-24	0	0	chr1	C1orf35	Body
cg03126058	-0.0320956	-0.0492772	0.0222803	0.0222803	0.00115285	0.0114056	0	0	chr1	PRDM16;PRDM16	Body;Body
cg03423077	0.0257545	-0.0537694	0.0307613	0.0307613	0.00789796	0.066435	0	0	chr1	LOC339524;LOC339524;LOC339524;LOC339524;LOC339524	Body;Body;Body;Body;Body
cg03512248	-0.00115708	0.0367714	0.0194192	0.0194192	1.79069e-07	0.000565	0	0	chr1	PTAFR;PTAFR	5'UTR;5'UTR
cg03538326	-0.0786899	-0.0733332	0.0255699	0.0255699	0.202307	0.148497	0	0	chr1	VWA1;VWA1	3'UTR;3'UTR
cg03753670	0.0645812	0.0401654	0.0143645	0.0143645	0.00683716	1.55377e-05	0	0	chr1	DNAJC11	TSS1500
cg04101015	0.0736996	0.0287725	0.0310778	0.0310778	0.198699	0.0109555	0	0	chr1	CADM3;CADM3	Body;Body
cg04701420	-0.00848222	0.0104693	0.0152393	0.0152393	9.54522e-10	2.11459e-09	0	0	chr1	S1PR1	TSS1500
cg04865726	0.0135187	-0.0133146	0.0480831	0.0480831	0.0360426	0.0357079	0	0	chr1
cg05265611	0.0088971	-0.0368722	0.0126985	0.0126985	3.63339e-13	3.32543e-07	0	0	chr1	PRDM16;PRDM16	Body;Body
cg05304531	0.0510594	0.0780518	0.0479561	0.0479561	0.153739	0.323594	0	0	chr1	DHDDS;HMGN2;DHDDS	3'UTR;TSS1500;3'UTR
cg06179749	0.0646533	0.0221582	0.0102452	0.0102452	0.000280228	1.50537e-14	0	0	chr1	PHC2;PHC2	Body;Body
cg06619077	0.112084	0.0606137	0.0321657	0.0321657	0.646422	0.110386	0	0	chr1	PDZK1IP1	TSS1500
cg06746829	0.0746462	0.074553	0.0685452	0.0685452	0.355734	0.355228	0	0	chr1	PADI2	Body
cg06772309	0.00879918	-0.00853992	0.0316007	0.0316007	0.00195062	0.00190037	0	0	chr1	PADI1	3'UTR
cg06902698	0.0516821	0.0113551	0.0237799	0.0237799	0.0210828	9.66049e-05	0	0	chr1	SCNM1;LYSMD1;LYSMD1	TSS1500;Body;1stExon
cg06946837	0.0517162	-0.00650669	0.0261608	0.0261608	0.0324712	0.000175921	0	0	chr1	GLIS1	3'UTR
cg06955484	0.0256901	0.0495445	0.0392341	0.0392341	0.0291117	0.0992194	0	0	chr1	TAL1;TAL1	5'UTR;1stExon
cg07357157	0.00787409	0.00091767	0.0105732	0.0105732	1.47724e-18	3.58838e-21	0	0	chr1	PEX14	3'UTR
cg07364396	0.0187971	-0.00561271	0.00724583	0.00724583	1.88704e-29	4.32794e-39	0	0	chr1	CAMTA1	Body
cg07376381	-0.108568	-0.124153	0.0378471	0.0378471	0.589547	0.738316	0	0	chr1	LCK;LCK	Body;Body
cg08529295	0.0258388	0.0221826	0.0246072	0.0246072	0.00129	0.000782425	0	0	chr1	EFCAB2;EFCAB2;EFCAB2;EFCAB2;EFCAB2	TSS1500;TSS1500;TSS1500;TSS1500;TSS1500
cg08655953	-0.0536767	-0.0980502	0.0141872	0.0141872	0.000547046	0.445344	0	0	chr1	PLCH2	Body
cg08943107	0.0384053	-0.00196103	0.00849324	0.00849324	2.05025e-13	3.99605e-31	0	0	chr1	MACF1;MACF1	Body;Body
cg09023136	0.0336868	0.0247019	0.0160163	0.0160163	1.73391e-05	1.29236e-06	0	0	chr1	MOSC1	TSS1500
cg09684160	-0.0806855	0.0141361	0.0376096	0.0376096	0.303783	0.0112142	0	0	chr1
cg09800633	-0.0635498	-0.00363924	0.0307663	0.0307663	0.118059	0.000868034	0	0	chr1	C1orf174	Body
cg10493186	0.0752029	0.0638652	0.0459156	0.0459156	0.294578	0.215646	0	0	chr1	PRDM16;PRDM16	Body;Body
cg10801633	0.0682922	0.0170376	0.0277257	0.0277257	0.12639	0.0013846	0	0	chr1	PEX14	Body
cg10837110	0.00558092	-0.0279911	0.0230972	0.0230972	2.17646e-05	0.000911514	0	0	chr1	GABRD	Body
cg10837783	-0.0655834	-0.0281103	0.0150975	0.0150975	0.011315	9.59872e-07	0	0	chr1	LCK;LCK	Body;Body
cg10959932	0.0313769	-0.00250046	0.0125428	0.0125428	2.2362e-08	3.82234e-15	0	0	chr1	CPT2	TSS1500
cg10961323	0.00339929	-0.0172457	0.0178152	0.0178152	2.94073e-08	1.6992e-06	0	0	chr1	GALE;GALE	TSS1500;TSS1500
cg11412129	-0.0625322	-0.0643824	0.0209688	0.0209688	0.0369821	0.0446972	0	0	chr1
cg11706999	-0.00188657	-0.00780015	0.0142959	0.0142959	3.37019e-12	5.61478e-11	0	0	chr1	SH3BP5L	3'UTR
cg11716578	-0.00882237	-0.00391649	0.0170938	0.0170938	4.80433e-08	9.4943e-09	0	0	chr1	IQGAP3	TSS1500
cg11750929	0.0638037	0.0189347	0.0115059	0.0115059	0.000827905	9.237e-13	0	0	chr1
cg11756095	0.0116864	0.0233695	0.038291	0.038291	0.0105447	0.0226818	0	0	chr1
cg12126344	0.0147805	-0.019824	0.0150984	0.0150984	8.29324e-09	5.47389e-08	0	0	chr1
cg12129117	0.136776	0.0902968	0.0276235	0.0276235	0.908458	0.362694	0	0	chr1	CAPN2;CAPN2	Body;Body
cg12278705	0.0315945	0.0255198	0.0336777	0.0336777	0.0211184	0.0134986	0	0	chr1	CYR61;DDAH1	TSS1500;TSS1500
cg12611488	-0.0266527	0.00239019	0.0134399	0.0134399	2.41513e-08	1.89705e-13	0	0	chr1	SKI	Body
cg12756753	0.0102201	0.00323422	0.0107299	0.0107299	2.94793e-17	9.54616e-20	0	0	chr1	LENEP	1stExon
cg12763668	-0.00195445	-0.0371407	0.0207102	0.0207102	1.0998e-06	0.00120195	0	0	chr1	CAPZB	Body
cg13051977	0.0776391	0.0564118	0.0221517	0.0221517	0.156381	0.0245505	0	0	chr1	C1orf228	5'UTR
cg13234110	0.0230019	0.0125862	0.0178853	0.0178853	8.34544e-06	5.10729e-07	0	0	chr1	COG2;COG2	TSS1500;TSS1500
cg13471521	0.0398199	-0.0115311	0.0106638	0.0106638	8.33696e-09	5.37636e-17	0	0	chr1	TNFRSF1B	Body
cg13549940	0.0877949	0.0584543	0.0539139	0.0539139	0.410453	0.220474	0	0	chr1	ACOT7;ACOT7;ACOT7;ACOT7	Body;Body;Body;Body
cg13567986	0.0753736	0.0130827	0.0140454	0.0140454	0.0397709	3.04025e-10	0	0	chr1	MTF1	Body
cg13689831	0.0219837	-0.0445365	0.0422737	0.0422737	0.0324822	0.0947585	0	0	chr1	CABC1	3'UTR
cg13785123	0.28734	0.00734904	0.0213499	0.0213499	1	7.13588e-06	1	0	chr1	ENO1	Body
cg13941027	0.00555455	-0.00163571	0.0154985	0.0154985	5.5115e-10	1.09992e-10	0	0	chr1	VPS13D;VPS13D	Body;Body
cg14511923	0.0440959	-0.0105386	0.0462468	0.0462468	0.113366	0.0265297	0	0	chr1
cg14669515	-0.00665073	0.00556585	0.0132081	0.0132081	7.88233e-13	4.3475e-13	0	0	chr1	SPSB1	5'UTR
cg15396800	-0.0166164	-0.0107998	0.0127932	0.0127932	3.56663e-11	1.55683e-12	0	0	chr1
cg15929771	0.0234624	0.103662	0.0127131	0.0127131	8.70195e-10	0.613358	0	0	chr1	VPS13D;VPS13D	Body;Body
cg15995125	0.0393437	-0.00249335	0.0267012	0.0267012	0.0115534	0.000130223	0	0	chr1	RCC2;RCC2	Body;Body
cg16057915	-0.000623864	-0.0303424	0.00961191	0.00961191	2.35073e-25	2.13043e-13	0	0	chr1	PEX14	3'UTR
cg16060635	0.0145617	-0.00738584	0.00989226	0.00989226	2.88838e-18	3.90155e-21	0	0	chr1
cg16110541	0.255826	0.0850755	0.0397332	0.0397332	0.999956	0.353601	1	0	chr1	GPR177;GPR177	Body;Body
cg16387254	-0.00220994	0.0196893	0.0349114	0.0349114	0.00254647	0.0107123	0	0	chr1	C1orf124;C1orf124;EXOC8	TSS1500;TSS1500;1stExon
cg16619049	0.0860096	0.0740248	0.0334191	0.0334191	0.337742	0.218503	0	0	chr1	FAM41C	Body
cg16897608	0.0412197	0.0128705	0.0200974	0.0200974	0.00172359	7.27642e-06	0	0	chr1	GLIS1	5'UTR
cg16988262	-0.003872	-0.00296047	0.0309721	0.0309721	0.000955596	0.000864772	0	0	chr1
cg17411994	0.0147339	0.00758861	0.016801	0.016801	1.9369e-07	1.89521e-08	0	0	chr1
cg17710804	-0.0117197	-0.0223978	0.0297963	0.0297963	0.00152428	0.00460139	0	0	chr1	C1orf113;C1orf113	TSS1500;TSS200
cg17739555	0.0301787	0.0372984	0.0246453	0.0246453	0.00230535	0.00547709	0	0	chr1
cg18128887	-0.127304	-0.0370664	0.0221236	0.0221236	0.891431	0.00222309	0	0	chr1	RCAN3	Body
cg18284427	-0.0296755	-0.0139974	0.0119643	0.0119643	2.07797e-09	3.2808e-13	0	0	chr1	C1orf200;PIK3CD	Body;5'UTR
cg18322510	-0.00529946	0.0162869	0.0358308	0.0358308	0.0041088	0.00973656	0	0	chr1	LGALS8;LGALS8;LGALS8;LGALS8	TSS200;TSS200;5'UTR;TSS1500
cg18976046	0.00664345	0.0114375	0.0158329	0.0158329	1.85792e-09	1.11218e-08	0	0	chr1	TTLL10;TTLL10	Body;Body
cg19081101	0.233761	-0.0169504	0.0436966	0.0436966	0.998897	0.0286775	1	0	chr1	CHI3L1	TSS1500
cg20146241	-0.0842216	-0.00230824	0.0204634	0.0204634	0.220337	9.03117e-07	0	0	chr1	RCAN3	Body
cg20251225	0.0503931	0.0372784	0.0239804	0.0239804	0.0192897	0.00445431	0	0	chr1	CDK11B;CDK11B;CDK11B;CDK11B;CDK11B;LOC728661;CDK11B	Body;Body;Body;Body;Body;5'UTR;5'UTR
cg20286956	-0.0121947	-0.0263612	0.0208896	0.0208896	1.31523e-05	0.000211626	0	0	chr1	MACF1	5'UTR
cg20335425	0.173346	0.052484	0.024054	0.024054	0.998853	0.0241122	1	0	chr1	S100A8	5'UTR
cg20569855	0.0445537	-0.00651077	0.00954727	0.00954727	3.16961e-09	6.0783e-23	0	0	chr1	PSRC1;PSRC1;PSRC1;PSRC1	Body;Body;Body;Body
cg20593826	-0.0418607	-0.0702934	0.0195841	0.0195841	0.00149534	0.0646497	0	0	chr1
cg20700740	0.330295	0.0250087	0.025523	0.025523	1	0.0016507	1	0	chr1
cg21210531	-0.0053979	-0.0284365	0.0190817	0.0190817	3.56591e-07	8.82853e-05	0	0	chr1
cg21286782	0.0331013	0.0221777	0.0224648	0.0224648	0.00145097	0.000265912	0	0	chr1	FAM19A3;FAM19A3	Body;Body
cg21419585	-0.0978392	-0.0883	0.0329666	0.0329666	0.47387	0.36133	0	0	chr1	FAM46C	Body
cg21475270	0.044934	0.0341234	0.0202295	0.0202295	0.00324376	0.000564052	0	0	chr1
cg21581845	0.0316243	0.0220162	0.0260069	0.0260069	0.0042801	0.00135621	0	0	chr1	KIAA1026;KIAA1026	Body;Body
cg21775279	0.0374289	0.00464817	0.0119654	0.0119654	8.5059e-08	8.00023e-16	0	0	chr1	XKR8;SMPDL3B	TSS1500;3'UTR
cg22349332	-0.0508096	-0.0234831	0.0238984	0.0238984	0.01978	0.000682957	0	0	chr1	MORN1	3'UTR
cg22356814	0.0093525	-0.0160479	0.0100268	0.0100268	7.79529e-20	2.81373e-17	0	0	chr1
cg22367159	0.0040144	-0.015927	0.0366232	0.0366232	0.00438496	0.0108488	0	0	chr1
cg22451356	0.0250152	0.00406035	0.0218017	0.0218017	0.000291503	5.39869e-06	0	0	chr1	KCNAB2;KCNAB2	3'UTR;3'UTR
cg22484084	-0.0299626	0.00127147	0.0114886	0.0114886	5.42938e-10	4.21444e-18	0	0	chr1	PTPRV	TSS1500
cg22502001	-0.0547959	-0.0547053	0.0142452	0.0142452	0.00075362	0.00073728	0	0	chr1
cg23025459	0.0270855	0.0253332	0.0449679	0.0449679	0.0524576	0.0484124	0	0	chr1	PRDM16;PRDM16	Body;Body
cg23216745	-0.00692578	-0.0028941	0.0071316	0.0071316	3.13774e-39	1.60235e-42	0	0	chr1	PBXIP1;PYGO2	TSS1500;3'UTR
cg23647410	0.0107365	-0.0100579	0.0156564	0.0156564	5.94145e-09	4.60309e-09	0	0	chr1
cg24058805	-0.109195	-0.0348735	0.014291	0.014291	0.740012	2.59232e-06	0	0	chr1	PDE4B;PDE4B;PDE4B	Body;Body;Body
cg24145109	0.0489691	0.020009	0.0480914	0.0480914	0.144317	0.0481251	0	0	chr1
cg24513014	-0.0638414	-0.0639891	0.0246205	0.0246205	0.0709652	0.0717831	0	0	chr1	CAMTA1	Body
cg24576260	0.0478829	0.0482969	0.0168094	0.0168094	0.000966034	0.00104952	0	0	chr1	SCNN1D;SCNN1D;SCNN1D	5'UTR;1stExon;1stExon
cg25198049	0.110946	0.0633707	0.0358009	0.0358009	0.620099	0.153122	0	0	chr1	CGN	Body
cg25409554	0.0268836	-0.0332614	0.0133139	0.0133139	1.99016e-08	2.68372e-07	0	0	chr1
cg26516532	0.0149074	0.00509646	0.0433672	0.0433672	0.0248729	0.0143212	0	0	chr1
cg26793227	0.247151	-0.0395113	0.0158348	0.0158348	1	6.67293e-05	1	0	chr1	EPHA2	TSS1500
cg27222785	0.00161674	-0.0257794	0.0126166	0.0126166	3.14728e-15	2.01743e-09	0	0	chr1
cg27314669	-0.0331441	-0.0309845	0.0151015	0.0151015	4.77514e-06	2.43725e-06	0	0	chr1	NTRK1;INSRR	Body;Body
cg00533827	0.02499	-0.0363807	0.0130534	0.0130534	4.55793e-09	5.47404e-07	0	0	chr2
cg01114124	0.0396187	-0.00613817	0.0263507	0.0263507	0.0109688	0.000184004	0	0	chr2	HDAC4	Body
cg01382864	0.0581323	0.0362461	0.0267313	0.0267313	0.0586456	0.00853965	0	0	chr2	PTPRN	TSS200
cg01997813	0.000439347	-0.0577458	0.0272642	0.0272642	0.000130259	0.0605946	0	0	chr2
cg02219197	0.0904986	-0.00388181	0.0194311	0.0194311	0.312427	3.77558e-07	0	0	chr2	PROC	TSS1500
cg02296171	0.0977104	-0.00478786	0.0450816	0.0450816	0.479747	0.0173434	0	0	chr2
cg02639108	0.0173345	-0.0545557	0.0347547	0.0347547	0.00869063	0.0955089	0	0	chr2
cg03429644	0.0217968	0.0367963	0.0251414	0.0251414	0.000933749	0.00596976	0	0	chr2
cg03538480	0.0237429	-0.0173384	0.0383326	0.0383326	0.0233313	0.0155251	0	0	chr2
cg03610527	0.278533	-0.0587376	0.0164397	0.0164397	1	0.00603796	1	0	chr2	HDLBP;HDLBP	Body;Body
cg04667538	0.0104709	-0.0217796	0.0219717	0.0219717	2.30324e-05	0.000185391	0	0	chr2
cg05025159	-0.00715292	-0.0191444	0.0153375	0.0153375	7.08264e-10	6.75643e-08	0	0	chr2
cg05414908	0.00390375	0.00308853	0.0163138	0.0163138	1.92539e-09	1.4212e-09	0	0	chr2	LOC100302652;GPR75	TSS200;TSS200
cg05845831	-0.00764345	-0.0330752	0.0329085	0.0329085	0.00250439	0.0209926	0	0	chr2
cg06165982	0.0127324	0.10368	0.018871	0.018871	1.87807e-06	0.577312	0	0	chr2
cg07018857	-0.00986647	-0.0423217	0.0145829	0.0145829	3.18943e-10	3.82349e-05	0	0	chr2
cg07067189	-0.0148018	0.000320482	0.0136198	0.0136198	1.98191e-10	1.25195e-13	0	0	chr2
cg07205203	0.247523	0.0248711	0.0269848	0.0269848	1	0.0026837	1	0	chr2
cg07751331	0.0326575	0.00465964	0.0275589	0.0275589	0.00727114	0.000270581	0	0	chr2	KIF3C	TSS1500
cg08493959	-0.0312497	-0.00881051	0.0339161	0.0339161	0.0213277	0.0035868	0	0	chr2	OBSL1;INHA	TSS1500;TSS200
cg08825699	-0.113192	-0.100917	0.0523512	0.0523512	0.599476	0.506985	0	0	chr2	HDAC4	Body
cg08915171	-0.00769034	-0.00950315	0.0172457	0.0172457	4.33474e-08	7.70916e-08	0	0	chr2
cg09234973	-0.00139684	-0.00690633	0.00754993	0.00754993	2.78123e-39	3.10687e-35	0	0	chr2	PAX8;PAX8;PAX8;PAX8;LOC440839;PAX8	3'UTR;3'UTR;3'UTR;3'UTR;Body;3'UTR
cg09958879	0.000925505	-0.0110373	0.0368418	0.0368418	0.00358131	0.00787361	0	0	chr2
cg10560079	0.0768897	0.0282133	0.0291525	0.0291525	0.213965	0.00689953	0	0	chr2	TMEM194B	Body
cg11354105	-0.00162594	-0.00850327	0.0103228	0.0103228	7.88314e-22	3.87618e-19	0	0	chr2	DNMT3A;DNMT3A;DNMT3A	Body;TSS1500;Body
cg12294361	-0.00576238	-0.0116022	0.0143684	0.0143684	2.71486e-11	3.82035e-10	0	0	chr2
cg12535642	-0.0227671	-0.016847	0.0228881	0.0228881	0.000369923	0.00014006	0	0	chr2	STEAP3;STEAP3;STEAP3	Body;Body;Body
cg12847502	0.172071	0.0773878	0.0320209	0.0320209	0.9878	0.240041	1	0	chr2
cg12924402	-0.0620604	-0.111022	0.0297615	0.0297615	0.101192	0.644442	0	0	chr2
cg12961607	0.0154461	0.0228908	0.0618744	0.0618744	0.0858846	0.106341	0	0	chr2	SFRS7	Body
cg13286582	-0.00824043	0.0435728	0.0502234	0.0502234	0.0338479	0.130608	0	0	chr2	CDC42EP3	5'UTR
cg13467628	0.050507	-0.0237025	0.0263301	0.0263301	0.0300737	0.00187937	0	0	chr2
cg13742400	0.165276	-0.0241236	0.0210141	0.0210141	0.999053	0.000152663	1	0	chr2	DOCK10	Body
cg14131536	-0.111404	-0.120868	0.0222756	0.0222756	0.695656	0.82557	0	0	chr2	ZAP70	Body
cg14189391	0.0345753	-0.0123238	0.0492292	0.0492292	0.091927	0.0374578	0	0	chr2	DNMT3A;DNMT3A;DNMT3A	Body;Body;Body
cg14615927	0.0755692	-0.00755553	0.0185207	0.0185207	0.0935665	2.99684e-07	0	0	chr2	HDAC4	Body
cg15100426	0.00123255	0.075356	0.0256746	0.0256746	5.98122e-05	0.168563	0	0	chr2	PNKD;PNKD	TSS1500;Body
cg15122841	0.0590782	0.0633444	0.0232409	0.0232409	0.0391388	0.057374	0	0	chr2	HDAC4	Body
cg15746851	0.00760607	-0.0134034	0.0194967	0.0194967	1.07411e-06	4.46453e-06	0	0	chr2	NEU4;NEU4;NEU4;NEU4;NEU4	Body;Body;Body;Body;Body
cg15871206	0.0719255	0.0793102	0.0420246	0.0420246	0.252051	0.311245	0	0	chr2	ESPNL	1stExon
cg15985563	0.00137455	-0.0141488	0.00633716	0.00633716	6.48856e-55	4.11146e-42	0	0	chr2	WDR33	Body
cg17129809	-0.00948055	-0.0334104	0.0295495	0.0295495	0.00109448	0.0121139	0	0	chr2	KLHL29	Body
cg17156491	0.0523185	0.0741159	0.0264043	0.0264043	0.0354729	0.16347	0	0	chr2
cg17285931	0.121121	-0.0464106	0.0179528	0.0179528	0.880292	0.00141785	0	0	chr2	HDAC4	Body
cg17981927	0.022647	-0.000344942	0.0165353	0.0165353	1.44805e-06	8.36158e-10	0	0	chr2	NEU4;NEU4;NEU4;NEU4;NEU4	Body;Body;Body;Body;Body
cg18005337	-0.14559	-0.130359	0.0168666	0.0168666	0.996564	0.964067	1	1	chr2	ZAP70	Body
cg18476766	-0.00262587	-0.00303226	0.0183349	0.0183349	5.45509e-08	6.15921e-08	0	0	chr2
cg18524934	-0.0130743	0.000542957	0.0104422	0.0104422	4.2354e-17	8.28868e-22	0	0	chr2	NEURL3	Body
cg18559579	0.0934622	-0.0368441	0.0478809	0.0478809	0.445696	0.0935812	0	0	chr2
cg18985828	0.0739349	0.0658549	0.0303891	0.0303891	0.195526	0.130592	0	0	chr2
cg19427338	0.0174219	-0.0134218	0.0141259	0.0141259	2.51962e-09	4.42047e-10	0	0	chr2
cg19878627	0.0224654	0.0163313	0.0169094	0.0169094	2.26663e-06	3.74766e-07	0	0	chr2	LOC100302652;GPR75	TSS200;TSS200
cg20300794	0.0714039	-0.0254125	0.0131699	0.0131699	0.0149536	7.41741e-09	0	0	chr2	DGKD;DGKD	Body;Body
cg20563269	0.0208714	-0.0513378	0.025121	0.025121	0.000816634	0.0263658	0	0	chr2
cg21187770	0.0300612	0.0201622	0.0260054	0.0260054	0.00357906	0.00107011	0	0	chr2	KIF3C	TSS1500
cg21356710	0.0216964	-0.00710634	0.0293354	0.0293354	0.00380106	0.000771157	0	0	chr2	MFSD2B	Body
cg21435375	0.00823172	-0.0157607	0.00882956	0.00882956	1.3299e-25	7.10059e-22	0	0	chr2	MAP1D	Body
cg22050950	0.113222	0.0490292	0.027464	0.027464	0.684891	0.0317332	0	0	chr2	ANKRD53;ANKRD53	3'UTR;3'UTR
cg22112075	0.0335977	0.00118729	0.0367982	0.0367982	0.0355764	0.00362364	0	0	chr2
cg22400703	-0.0567765	-0.0788546	0.0391581	0.0391581	0.134835	0.294599	0	0	chr2	CNRIP1;CNRIP1	Body;Body
cg22712983	-0.0491465	0.000304581	0.0532342	0.0532342	0.169718	0.03055	0	0	chr2	PNKD;PNKD	TSS1500;Body
cg23239647	0.00709927	-0.00313349	0.00942403	0.00942403	3.16937e-23	4.39644e-25	0	0	chr2
cg23302730	-0.0337971	-0.0233892	0.00675739	0.00675739	5.79249e-23	4.28596e-30	0	0	chr2
cg23499749	0.14057	-0.0634163	0.0191236	0.0191236	0.983059	0.027873	1	0	chr2	CHCHD5	Body
cg23940612	0.0695393	0.0101269	0.0424378	0.0424378	0.236449	0.0170977	0	0	chr2
cg24201793	-0.0184447	0.00816494	0.0357043	0.0357043	0.0111803	0.00505422	0	0	chr2	MBOAT2	TSS1500
cg24429337	0.0153292	0.0251451	0.0156591	0.0156591	3.202e-08	8.7522e-07	0	0	chr2	IL1F7;IL1F7;IL1F7;IL1F7;IL1F7	3'UTR;3'UTR;3'UTR;3'UTR;3'UTR
cg24923516	0.0708146	-0.0260946	0.0390605	0.0390605	0.227476	0.0292405	0	0	chr2	CYP27C1	Body
cg25320763	-0.00223382	0.0404922	0.0152433	0.0152433	7.10082e-11	4.73338e-05	0	0	chr2
cg25800638	0.043075	0.0281109	0.0244385	0.0244385	0.00992113	0.00163243	0	0	chr2	ITSN2;ITSN2;ITSN2	Body;Body;Body
cg26056277	0.190344	0.0371012	0.0222623	0.0222623	0.999975	0.00236145	1	0	chr2
cg01115389	0.0765548	0.0456226	0.0270147	0.0270147	0.192733	0.0220633	0	0	chr3
cg01317029	-0.00410553	-0.0368561	0.0125995	0.0125995	1.35996e-14	2.69846e-07	0	0	chr3	FAM131A;FAM131A	3'UTR;3'UTR
cg01966117	0.0231146	0.00199073	0.0142582	0.0142582	3.47675e-08	3.12371e-12	0	0	chr3	STAB1	TSS1500
cg02306995	0.0139291	0.000582598	0.0112788	0.0112788	1.16271e-14	6.00827e-19	0	0	chr3	SEMA5B	Body
cg04087740	-0.0736962	0.00214817	0.0336567	0.0336567	0.217245	0.00182253	0	0	chr3	GPR27;EIF4E3;EIF4E3	1stExon;TSS1500;TSS1500
cg04210566	-0.00344998	-0.00368428	0.00652	0.00652	6.47445e-50	1.10428e-49	0	0	chr3	ABHD14A	Body
cg04468081	0.0165642	0.0183933	0.0203131	0.0203131	2.00001e-05	2.94177e-05	0	0	chr3	MCF2L2;B3GNT5	Body;5'UTR
cg04537229	0.0796694	0.0922012	0.0345352	0.0345352	0.278034	0.41067	0	0	chr3
cg04947385	0.267992	-0.0597597	0.0714882	0.0714882	0.990611	0.286753	1	0	chr3
cg05118960	0.00418926	-0.012841	0.0141369	0.0141369	6.12057e-12	3.51653e-10	0	0	chr3	HYAL2;HYAL2	5'UTR;TSS1500
cg05583921	0.198206	-0.125844	0.039416	0.039416	0.99364	0.743981	1	0	chr3	ZBTB47	Body
cg05657709	0.051435	0.0540538	0.0244978	0.0244978	0.0237161	0.0303606	0	0	chr3	ILDR1	TSS1500
cg05726764	0.0761938	0.0464302	0.0477197	0.0477197	0.308933	0.130805	0	0	chr3	USP13	Body
cg06391982	0.0443461	0.0368538	0.0234682	0.0234682	0.0088589	0.00356494	0	0	chr3
cg07115462	0.0522591	0.0184714	0.0474494	0.0474494	0.157173	0.0428781	0	0	chr3
cg07638500	0.0785708	0.0657424	0.0390912	0.0390912	0.291782	0.190419	0	0	chr3	MYLK;MYLK;MYLK;MYLK	Body;Body;Body;Body
cg08704934	0.204004	-0.0404765	0.0162194	0.0162194	1	0.000121327	1	0	chr3	C3orf21	Body
cg11360689	0.0250041	-0.0136942	0.0212376	0.0212376	0.000206772	2.4137e-05	0	0	chr3
cg11612799	-0.0249714	0.00795979	0.0319913	0.0319913	0.0095063	0.00200711	0	0	chr3
cg12252865	-0.0495688	-0.0120743	0.0129036	0.0129036	4.64703e-05	4.74393e-12	0	0	chr3	HDAC11;HDAC11	TSS1500;TSS1500
cg12350196	0.026306	0.0497416	0.0440273	0.0440273	0.0470825	0.126825	0	0	chr3	CASR	5'UTR
cg12579534	-0.0378863	-0.0281925	0.00844533	0.00844533	9.56108e-14	9.26746e-18	0	0	chr3	IQSEC1	Body
cg12678686	0.0867683	0.0514192	0.0238562	0.0238562	0.289569	0.0208549	0	0	chr3	MCM2	Body
cg13341668	-0.0730617	-0.0709078	0.0144841	0.0144841	0.0314532	0.0222918	0	0	chr3	HYAL2;HYAL2	5'UTR;TSS1500
cg13431226	-0.00114119	0.00769042	0.00974353	0.00974353	1.72432e-24	1.34741e-21	0	0	chr3	MRPS22	TSS1500
cg13460850	0.059545	0.00825689	0.0302338	0.0302338	0.0904365	0.00120485	0	0	chr3
cg14092988	-0.0418896	0.0475182	0.0479943	0.0479943	0.11299	0.137087	0	0	chr3	DNAH1	Body
cg14338526	0.11098	-0.0342862	0.0116144	0.0116144	0.827758	7.65893e-09	0	0	chr3	NCEH1;NCEH1;NCEH1;NCEH1	5'UTR;Body;Body;5'UTR
cg15431659	0.1096	0.0851298	0.0205625	0.0205625	0.679696	0.234787	0	0	chr3	C3orf21	Body
cg16636054	-0.00595426	-3.59338e-05	0.0137786	0.0137786	4.38178e-12	2.00827e-13	0	0	chr3	EIF2B5	3'UTR
cg17572056	0.0452905	-0.101715	0.0189683	0.0189683	0.00196172	0.536024	0	0	chr3	OSTalpha	Body
cg19102621	0.0194966	-0.0366969	0.0376793	0.0376793	0.0163175	0.0464738	0	0	chr3	ZNF385D	Body
cg19211880	0.0486395	0.00977953	0.0201154	0.0201154	0.00533555	3.64338e-06	0	0	chr3	AMOTL2	Body
cg19946376	0.119191	0.00359462	0.0201605	0.0201605	0.829431	8.68225e-07	0	0	chr3	EIF4G1;EIF4G1;EIF4G1;EIF4G1	Body;5'UTR;Body;5'UTR
cg20278854	0.0570537	0.0370038	0.0310631	0.0310631	0.0834017	0.0212798	0	0	chr3	ZDHHC19	Body
cg21394171	-0.0787462	0.00124387	0.0245059	0.0245059	0.19289	2.79007e-05	0	0	chr3
cg21810733	-0.0623761	-0.0259851	0.0136416	0.0136416	0.00290754	2.88657e-08	0	0	chr3	HDAC11;HDAC11	TSS1500;TSS1500
cg21946824	0.011035	0.0745184	0.0486992	0.0486992	0.0338629	0.300402	0	0	chr3	NLGN1	TSS200
cg22613854	0.228965	0.0371448	0.0259828	0.0259828	1	0.00777932	1	0	chr3
cg22993195	-0.0147006	-0.029258	0.0242706	0.0242706	0.000220272	0.00178	0	0	chr3	AMIGO3;RNF123	1stExon;Body
cg23052855	-0.0209295	-0.0490777	0.0378956	0.0378956	0.018465	0.0895141	0	0	chr3	ZDHHC19	Body
cg23189692	0.136846	-0.0484481	0.0248065	0.0248065	0.931274	0.0188472	0	0	chr3	EIF4G1;EIF4G1;EIF4G1;EIF4G1;EIF4G1	Body;Body;Body;Body;Body
cg23647554	0.196982	-0.0660223	0.038553	0.038553	0.994057	0.189071	1	0	chr3	ZBTB47	Body
cg23819411	0.203541	-0.105553	0.0153309	0.0153309	1	0.64139	1	0	chr3	MCF2L2	Body
cg24672173	0.0146741	0.0234833	0.0230812	0.0230812	0.000109183	0.000458045	0	0	chr3
cg24901725	0.0100541	0.0092397	0.0167616	0.0167616	4.02112e-08	3.06844e-08	0	0	chr3	CHST13	TSS1500
cg25752703	0.118324	-0.00728554	0.0164861	0.0164861	0.866816	9.33956e-09	0	0	chr3	KIAA1257	Body
cg25820960	0.0494519	0.025421	0.0343828	0.0343828	0.0707595	0.0150383	0	0	chr3
cg26257265	0.0769369	0.013056	0.024426	0.024426	0.172533	0.000185788	0	0	chr3
cg00441899	0.0722525	-0.0226453	0.0163747	0.0163747	0.0450818	1.15604e-06	0	0	chr4	RGS12;RGS12;RGS12	Body;Body;Body
cg00718036	-0.0677204	-0.0423117	0.0125133	0.0125133	0.00494551	2.01189e-06	0	0	chr4	SGMS2	TSS1500
cg01552919	-0.00340017	0.0085849	0.0109174	0.0109174	4.44586e-19	2.80071e-17	0	0	chr4	GAK	Body
cg01578875	0.0163316	0.0266434	0.0426183	0.0426183	0.0248113	0.0426031	0	0	chr4	ZNF827	Body
cg02722672	0.0709457	-0.0143919	0.0239954	0.0239954	0.11298	0.000180069	0	0	chr4	GRK4;GRK4;GRK4	Body;Body;Body
cg03190433	-0.0409236	-0.00612936	0.0141007	0.0141007	1.39716e-05	1.39572e-11	0	0	chr4
cg03216867	0.079759	0.0707002	0.0292758	0.0292758	0.24466	0.158457	0	0	chr4	HTRA3	Body
cg03976543	0.00130344	-0.013858	0.017036	0.017036	3.44864e-09	2.13551e-07	0	0	chr4	SH3TC1	Body
cg05498905	-0.0345147	-0.0647969	0.015071	0.015071	6.95997e-06	0.00975038	0	0	chr4	TBC1D14;TBC1D14	Body;Body
cg05898174	-0.0317782	-0.0316752	0.0109085	0.0109085	2.00033e-10	1.88275e-10	0	0	chr4	GPR125	Body
cg07814567	0.235636	0.0338899	0.0186218	0.0186218	1	0.000192512	1	0	chr4	DAPP1	TSS1500
cg07955126	-0.0233186	-0.0579011	0.0222966	0.0222966	0.000291764	0.029504	0	0	chr4	LRPAP1	Body
cg08267183	-0.00665715	-0.0269165	0.00811194	0.00811194	6.09307e-31	1.03623e-19	0	0	chr4	TADA2B	3'UTR
cg08936645	0.127515	-0.0747434	0.0682236	0.0682236	0.656636	0.355615	0	0	chr4	TBC1D1	Body
cg08947915	0.212811	0.0850558	0.0205074	0.0205074	1	0.233085	1	0	chr4	TACC3	Body
cg09760963	-0.0194216	-0.0466536	0.0353428	0.0353428	0.0113066	0.0655985	0	0	chr4	RNF175	Body
cg09865015	0.0176279	0.0133853	0.0118969	0.0118969	2.19783e-12	1.6635e-13	0	0	chr4	LOC100130872;LOC100130872-SPON2	Body;Body
cg10009224	0.0375478	-0.00475133	0.013725	0.013725	2.67895e-06	1.96316e-12	0	0	chr4	PCGF3	Body
cg10413136	0.0744263	0.0317404	0.0719324	0.0719324	0.361098	0.171325	0	0	chr4	SH3TC1	Body
cg10842314	-0.0227833	-0.037279	0.0282238	0.0282238	0.00311073	0.0131323	0	0	chr4	SH3TC1	Body
cg10876767	0.252348	0.0368537	0.0245031	0.0245031	1	0.00498196	1	0	chr4	SORCS2	Body
cg11107262	0.00918155	-0.00147382	0.0111577	0.0111577	1.98461e-16	5.22003e-19	0	0	chr4	GAK	Body
cg11388320	0.06098	0.0513047	0.0450553	0.0450553	0.193232	0.139895	0	0	chr4	PRDM8;PRDM8	5'UTR;5'UTR
cg12167823	0.0965312	0.0852762	0.0423554	0.0423554	0.467364	0.364061	0	0	chr4	CASP3;CCDC111;CASP3	TSS1500;5'UTR;TSS1500
cg12407867	0.111163	0.0820163	0.0185356	0.0185356	0.726501	0.165967	0	0	chr4	LOC100130872-SPON2;SPON2;SPON2	Body;TSS1500;TSS1500
cg12716346	0.00474542	-0.0142772	0.00823242	0.00823242	2.90146e-31	1.08341e-25	0	0	chr4
cg13523568	0.0802972	-0.0138993	0.0181457	0.0181457	0.138782	1.04272e-06	0	0	chr4	RGS12;RGS12;RGS12	Body;Body;Body
cg13929988	0.11021	0.105481	0.0397787	0.0397787	0.601286	0.554799	0	0	chr4	KLHL8	5'UTR
cg14328761	-0.000116099	-0.00369843	0.00739488	0.00739488	7.09366e-42	4.54284e-39	0	0	chr4
cg16000989	0.212115	-0.0391381	0.016081	0.016081	1	7.69476e-05	1	0	chr4	DCAF4L1;DCAF4L1	5'UTR;1stExon
cg17173896	0.227564	0.0858916	0.0325976	0.0325976	0.999954	0.332578	1	0	chr4	CCDC149	5'UTR
cg17397159	0.0747222	0.0364198	0.0457517	0.0457517	0.290303	0.0823135	0	0	chr4	PCGF3	5'UTR
cg18541077	0.0620437	-0.0173212	0.0181704	0.0181704	0.018358	2.67988e-06	0	0	chr4	RGS12;RGS12;RGS12	Body;Body;Body
cg18586891	0.0397947	-0.0237542	0.0140747	0.0140747	9.4475e-06	3.02646e-08	0	0	chr4	TMEM175	3'UTR
cg18630748	0.0145064	-0.0244585	0.018829	0.018829	2.80559e-06	3.01054e-05	0	0	chr4	RGS12;RGS12;RGS12	Body;Body;Body
cg19087233	0.0154809	0.0379249	0.0141135	0.0141135	1.05887e-09	5.45597e-06	0	0	chr4
cg19241973	0.112855	0.132741	0.0530928	0.0530928	0.595656	0.731275	0	0	chr4
cg21058391	0.0364138	0.050103	0.0442712	0.0442712	0.0754602	0.129855	0	0	chr4
cg21957905	0.268174	0.0433466	0.0191854	0.0191854	1	0.00157379	1	0	chr4	SORCS2	Body
cg23605991	0.0614003	0.0552315	0.02379	0.02379	0.0523462	0.0299301	0	0	chr4	PDE6B;PDE6B	TSS1500;TSS1500
cg23681017	0.175963	0.125431	0.0273561	0.0273561	0.997255	0.823718	1	0	chr4	MFSD7	Body
cg24492202	0.14653	0.0842409	0.0318723	0.0318723	0.92784	0.310496	0	0	chr4	SH3BP2	5'UTR
cg24560729	0.0197972	-0.0623413	0.0277344	0.0277344	0.00191508	0.0872582	0	0	chr4	KIAA1530	Body
cg24601522	-0.0220824	-0.0392123	0.0102581	0.0102581	1.53054e-14	1.55374e-09	0	0	chr4
cg25018951	0.0508661	0.0436172	0.0270816	0.0270816	0.0348165	0.0186731	0	0	chr4	PI4K2B	TSS1500
cg26258437	-0.0226799	-0.00739279	0.0171361	0.0171361	3.20929e-06	3.25477e-08	0	0	chr4
cg26686068	-0.0107591	-0.00971589	0.0162912	0.0162912	2.15246e-08	1.49603e-08	0	0	chr4	SORCS2	Body
cg27242132	0.0479077	0.0529111	0.0568082	0.0568082	0.179575	0.203577	0	0	chr4	PRDM8;PRDM8	5'UTR;5'UTR
cg01225779	0.137142	0.0894034	0.0329577	0.0329577	0.870121	0.373908	0	0	chr5	SQSTM1;SQSTM1	5'UTR;5'UTR
cg01393945	0.246289	0.0794522	0.0246985	0.0246985	1	0.202719	1	0	chr5	ROPN1L	Body
cg01561304	0.119672	0.0752168	0.0487794	0.0487794	0.656632	0.305703	0	0	chr5	COL23A1	Body
cg03219838	-0.00737469	-0.0234652	0.0107095	0.0107095	2.6e-18	4.45274e-13	0	0	chr5	H2AFY;H2AFY;H2AFY;H2AFY	Body;Body;Body;Body
cg03999941	-0.0525189	-0.0432859	0.0421373	0.0421373	0.129909	0.0891616	0	0	chr5
cg04136748	0.0307591	0.00923944	0.0179994	0.0179994	5.98217e-05	2.29822e-07	0	0	chr5
cg04586126	0.163751	0.0382445	0.0451274	0.0451274	0.921127	0.0855823	0	0	chr5	MXD3;MXD3	Body;Body
cg05624954	-0.095819	-0.073153	0.0228351	0.0228351	0.427362	0.119859	0	0	chr5
cg06873401	0.063625	0.0468776	0.0254968	0.0254968	0.0768405	0.0186032	0	0	chr5	LHFPL2	Body
cg08294136	0.124382	0.0491397	0.0596367	0.0596367	0.658672	0.196875	0	0	chr5
cg08537847	0.149578	-0.0446625	0.0124279	0.0124279	0.999967	4.24001e-06	1	0	chr5	MIR145;LOC728264	TSS200;Body
cg09452568	0.150034	0.0366223	0.021906	0.021906	0.988815	0.0019069	1	0	chr5	ESM1;ESM1	Body;Body
cg09660894	0.0577509	-0.000851102	0.0135444	0.0135444	0.00090638	1.23713e-13	0	0	chr5	TRIO	Body
cg11291003	-0.00509071	-0.0270781	0.0174985	0.0174985	2.91649e-08	1.54103e-05	0	0	chr5
cg11671363	0.187187	-0.0220629	0.0197949	0.0197949	0.999995	4.12129e-05	1	0	chr5	MIR145;LOC728264	TSS200;Body
cg12363903	-0.0210809	-0.0172582	0.024281	0.024281	0.000576523	0.000327583	0	0	chr5
cg13712023	0.112862	0.0307908	0.02803	0.02803	0.676834	0.00677248	0	0	chr5	ARAP3	5'UTR
cg14746276	0.0372686	0.0360967	0.027973	0.027973	0.0124622	0.0111721	0	0	chr5
cg15200711	0.00851311	-0.00999326	0.00598709	0.00598709	5.1411e-53	2.21549e-51	0	0	chr5	LPCAT1	Body
cg15916350	-0.0095465	-0.00827812	0.00643732	0.00643732	3.77575e-45	2.29182e-46	0	0	chr5	RNF130	Body
cg16104139	0.0590019	0.0571913	0.0304432	0.0304432	0.0890371	0.0798347	0	0	chr5
cg16230626	0.146185	0.0340268	0.0226537	0.0226537	0.979261	0.00179421	1	0	chr5
cg16630369	-0.0120706	-0.0205106	0.0166557	0.0166557	6.48619e-08	9.09769e-07	0	0	chr5	MAST4;MAST4	Body;Body
cg17261708	-0.00959571	0.00899939	0.0389312	0.0389312	0.0101123	0.00970733	0	0	chr5	RGS14	Body
cg17500228	0.12954	0.0759577	0.0307667	0.0307667	0.831502	0.217272	0	0	chr5	EXOC3	Body
cg18416096	-0.039037	-0.0534433	0.0164398	0.0164398	0.000104346	0.00231326	0	0	chr5	SYNPO;SYNPO;SYNPO;SYNPO	Body;Body;Body;Body
cg19696103	0.143186	0.0145986	0.0195723	0.0195723	0.986325	6.40324e-06	1	0	chr5	ZCCHC10	Body
cg20942286	0.0250436	0.0106997	0.0699631	0.0699631	0.142001	0.100909	0	0	chr5	THBS4	Body
cg21614303	0.0631796	0.0276949	0.0198291	0.0198291	0.0316635	0.000132965	0	0	chr5	PITX1	Body
cg22520791	0.127054	0.0387749	0.0587763	0.0587763	0.677348	0.148784	0	0	chr5
cg22941668	0.231585	-0.0528332	0.0162138	0.0162138	1	0.00181266	1	0	chr5	MIR145;LOC728264	TSS200;Body
cg23188704	0.0501483	0.0450422	0.034561	0.034561	0.0745914	0.0558985	0	0	chr5
cg23506143	0.100542	0.0338583	0.0319798	0.0319798	0.506763	0.0193091	0	0	chr5
cg24585035	0.147662	-0.057833	0.0349648	0.0349648	0.913579	0.113912	0	0	chr5
cg24830898	0.235773	0.064627	0.0242742	0.0242742	1	0.0725274	1	0	chr5	COL23A1	Body
cg25153741	0.234248	0.0703287	0.0546367	0.0546367	0.992997	0.293542	1	0	chr5	COL23A1	Body
cg26675379	0.0375168	-0.0281153	0.0135787	0.0135787	2.09662e-06	5.98555e-08	0	0	chr5	LPCAT1	Body
cg01174743	0.138384	0.0746233	0.0282356	0.0282356	0.912994	0.184394	0	0	chr6	ZDHHC14;ZDHHC14	Body;Body
cg01536956	-0.0450357	-0.0258848	0.0193627	0.0193627	0.00226513	6.46662e-05	0	0	chr6	RXRB	Body
cg01866551	-0.00567571	-0.00971248	0.0109685	0.0109685	3.99986e-18	9.23946e-17	0	0	chr6
cg01910419	0.0150964	0.0150164	0.0172311	0.0172311	4.16785e-07	4.0699e-07	0	0	chr6	MIR219-1	TSS1500
cg02163885	0.0444922	0.0071491	0.0808516	0.0808516	0.246187	0.125399	0	0	chr6
cg02368812	0.158507	-0.0322298	0.0207638	0.0207638	0.997582	0.000549513	1	0	chr6	NQO2	3'UTR
cg02867242	-0.0421118	-0.0204808	0.00718334	0.00718334	3.85649e-16	8.77542e-29	0	0	chr6	SLC44A4	Body
cg03068319	0.0121036	-0.0368504	0.0162804	0.0162804	3.35217e-08	5.24698e-05	0	0	chr6	FAM8A1	TSS1500
cg03426762	-0.0322701	-0.0200803	0.00789288	0.00789288	4.69672e-18	2.12791e-24	0	0	chr6	WDR46;WDR46	Body;Body
cg03945003	-0.00155541	-0.0191563	0.00907177	0.00907177	9.7818e-28	2.51569e-19	0	0	chr6	ZBTB9	Body
cg03962794	-0.027805	-0.0220382	0.0244757	0.0244757	0.0015906	0.000723075	0	0	chr6	RPS6KA2	Body
cg04595446	-1.74767e-05	-0.0233408	0.0139132	0.0139132	3.33239e-13	1.79622e-08	0	0	chr6
cg04628692	-0.0180105	-0.0255252	0.010587	0.010587	4.80274e-15	9.99402e-13	0	0	chr6	ATF6B;ATF6B	Body;Body
cg04651583	0.037237	-0.00619469	0.0205882	0.0205882	0.00114999	2.60368e-06	0	0	chr6
cg04960258	-0.0584653	-0.0291529	0.0151573	0.0151573	0.00306972	1.47613e-06	0	0	chr6
cg05525649	0.0419019	0.042081	0.0190492	0.0190492	0.0011446	0.00118096	0	0	chr6	PBX2	Body
cg05750031	0.00175952	-0.0158668	0.0162979	0.0162979	8.31058e-10	1.22026e-07	0	0	chr6	ZDHHC14;ZDHHC14	Body;Body
cg06657721	-0.127907	-0.122848	0.0923438	0.0923438	0.618755	0.59771	0	0	chr6
cg07714812	0.0024292	-0.00979452	0.00920148	0.00920148	1.43033e-26	5.44473e-23	0	0	chr6	GMDS	Body
cg08421271	-0.0445712	-0.0024612	0.0312501	0.0312501	0.0380552	0.000900486	0	0	chr6	ZBTB22;ZBTB22	Body;Body
cg08594281	0.0554715	0.0588389	0.0243801	0.0243801	0.033893	0.0456764	0	0	chr6	EHMT2;EHMT2	Body;Body
cg08625990	0.0701295	0.0524265	0.0378775	0.0378775	0.215171	0.104561	0	0	chr6	LOC154449	TSS200
cg08727352	-0.00760477	-0.0256634	0.00495603	0.00495603	7.19746e-78	3.71459e-51	0	0	chr6	RGL2;RGL2	Body;Body
cg09221482	0.0139085	-0.00843733	0.012354	0.012354	1.59927e-12	6.24019e-14	0	0	chr6	AGPAT4	Body
cg09365002	-0.00900696	-0.00472505	0.00916739	0.00916739	1.60861e-23	1.33671e-25	0	0	chr6	DAXX;DAXX;DAXX;DAXX	Body;Body;Body;Body
cg09579704	-0.0904963	-0.0712514	0.0188487	0.0188487	0.307057	0.0636006	0	0	chr6	TRIM26	Body
cg09597022	-0.00147326	-0.00836314	0.0165319	0.0165319	1.26282e-09	1.48644e-08	0	0	chr6	DAXX;DAXX;DAXX;DAXX	Body;Body;Body;Body
cg09783253	0.145744	0.0720892	0.0303549	0.0303549	0.93409	0.178922	0	0	chr6	ZDHHC14;ZDHHC14	Body;Body
cg10464773	0.140644	0.145062	0.037798	0.037798	0.858878	0.883407	0	0	chr6
cg10647833	0.115899	-0.0961188	0.023398	0.023398	0.751588	0.434127	0	0	chr6	RPS6KA2	Body
cg10895184	-0.0209077	-0.0100826	0.00997976	0.00997976	1.13827e-15	1.03046e-19	0	0	chr6	BAT1;BAT1	Body;Body
cg10978034	-0.0758661	-0.114021	0.025037	0.025037	0.167541	0.712257	0	0	chr6
cg11230112	-0.00531783	-0.0132355	0.0074995	0.0074995	7.67438e-37	2.94588e-31	0	0	chr6	SYNJ2	Body
cg11460110	0.180488	0.0857604	0.0211033	0.0211033	0.999932	0.249915	1	0	chr6	PRR3;PRR3	3'UTR;3'UTR
cg12257344	-0.00269393	0.0242909	0.0151339	0.0151339	6.39328e-11	2.82771e-07	0	0	chr6	CLIC1	Body
cg13318914	0.00145438	-0.0417766	0.0140282	0.0140282	1.07163e-12	1.65907e-05	0	0	chr6	DDAH2	Body
cg13471009	0.126935	0.0523298	0.0227647	0.0227647	0.881638	0.018128	0	0	chr6	EXOC2	Body
cg13630962	0.0383803	-0.0156315	0.0260075	0.0260075	0.00891071	0.000589299	0	0	chr6	IER3	TSS1500
cg13776285	0.0275518	0.0299411	0.0183468	0.0183468	3.92681e-05	6.71071e-05	0	0	chr6	NR2E1	Body
cg14016554	0.020024	-0.00223742	0.0106324	0.0106324	2.69852e-14	1.87834e-20	0	0	chr6	DDAH2	Body
cg14296274	-0.037624	-0.0903522	0.0186986	0.0186986	0.000425185	0.302939	0	0	chr6	PRR18;PRR18	3'UTR;1stExon
cg14533068	0.329313	0.0552572	0.0209271	0.0209271	1	0.016257	1	0	chr6	SYNJ2	Body
cg14534142	0.0139486	-0.0112783	0.00947603	0.00947603	5.38154e-20	3.88439e-21	0	0	chr6	C6orf136;C6orf136;C6orf136	Body;Body;Body
cg15274294	0.0717741	0.0177255	0.0589072	0.0589072	0.315913	0.081255	0	0	chr6
cg17152524	-0.0461893	-0.0536449	0.0250265	0.0250265	0.0157718	0.0319957	0	0	chr6
cg17741993	-0.0534993	-0.0249131	0.0632982	0.0632982	0.231283	0.117764	0	0	chr6	TNF	Body
cg17937620	-0.0106649	-0.0267622	0.0149123	0.0149123	1.04473e-09	4.52533e-07	0	0	chr6
cg18188328	0.248266	0.0961127	0.0253025	0.0253025	1	0.438949	1	0	chr6	JARID2	Body
cg18275732	0.12875	0.100955	0.0246215	0.0246215	0.878532	0.515466	0	0	chr6
cg19582538	0.116121	-0.0226709	0.0303273	0.0303273	0.702488	0.00538892	0	0	chr6
cg20017123	0.00792456	-0.042183	0.0520744	0.0520744	0.0385179	0.13344	0	0	chr6
cg20914659	0.0362977	0.0298783	0.0129999	0.0129999	4.78622e-07	3.44463e-08	0	0	chr6	KCNK5	Body
cg21513254	0.114395	0.0896312	0.0284184	0.0284184	0.693763	0.357607	0	0	chr6	DHX16;DHX16	Body;Body
cg21769444	0.0905955	0.0607697	0.049219	0.049219	0.424234	0.212709	0	0	chr6	NUDT3	TSS1500
cg22321572	0.0018026	0.0124961	0.0360873	0.0360873	0.00325322	0.0076588	0	0	chr6	C6orf124	Body
cg22453826	0.00635509	-0.0423954	0.0213233	0.0213233	5.62423e-06	0.00345153	0	0	chr6
cg22570970	0.0695813	0.0583518	0.049915	0.049915	0.271127	0.202033	0	0	chr6	JARID2	Body
cg23228481	0.0214136	-0.0160713	0.0104231	0.0104231	2.35706e-14	4.06767e-16	0	0	chr6	AGPAT1;AGPAT1	Body;Body
cg23740758	-0.00975366	0.0188316	0.0178125	0.0178125	2.02638e-07	2.59665e-06	0	0	chr6	NEDD9	5'UTR
cg24873410	0.021321	0.00768759	0.0137862	0.0137862	5.74711e-09	1.07118e-11	0	0	chr6	RPS6KA2;RPS6KA2	Body;Body
cg25400901	-0.0591208	-0.0362536	0.0263752	0.0263752	0.0605811	0.00782642	0	0	chr6	DDR1;DDR1;DDR1	Body;Body;Body
cg25990985	-0.0306319	-0.0232404	0.00773561	0.00773561	1.51843e-19	1.65511e-23	0	0	chr6	SYNGAP1	3'UTR
cg26500914	0.0644153	0.0306179	0.0119068	0.0119068	0.00140129	2.82005e-09	0	0	chr6	DAXX;DAXX;DAXX;DAXX	Body;Body;Body;Body
cg26889659	0.101305	0.0437609	0.0653717	0.0653717	0.507965	0.194812	0	0	chr6	EXOC2	5'UTR
cg27198497	0.0349395	-0.0176982	0.0244485	0.0244485	0.00389405	0.000380876	0	0	chr6
cg27532732	0.0506494	0.0454879	0.0187312	0.0187312	0.00421089	0.00180579	0	0	chr6	TULP1	Body
cg01561864	0.0102096	0.0247055	0.0212573	0.0212573	1.20019e-05	0.000198518	0	0	chr7	TTYH3	Body
cg01952989	0.0985555	0.0310035	0.0296262	0.0296262	0.480557	0.00993218	0	0	chr7	MAD1L1;MAD1L1;MAD1L1	Body;Body;Body
cg02084118	0.0630445	0.0464866	0.0224974	0.0224974	0.0502268	0.00868811	0	0	chr7	ADAP1	Body
cg02543993	0.0757118	0.0273376	0.0186751	0.0186751	0.0967039	4.99435e-05	0	0	chr7	RNF216;RNF216	Body;Body
cg03310874	0.280082	0.0897789	0.0433024	0.0433024	0.999984	0.406701	1	0	chr7	RADIL	Body
cg03368099	0.0283233	0.0214664	0.0397697	0.0397697	0.0357495	0.0241505	0	0	chr7	HOXA5	TSS1500
cg03426615	-0.0233609	-0.0251181	0.0106303	0.0106303	2.80827e-13	9.32794e-13	0	0	chr7	SLC4A2	Body
cg03653726	0.00956925	0.013754	0.00711439	0.00711439	2.56997e-37	4.00155e-34	0	0	chr7	GNA12	3'UTR
cg03932904	-0.0741278	-0.0788155	0.0200594	0.0200594	0.0985633	0.145464	0	0	chr7
cg04029027	0.0767303	0.0626269	0.0190784	0.0190784	0.111291	0.025061	0	0	chr7	MEST	TSS1500
cg04191989	0.021768	0.0073519	0.00779521	0.00779521	5.29907e-24	7.05948e-33	0	0	chr7	PRKAR1B;PRKAR1B;PRKAR1B;PRKAR1B;PRKAR1B;PRKAR1B	Body;Body;Body;Body;Body;Body
cg04212285	-0.0517647	-0.072338	0.0169558	0.0169558	0.00222216	0.0514009	0	0	chr7	PTPRN2;PTPRN2;PTPRN2	Body;Body;Body
cg04388919	0.00975833	-0.0853273	0.0271771	0.0271771	0.000449282	0.294635	0	0	chr7
cg04572930	0.0693945	-0.0519146	0.0276496	0.0276496	0.134167	0.0410086	0	0	chr7	FOXK1	Body
cg05031187	-0.0104957	-0.0385185	0.0095464	0.0095464	3.43541e-21	5.96261e-11	0	0	chr7
cg05223392	0.00824997	-0.0140104	0.0278139	0.0278139	0.000485658	0.000995407	0	0	chr7	IQCE;IQCE	Body;Body
cg05279229	-0.069189	-0.0430627	0.0370618	0.0370618	0.20289	0.0622348	0	0	chr7	MAD1L1;MAD1L1;MAD1L1	Body;Body;Body
cg05425699	0.0544631	-0.0189015	0.0746645	0.0746645	0.270968	0.138702	0	0	chr7	TNS3	TSS1500
cg05998486	0.00191015	0.0124773	0.0243257	0.0243257	2.76106e-05	0.000160368	0	0	chr7	KCNH2;KCNH2	Body;Body
cg06123807	0.00730999	-0.00640542	0.0110707	0.0110707	2.82e-17	1.40472e-17	0	0	chr7
cg06387496	0.0736967	0.031264	0.0490795	0.0490795	0.296003	0.0806813	0	0	chr7	GNA12	Body
cg06436185	0.220709	0.0744685	0.0244884	0.0244884	1	0.148568	1	0	chr7	PRKAG2;PRKAG2	Body;Body
cg07095530	0.180317	0.0828827	0.0314869	0.0314869	0.994626	0.293348	1	0	chr7	ZNHIT1;PLOD3	TSS1500;Body
cg07352054	0.0874985	-0.00905472	0.0428663	0.0428663	0.385281	0.0169355	0	0	chr7
cg08024992	-0.0140836	-0.0131882	0.00847738	0.00847738	1.93613e-24	6.53406e-25	0	0	chr7	MAD1L1;MAD1L1;MAD1L1	Body;Body;Body
cg08072507	0.0504503	0.0284012	0.038001	0.038001	0.0961334	0.029774	0	0	chr7	LRGUK	Body
cg09225287	-0.014382	-0.0027944	0.0510711	0.0510711	0.0468252	0.0284981	0	0	chr7	SEMA3C	TSS1500
cg09537553	0.0475592	0.0480108	0.0267225	0.0267225	0.0248566	0.0258561	0	0	chr7	ADAP1	Body
cg09679690	0.0545375	0.0563579	0.0176111	0.0176111	0.00491905	0.00660416	0	0	chr7	CDK5;CDK5	Body;Body
cg10475014	-0.0976998	-0.0468751	0.0218355	0.0218355	0.458052	0.00748806	0	0	chr7	SRRT;SRRT;SRRT;SRRT	Body;Body;Body;Body
cg10657965	-0.00395455	-0.00237319	0.00725182	0.00725182	2.43315e-40	1.30178e-41	0	0	chr7	CUX1;CUX1;CUX1	Body;Body;Body
cg10791343	-0.00463341	-0.00327691	0.00613717	0.00613717	9.41863e-55	2.92182e-56	0	0	chr7	POM121L12	TSS200
cg11196182	0.00619876	-0.0117429	0.0185221	0.0185221	2.04952e-07	9.4438e-07	0	0	chr7	MAD1L1;MAD1L1;MAD1L1	Body;Body;Body
cg11860434	0.0164131	0.0238194	0.0221431	0.0221431	8.00505e-05	0.000290446	0	0	chr7
cg11937033	0.184166	0.0125454	0.0460297	0.0460297	0.966264	0.0287191	1	0	chr7
cg12444411	0.0601884	0.0414739	0.0517275	0.0517275	0.220757	0.128937	0	0	chr7	GNA12	Body
cg12538435	0.0258761	0.00274678	0.0157863	0.0157863	1.33009e-06	3.62339e-10	0	0	chr7	AGAP3;AGAP3	Body;Body
cg12619262	-0.0728843	0.160443	0.0296932	0.0296932	0.18057	0.979104	0	1	chr7
cg13051700	-0.0212931	-0.0300133	0.0169015	0.0169015	1.60574e-06	1.72997e-05	0	0	chr7	MAGI2	Body
cg13330868	-0.00195094	-0.0164095	0.0187874	0.0187874	9.00132e-08	4.30802e-06	0	0	chr7	MAGI2	TSS1500
cg13381984	0.0233243	-0.0124835	0.0406269	0.0406269	0.0295591	0.0156141	0	0	chr7	LEP;LEP	1stExon;5'UTR
cg13978175	0.0477159	0.0193797	0.0236042	0.0236042	0.013379	0.000318323	0	0	chr7	IQCE;IQCE	Body;Body
cg14058329	0.00248433	0.000226939	0.0165961	0.0165961	2.10396e-09	9.17235e-10	0	0	chr7	HOXA5	TSS1500
cg14983777	0.0406746	0.0413637	0.0314739	0.0314739	0.0297209	0.03123	0	0	chr7	C7orf50;C7orf50;C7orf50	Body;Body;Body
cg15847527	0.013697	-0.0120498	0.0136404	0.0136404	1.24995e-10	5.67621e-11	0	0	chr7
cg16993108	0.0473201	0.0518341	0.0263961	0.0263961	0.0229809	0.0340206	0	0	chr7	MAD1L1;MAD1L1;MAD1L1	Body;Body;Body
cg16998831	0.127621	-0.0516597	0.0231883	0.0231883	0.883202	0.018549	0	0	chr7
cg17001958	-0.00920376	-0.00264796	0.0069406	0.0069406	2.08912e-39	5.36855e-45	0	0	chr7
cg17069437	0.0268934	0.00853951	0.0105174	0.0105174	1.81346e-12	1.71745e-18	0	0	chr7	TSC22D4	3'UTR
cg17475136	0.0159941	-0.00418658	0.0241793	0.0241793	0.000256099	3.70647e-05	0	0	chr7
cg17540192	0.00824175	0.0441868	0.019189	0.019189	8.6864e-07	0.00181527	0	0	chr7	TECPR1	Body
cg17681447	-0.0198456	-0.0289836	0.0195646	0.0195646	2.09344e-05	0.000141793	0	0	chr7	CYTH3	3'UTR
cg18100127	0.0654457	0.0509771	0.0251291	0.0251291	0.0845551	0.025538	0	0	chr7	MEST	TSS1500
cg18291703	-0.0115875	-0.0359025	0.0125636	0.0125636	9.80932e-13	1.68199e-07	0	0	chr7
cg18419175	0.0136101	-0.00211224	0.0141841	0.0141841	5.62401e-10	2.57772e-12	0	0	chr7	USP42	3'UTR
cg18582362	0.0302564	0.0122998	0.0389851	0.0389851	0.0368091	0.0122378	0	0	chr7	GTPBP10;GTPBP10	TSS1500;TSS1500
cg18641463	-0.0066478	-0.00103911	0.00996861	0.00996861	3.81641e-21	1.58437e-23	0	0	chr7	MAD1L1;MAD1L1;MAD1L1	Body;Body;Body
cg18929814	0.044277	0.0357312	0.0215658	0.0215658	0.00488514	0.00144067	0	0	chr7	TECPR1	Body
cg19089201	0.038771	0.060632	0.0222597	0.0222597	0.00297368	0.038482	0	0	chr7	MYO1G	3'UTR
cg19487819	-0.0665645	-0.0646933	0.0154131	0.0154131	0.0150303	0.0109906	0	0	chr7	MAD1L1;MAD1L1;MAD1L1	Body;Body;Body
cg19566658	0.0406803	0.00649711	0.0195482	0.0195482	0.00120455	8.62681e-07	0	0	chr7	TRIP6	Body
cg19594666	0.107032	0.0585596	0.0403587	0.0403587	0.569162	0.152256	0	0	chr7	LEP	TSS200
cg20164226	0.0233699	0.0014478	0.0209328	0.0209328	0.000125732	1.25065e-06	0	0	chr7
cg20253855	0.034024	-0.0101234	0.0226441	0.0226441	0.00178643	3.6074e-05	0	0	chr7	CUX1;CUX1;CUX1	Body;Body;Body
cg20328736	0.00652725	0.0224606	0.0216765	0.0216765	8.08277e-06	0.000173697	0	0	chr7	SCIN	TSS1500
cg20603222	-0.00057379	-0.0213122	0.0357391	0.0357391	0.00270126	0.0138423	0	0	chr7	C7orf50;C7orf50;GPR146;C7orf50	Body;Body;TSS1500;Body
cg20782252	0.0910667	-0.0582183	0.00986256	0.00986256	0.182527	1.13567e-05	0	0	chr7	MAD1L1;MAD1L1;MAD1L1	Body;Body;Body
cg21077578	-0.00929222	-0.0222565	0.0120604	0.0120604	2.71483e-14	5.73444e-11	0	0	chr7	CYP2W1	1stExon
cg21078077	0.106127	0.0987587	0.0475907	0.0475907	0.551221	0.489596	0	0	chr7
cg21143896	0.046119	0.0175809	0.047905	0.047905	0.130348	0.0426734	0	0	chr7	GNA12	Body
cg21201294	-0.0322852	-0.0274135	0.00960527	0.00960527	8.96172e-13	2.06324e-14	0	0	chr7
cg21405786	0.0708302	0.0263622	0.0242311	0.0242311	0.11433	0.00118691	0	0	chr7	ZNF783	Body
cg21422361	0.00858141	-0.0578397	0.0245699	0.0245699	9.93125e-05	0.0430872	0	0	chr7	MAD1L1;MAD1L1;MAD1L1	Body;Body;Body
cg21451816	0.014863	0.00418361	0.014431	0.014431	1.82188e-09	1.57232e-11	0	0	chr7
cg22132788	0.0781627	0.107062	0.0243237	0.0243237	0.184652	0.614214	0	0	chr7	MYO1G	Body
cg22500518	0.0370991	0.006893	0.0197436	0.0197436	0.000721561	1.2038e-06	0	0	chr7	TMEM184A	3'UTR
cg22558871	-0.0635335	-0.031532	0.0617295	0.0617295	0.277345	0.13368	0	0	chr7	NSUN5;NSUN5;NSUN5;NSUN5	TSS1500;TSS1500;TSS1500;TSS1500
cg22788953	0.0122955	-0.0131232	0.0124178	0.0124178	8.15936e-13	1.31559e-12	0	0	chr7	TTYH3	Body
cg23220823	-0.0259238	0.00484585	0.0242314	0.0242314	0.00111768	4.3024e-05	0	0	chr7	CCM2;CCM2;CCM2;CCM2	Body;Body;Body;Body
cg23906191	-0.0132249	-0.000601013	0.0119382	0.0119382	1.81476e-13	4.17584e-17	0	0	chr7	C7orf50;C7orf50;C7orf50	Body;Body;Body
cg23946286	0.0980113	0.0587192	0.023258	0.023258	0.465929	0.0379565	0	0	chr7	ADAP1	Body
cg24125525	-0.0736412	-0.0332622	0.0176048	0.0176048	0.0671636	7.50544e-05	0	0	chr7	AGAP3;AGAP3	Body;Body
cg24525952	0.114533	0.072003	0.030209	0.030209	0.684776	0.177021	0	0	chr7	MAD1L1;MAD1L1;MAD1L1	Body;Body;Body
cg24695071	0.0981672	-0.0124607	0.0195143	0.0195143	0.462585	3.63037e-06	0	0	chr7	EIF3B;EIF3B	3'UTR;3'UTR
cg24862131	0.121522	0.0742701	0.0296825	0.0296825	0.765793	0.193015	0	0	chr7
cg25185001	0.0689607	0.0669133	0.0218593	0.0218593	0.0778099	0.0650609	0	0	chr7	GBX1	Body
cg25397054	0.178494	0.0230897	0.0274832	0.0274832	0.997855	0.00256745	1	0	chr7	GNA12	Body
cg25435714	-0.0532588	-0.0965218	0.0252908	0.0252908	0.0322901	0.445307	0	0	chr7
cg26045524	0.0362696	0.0220402	0.019402	0.019402	0.000510399	2.93311e-05	0	0	chr7	RARRES2	3'UTR
cg26075639	-0.042	0.0583999	0.0723762	0.0723762	0.211459	0.282721	0	0	chr7
cg26104384	-0.0168634	-0.0117665	0.0143853	0.0143853	3.75129e-09	4.29604e-10	0	0	chr7	TFR2	Body
cg26224354	-0.007976	-0.0417421	0.0376457	0.0376457	0.00725317	0.0608676	0	0	chr7	C7orf50;C7orf50;GPR146;C7orf50	Body;Body;TSS1500;Body
cg26517831	-0.0315332	0.0208335	0.0202784	0.0202784	0.000367279	4.7311e-05	0	0	chr7	GNA12	3'UTR
cg26814075	0.0538754	0.0282743	0.0316944	0.0316944	0.0727942	0.0118165	0	0	chr7	LEP	TSS200
cg27484582	-0.0217134	-0.0188768	0.0117235	0.0117235	1.21336e-11	2.26315e-12	0	0	chr7
cg27598340	-0.0347701	-0.0293642	0.00928057	0.00928057	1.04271e-12	1.35833e-14	0	0	chr7	EGFR;EGFR;EGFR;EGFR	Body;Body;Body;Body
cg00139947	0.0130142	-0.0151744	0.00976526	0.00976526	2.60552e-19	1.86945e-18	0	0	chr8	TOP1MT	Body
cg00163372	0.0472154	-0.00759921	0.0315593	0.0315593	0.0472075	0.00170657	0	0	chr8	MYC	Body
cg00219816	0.159641	0.0345787	0.02066	0.02066	0.998054	0.000771257	1	0	chr8	C8orf37	Body
cg00682103	-0.0170538	-0.0226977	0.0116317	0.0116317	4.98129e-13	1.50777e-11	0	0	chr8	EIF2C2;EIF2C2	Body;Body
cg02346342	-0.0161417	-0.0613017	0.014608	0.014608	4.71822e-09	0.00403518	0	0	chr8
cg02483029	-0.00324829	0.0618622	0.0345871	0.0345871	0.00257631	0.135087	0	0	chr8	KIAA0146	Body
cg02996583	0.0064213	-0.0325949	0.0291768	0.0291768	0.000669929	0.0104376	0	0	chr8	SLC45A4	Body
cg03454775	-0.0162219	-0.00481739	0.0604715	0.0604715	0.0829628	0.0577427	0	0	chr8	MYOM2	Body
cg03780701	0.0209067	0.0197036	0.0322969	0.0322969	0.00716385	0.0064559	0	0	chr8	ADAM32	Body
cg03979241	0.136331	0.0828324	0.0428353	0.0428353	0.801823	0.34429	0	0	chr8	EPB49;EPB49;EPB49;EPB49;EPB49;EPB49;EPB49;EPB49	1stExon;5'UTR;1stExon;5'UTR;5'UTR;5'UTR;5'UTR;5'UTR
cg04220541	-0.0392197	-0.0653822	0.0193871	0.0193871	0.000859015	0.0370813	0	0	chr8	KIAA0146	TSS1500
cg04793096	-0.0104622	-0.00192917	0.0147209	0.0147209	5.92137e-10	1.35051e-11	0	0	chr8	TNFRSF10A	Body
cg04836151	0.039576	-0.0178624	0.0211214	0.0211214	0.00211291	5.0364e-05	0	0	chr8
cg06009267	0.0901933	0.0356641	0.0315041	0.0315041	0.377793	0.0205687	0	0	chr8	EPPK1	TSS1500
cg06120235	0.030705	-0.0538619	0.0213853	0.0213853	0.000596989	0.0154845	0	0	chr8
cg06620390	-0.0205793	-0.0659492	0.0186534	0.0186534	1.03264e-05	0.0339665	0	0	chr8	MSRA;MSRA;MSRA	Body;Body;Body
cg06623899	0.161958	0.0890381	0.0375333	0.0375333	0.950605	0.385121	1	0	chr8	DENND3	Body
cg07217030	-0.0101069	-0.0025258	0.0235668	0.0235668	6.82597e-05	1.76649e-05	0	0	chr8	SLC45A4	Body
cg07466463	0.0673791	0.059245	0.026223	0.026223	0.106754	0.0600724	0	0	chr8	EIF2C2;EIF2C2	Body;Body
cg07548580	0.00585339	0.0154931	0.00840255	0.00840255	1.93698e-29	4.26532e-24	0	0	chr8
cg08508368	0.0202201	0.0331347	0.0384073	0.0384073	0.0188912	0.040846	0	0	chr8	CA13	TSS1500
cg10454879	0.107864	0.028472	0.0362066	0.0362066	0.585975	0.0241028	0	0	chr8
cg11461670	0.0909677	0.0491085	0.031516	0.031516	0.387212	0.0531791	0	0	chr8	PDLIM2	3'UTR
cg11589287	0.201898	-0.0705363	0.0266941	0.0266941	0.999933	0.13485	1	0	chr8	ARHGEF10	Body
cg11639815	0.009634	0.0770873	0.032485	0.032485	0.00270309	0.240302	0	0	chr8
cg11691535	-0.00259371	-0.0214533	0.00915276	0.00915276	9.47075e-27	4.67204e-18	0	0	chr8	TSNARE1	Body
cg11737172	-0.00123512	-0.0482853	0.053075	0.053075	0.0313822	0.164936	0	0	chr8	KBTBD11	5'UTR
cg11849798	0.0603461	0.0108011	0.0268244	0.0268244	0.0696667	0.000441636	0	0	chr8	ZNF706;ZNF706;ZNF706	3'UTR;3'UTR;3'UTR
cg12179380	-0.00618403	-0.0135201	0.00846738	0.00846738	7.8707e-29	8.64412e-25	0	0	chr8
cg13518537	0.0882349	0.0374692	0.0246911	0.0246911	0.316862	0.00566231	0	0	chr8
cg14489570	0.0245847	0.0145103	0.00812986	0.00812986	8.77037e-21	3.66375e-26	0	0	chr8	LY6E;LY6E;LOC100133669	TSS1500;TSS1500;Body
cg14827056	0.00998125	0.0392453	0.0228663	0.0228663	4.12985e-05	0.00394257	0	0	chr8	EIF2C2;EIF2C2	Body;Body
cg15450349	0.0929213	0.103865	0.0184327	0.0184327	0.350478	0.583034	0	0	chr8
cg16148593	0.066359	0.0689035	0.0436819	0.0436819	0.220609	0.238268	0	0	chr8	PHYHIP;PHYHIP	Body;Body
cg16499923	0.110056	0.0911017	0.0380345	0.0380345	0.60426	0.407511	0	0	chr8	DENND3	Body
cg17051905	0.0138058	0.00344153	0.0083941	0.0083941	4.88904e-25	6.36011e-31	0	0	chr8	CLN8	Body
cg17082719	0.0926449	-0.0119026	0.0119636	0.0119636	0.269347	8.93823e-14	0	0	chr8	SCRIB;SCRIB;MIR937	Body;Body;TSS1500
cg17159699	0.03202	0.0448219	0.032863	0.032863	0.0192925	0.0465728	0	0	chr8	ST18	Body
cg17297634	-0.0190254	-0.00369029	0.0263821	0.0263821	0.00107279	0.000130827	0	0	chr8	SCARA5	Body
cg19883388	-0.0707324	-0.0305942	0.0190809	0.0190809	0.062531	0.000137679	0	0	chr8
cg20503956	0.0769383	0.0374174	0.0318485	0.0318485	0.2345	0.0247064	0	0	chr8	CA13	TSS1500
cg21149708	0.0264264	0.029655	0.0278404	0.0278404	0.00411255	0.00575667	0	0	chr8	GFRA2;GFRA2;GFRA2	3'UTR;3'UTR;3'UTR
cg21161403	0.27584	0.0547157	0.0181205	0.0181205	1	0.00622624	1	0	chr8	ARHGEF10	Body
cg21342470	0.00319105	-0.0310179	0.0136434	0.0136434	6.43681e-13	2.13986e-07	0	0	chr8
cg21618751	-0.0124836	-0.0397284	0.0125364	0.0125364	1.46563e-12	7.63288e-07	0	0	chr8
cg21919729	-0.113463	0.0663345	0.030999	0.030999	0.667963	0.138735	0	0	chr8	CTSB;CTSB;CTSB;CTSB;CTSB	5'UTR;5'UTR;5'UTR;5'UTR;5'UTR
cg22202929	0.0333327	-0.0369496	0.0341021	0.0341021	0.0252958	0.0322383	0	0	chr8	ZFPM2	Body
cg22637435	0.203265	-0.0524177	0.0233559	0.0233559	0.999995	0.0208114	1	0	chr8	TRAPPC9;TRAPPC9	Body;Body
cg22995724	0.0249782	-0.0450687	0.0145335	0.0145335	1.22158e-07	7.85254e-05	0	0	chr8	GSDMD;GSDMD	TSS1500;5'UTR
cg23245289	0.0997537	0.0491472	0.0278009	0.0278009	0.496465	0.0336866	0	0	chr8	GPR124	Body
cg23934955	0.0161998	0.00246458	0.0243881	0.0243881	0.00029506	3.17638e-05	0	0	chr8	PLEC1;PLEC1;PLEC1;PLEC1;PLEC1	5'UTR;Body;1stExon;Body;Body
cg25261361	0.00269564	-0.0106017	0.00887651	0.00887651	2.90958e-28	3.69812e-24	0	0	chr8	PARP10	Body
cg26232553	0.116934	0.0280571	0.0287937	0.0287937	0.721773	0.0062348	0	0	chr8
cg26286961	0.149468	0.0618056	0.0388853	0.0388853	0.89834	0.162993	0	0	chr8	CSGALNACT1;CSGALNACT1;CSGALNACT1	TSS200;Body;5'UTR
cg26921611	-0.0330787	0.0199913	0.0241493	0.0241493	0.00279296	0.000461368	0	0	chr8	EIF4EBP1	3'UTR
cg26963146	0.0516803	-0.03463	0.0227693	0.0227693	0.0169128	0.00204607	0	0	chr8	EIF2C2;EIF2C2	Body;Body
cg27628340	0.0182802	-0.0253339	0.0100756	0.0100756	2.51698e-16	6.28651e-14	0	0	chr8	TG	Body
cg01618660	0.0197174	0.0115881	0.0166397	0.0166397	7.00809e-07	5.38217e-08	0	0	chr9	TRIM14;TRIM14;TRIM14;TRIM14	TSS1500;TSS1500;TSS1500;TSS1500
cg13435263	0.234005	0.190268	0.0317578	0.0317578	0.999988	0.997761	1	1	chr9
cg13492245	0.0604162	0.0407694	0.0269368	0.0269368	0.0708472	0.0139433	0	0	chr9	FPGS;FPGS	Body;5'UTR
cg13541353	-0.0246189	0.0555486	0.0263062	0.0263062	0.00208157	0.0455359	0	0	chr9	ACO1	Body
cg13596370	0.00163768	0.0182717	0.0491002	0.0491002	0.0225727	0.0480044	0	0	chr9	COL5A1	Body
cg13708974	0.00135309	0.00904667	0.0408065	0.0408065	0.00781525	0.0129105	0	0	chr9	PKN3	Body
cg13716760	0.00460953	0.0419064	0.0198216	0.0198216	7.45443e-07	0.00169031	0	0	chr9
cg13860981	0.0942041	0.0206115	0.0155492	0.0155492	0.354669	1.6484e-07	0	0	chr9	HAUS6	TSS1500
cg13913011	-0.0294641	-0.0122259	0.00959111	0.00959111	9.59698e-14	2.80463e-20	0	0	chr9	FNBP1	Body
cg13917273	0.0125456	0.00160235	0.0126448	0.0126448	2.31927e-12	3.57904e-15	0	0	chr9
cg13925432	0.0274578	0.0155238	0.0202519	0.0202519	0.000170486	1.51448e-05	0	0	chr9
cg13969662	0.056571	0.0417654	0.0400098	0.0400098	0.138859	0.0727641	0	0	chr9	COL5A1	Body
cg14018024	0.0429812	-0.00735964	0.0514035	0.0514035	0.133664	0.0357555	0	0	chr9	LAMC3	Body
cg14090556	0.00146316	-0.0276623	0.0299327	0.0299327	0.000497482	0.00783145	0	0	chr9	NR5A1	Body
cg14127188	0.0340362	0.0370807	0.0201413	0.0201413	0.000528219	0.000892375	0	0	chr9	FCN2;FCN2	TSS200;TSS200
cg14294859	0.210669	0.0861479	0.0656254	0.0656254	0.954139	0.416413	1	0	chr9	SLC25A25;SLC25A25;SLC25A25;SLC25A25	Body;Body;Body;5'UTR
cg14349763	-0.0249809	-0.0318954	0.038963	0.038963	0.0270901	0.0402383	0	0	chr9	ADAMTS13;ADAMTS13;ADAMTS13;ADAMTS13	Body;TSS200;TSS200;TSS200
cg14369981	0.205874	-0.0127324	0.0226268	0.0226268	0.999999	5.74339e-05	1	0	chr9
cg14392677	0.0184547	0.0654294	0.0381793	0.0381793	0.0163457	0.182605	0	0	chr9	NOTCH1	Body
cg14608454	0.073438	-0.00845723	0.0144611	0.0144611	0.0331204	1.2236e-10	0	0	chr9	NDOR1;NDOR1;NDOR1;NDOR1	Body;Body;Body;Body
cg21157107	0.0651507	0.051718	0.0260142	0.0260142	0.0901835	0.0317278	0	0	chr9
cg21243944	0.123198	-0.000709098	0.0500335	0.0500335	0.678547	0.0236007	0	0	chr9
cg00588614	0.0821485	0.0458149	0.0215509	0.0215509	0.203738	0.00596359	0	0	chr10	ZNF487	Body
cg01077178	0.0859053	0.0780391	0.0245621	0.0245621	0.283038	0.185634	0	0	chr10	COMMD3;BMI1	Body;TSS1500
cg01079118	0.0368608	0.00501628	0.00734115	0.00734115	3.96062e-18	1.36385e-38	0	0	chr10
cg03760191	-0.0402594	-0.0262196	0.0122998	0.0122998	5.95783e-07	9.95742e-10	0	0	chr10
cg04864592	0.0605153	0.0681188	0.0268919	0.0268919	0.0710146	0.117903	0	0	chr10	TLL2	Body
cg05265884	0.0776365	0.0399751	0.0575036	0.0575036	0.348673	0.148278	0	0	chr10
cg05971678	0.226096	-0.0278481	0.0192278	0.0192278	1	8.75494e-05	1	0	chr10	CHST15	Body
cg06259934	0.178827	-0.0405885	0.019488	0.019488	0.999974	0.00114948	1	0	chr10	ZMIZ1	Body
cg06338697	-0.0329278	-0.0380546	0.0135198	0.0135198	3.50568e-07	2.30456e-06	0	0	chr10	PARD3	Body
cg06474225	0.157685	0.00387521	0.0241877	0.0241877	0.991457	3.5321e-05	1	0	chr10	HTRA1	Body
cg06699461	-0.0236038	0.0263843	0.0108194	0.0108194	8.26188e-13	5.08555e-12	0	0	chr10	EBF3	Body
cg06889183	-0.00412948	-0.0339559	0.0119077	0.0119077	4.10031e-16	1.45842e-08	0	0	chr10
cg07143043	0.0144181	-0.0357445	0.0129357	0.0129357	1.84599e-11	3.39466e-07	0	0	chr10	BNIP3	Body
cg07856667	0.0233063	0.0104016	0.00748758	0.00748758	6.37514e-25	2.66874e-33	0	0	chr10
cg07910065	0.0476838	0.0158334	0.0218229	0.0218229	0.00825808	5.74414e-05	0	0	chr10
cg08402381	0.00965339	-0.00652628	0.00565373	0.00565373	8.80723e-58	1.05966e-61	0	0	chr10	PARD3	Body
cg08495827	0.0435027	0.047399	0.0225447	0.0225447	0.0061051	0.00981923	0	0	chr10	ZCCHC24	TSS1500
cg09001761	0.00992971	-0.01687	0.0180308	0.0180308	2.93645e-07	2.00912e-06	0	0	chr10	IL2RA	3'UTR
cg10013455	0.00102021	-0.0114293	0.018295	0.018295	3.14752e-08	6.45108e-07	0	0	chr10	INPP5A	Body
cg10692363	0.200597	0.116147	0.0366866	0.0366866	0.996947	0.670082	1	0	chr10
cg10704395	-0.0232595	-0.0290375	0.0232008	0.0232008	0.000470373	0.00111177	0	0	chr10	CAMK1D;CAMK1D	Body;Body
cg10780367	0.0818925	0.020015	0.0376591	0.0376591	0.31532	0.0168383	0	0	chr10	TSPAN14;TSPAN14	TSS1500;TSS1500
cg10909801	0.176215	-0.000611937	0.0149072	0.0149072	1	1.30441e-11	1	0	chr10	KIAA1462	Body
cg11360416	0.0337129	0.0196456	0.0290995	0.0290995	0.0113649	0.00287802	0	0	chr10	C10orf93	Body
cg11914795	-0.0181713	-0.0207067	0.00964423	0.00964423	1.08111e-17	1.00209e-16	0	0	chr10	C10orf107	TSS200
cg11970204	0.0778748	-0.0228221	0.0286533	0.0286533	0.220007	0.00353516	0	0	chr10	BTRC;BTRC	Body;Body
cg12141457	0.10372	0.0756842	0.0269055	0.0269055	0.554977	0.183065	0	0	chr10	LHPP;LHPP	Body;Body
cg12227660	-0.0902707	-0.0325822	0.0136096	0.0136096	0.23734	3.6406e-07	0	0	chr10	MIR202	TSS1500
cg12335414	-0.00602001	-0.00845244	0.00445776	0.00445776	5.77603e-99	5.0625e-94	0	0	chr10	INPP5A	Body
cg13637321	0.0172969	0.0178926	0.0209845	0.0209845	4.05467e-05	4.56241e-05	0	0	chr10	MXI1;MXI1;MXI1	Body;TSS1500;5'UTR
cg13669036	0.0587678	0.0456787	0.0529412	0.0529412	0.21804	0.15243	0	0	chr10	MYOF;MYOF	Body;Body
cg14931884	0.0163513	-0.0252854	0.0617746	0.0617746	0.0878531	0.113241	0	0	chr10	DIP2C	Body
cg15092239	-0.006139	0.00266634	0.0236856	0.0236856	3.70387e-05	1.98335e-05	0	0	chr10	CLRN3	Body
cg16087940	0.0493274	0.015809	0.0326291	0.0326291	0.0602132	0.00493661	0	0	chr10
cg18246640	0.0410744	0.0267809	0.0150436	0.0150436	4.48289e-05	5.66117e-07	0	0	chr10
cg18537205	0.0666705	-0.0694928	0.0231147	0.0231147	0.0746629	0.0934478	0	0	chr10	VTI1A	Body
cg19576422	0.0456616	0.0461285	0.0257228	0.0257228	0.0173235	0.0181163	0	0	chr10	CDC123	Body
cg20205477	0.103403	-0.0364561	0.021034	0.021034	0.564261	0.00125965	0	0	chr10	DNAJB12;DNAJB12	Body;Body
cg20345915	0.0774781	0.0870647	0.0224264	0.0224264	0.157627	0.282041	0	0	chr10	RGS10;RGS10;RGS10	5'UTR;Body;1stExon
cg20671781	0.0848493	0.0358208	0.0112024	0.0112024	0.0881154	5.04994e-09	0	0	chr10
cg23000734	0.0452879	0.0431592	0.0606543	0.0606543	0.18352	0.174347	0	0	chr10	CTBP2	TSS1500
cg23128584	0.109853	-0.0671128	0.0224468	0.0224468	0.669645	0.0714443	0	0	chr10	DIP2C	Body
cg23169883	0.0912009	0.0909498	0.0265343	0.0265343	0.37009	0.366524	0	0	chr10	ADAMTS14;ADAMTS14	Body;Body
cg24414788	0.0327344	0.0311393	0.0305248	0.0305248	0.0137748	0.0120385	0	0	chr10	FLJ45983;FLJ45983	Body;Body
cg25074794	0.298995	-0.0749674	0.0160133	0.0160133	1	0.0589982	1	0	chr10	MARCH8;MARCH8;MARCH8	Body;Body;Body
cg25594319	0.0302748	0.0126313	0.0128568	0.0128568	2.92665e-08	5.39541e-12	0	0	chr10	INPP5A	Body
cg25828207	0.0190333	-0.00445586	0.0113786	0.0113786	5.56677e-13	2.2932e-17	0	0	chr10	C10orf91	3'UTR
cg26426564	-0.0559704	-0.0193914	0.0148644	0.0148644	0.00152788	2.93177e-08	0	0	chr10	INPP5A	Body
cg26664254	0.0699093	0.0376026	0.0175738	0.0175738	0.0434251	0.000192177	0	0	chr10
cg27216076	0.0144892	0.0157913	0.0298865	0.0298865	0.00211028	0.00241906	0	0	chr10	PDZD7	Body
cg27520104	0.0853612	0.068896	0.0205593	0.0205593	0.238223	0.0651536	0	0	chr10	PFKP	Body
cg00259742	0.0400786	0.00298583	0.0160308	0.0160308	9.2782e-05	7.16414e-10	0	0	chr11
cg00344445	0.0612413	-0.0604223	0.0177709	0.0177709	0.0145911	0.0129701	0	0	chr11	FLI1;FLI1	Body;Body
cg00370047	-0.0174446	-0.0348006	0.0156631	0.0156631	6.79563e-08	1.57318e-05	0	0	chr11	BRSK2	Body
cg00406023	-0.0716622	-0.0229124	0.0103829	0.0103829	0.0031736	5.66054e-14	0	0	chr11	OAF	Body
cg00500359	0.111273	0.115793	0.0321342	0.0321342	0.63713	0.688456	0	0	chr11	OSBPL5;OSBPL5;OSBPL5	5'UTR;5'UTR;5'UTR
cg00509451	-0.00153409	-0.0364057	0.0117161	0.0117161	2.15136e-17	2.85018e-08	0	0	chr11	SAC3D1	Body
cg03075605	0.0484266	0.0458594	0.0369718	0.0369718	0.0815173	0.0715457	0	0	chr11	JRKL;JRKL;CCDC82	5'UTR;1stExon;TSS1500
cg03155200	0.126873	0.0228968	0.0262155	0.0262155	0.847337	0.00163506	0	0	chr11	KCNQ1;KCNQ1	Body;Body
cg03274456	-0.0263872	-0.0408632	0.0245954	0.0245954	0.00138145	0.00809981	0	0	chr11	AHNAK	Body
cg03411376	0.00799411	-0.00473918	0.0233383	0.0233383	4.03578e-05	2.23506e-05	0	0	chr11	TRPM5	Body
cg03561745	-0.0163642	-0.0116416	0.0290448	0.0290448	0.00199125	0.0011745	0	0	chr11	PRDM10;PRDM10	5'UTR;5'UTR
cg03571383	0.0151873	-0.0143188	0.0245481	0.0245481	0.000275185	0.0002412	0	0	chr11	MRGPRE	Body
cg03695871	0.045075	-0.00980092	0.0185091	0.0185091	0.00150132	5.48915e-07	0	0	chr11	DKFZp761E198	1stExon
cg04085571	0.0127304	-0.0139214	0.0498317	0.0498317	0.0399481	0.0420491	0	0	chr11	LSP1	TSS1500
cg05509359	0.0157793	-0.0045601	0.0203057	0.0203057	1.67968e-05	1.2999e-06	0	0	chr11	SHANK2;SHANK2	Body;Body
cg05631230	-0.0305729	-0.0140883	0.0586977	0.0586977	0.118446	0.0716475	0	0	chr11
cg05942508	0.0901134	0.0156645	0.0463899	0.0463899	0.415617	0.0345343	0	0	chr11	HTR3A;HTR3A;HTR3A	Body;TSS1500;Body
cg05952572	0.017173	0.00527571	0.0260145	0.0260145	0.000726586	0.000135681	0	0	chr11	PDE2A;PDE2A;PDE2A;PDE2A	Body;Body;Body;Body
cg06106599	0.00502983	-0.076139	0.0343885	0.0343885	0.00287523	0.243883	0	0	chr11	FADD	TSS1500
cg07080244	0.0923502	0.0543298	0.0264562	0.0264562	0.386233	0.0421506	0	0	chr11
cg07104417	0.106275	0.0108718	0.022912	0.022912	0.607913	5.01167e-05	0	0	chr11
cg07241660	0.052112	-0.00865298	0.0194768	0.0194768	0.00697166	1.36574e-06	0	0	chr11
cg07675998	-0.0173729	-0.0101303	0.0105177	0.0105177	1.98239e-15	6.44597e-18	0	0	chr11
cg08151654	-0.012476	0.0108378	0.0141182	0.0141182	2.83465e-10	1.34736e-10	0	0	chr11	GANAB;GANAB	Body;Body
cg08278732	0.0133286	0.00220654	0.0118377	0.0118377	1.2246e-13	7.21005e-17	0	0	chr11	TECTA	Body
cg08315145	-0.0464937	-0.0464917	0.0112167	0.0112167	9.20086e-07	9.19261e-07	0	0	chr11	INPPL1	3'UTR
cg08356637	0.0455359	-0.0099056	0.0287385	0.0287385	0.0290353	0.00085934	0	0	chr11
cg08632909	0.0389029	-0.0538339	0.0357265	0.0357265	0.0436205	0.0981421	0	0	chr11	FADD	TSS1500
cg08870587	0.0121059	0.0643961	0.0255007	0.0255007	0.000283709	0.0813282	0	0	chr11	SHANK2;SHANK2	Body;Body
cg09258981	0.0213478	-0.0310743	0.012505	0.012505	1.59089e-10	1.77544e-08	0	0	chr11	CDC42EP2	Body
cg09548275	0.019858	-0.0358508	0.0268685	0.0268685	0.00142838	0.00848119	0	0	chr11	NR1H3;NR1H3;NR1H3	Body;Body;Body
cg09854615	0.181816	0.044022	0.0203065	0.0203065	0.999972	0.00291974	1	0	chr11
cg10542975	0.0279003	0.0193274	0.009618	0.009618	3.2816e-14	2.47937e-17	0	0	chr11	PTPRCAP;PTPRCAP	5'UTR;1stExon
cg10900641	0.0542289	0.0255549	0.021618	0.021618	0.0171184	0.000286942	0	0	chr11	HCCA2;LOC402778	Body;Body
cg10927968	0.0183236	0.0783232	0.0279053	0.0279053	0.00171173	0.218639	0	0	chr11
cg12528597	-0.0169694	-0.00404621	0.0125464	0.0125464	1.82219e-11	1.02154e-14	0	0	chr11	RTN4RL2	Body
cg12889594	-0.0389408	-0.0196102	0.0170834	0.0170834	0.000175654	1.26475e-06	0	0	chr11
cg13524082	0.00700789	-0.00573285	0.0254093	0.0254093	0.00012622	0.000103649	0	0	chr11	THY1	TSS200
cg13763952	-0.00356898	0.0075268	0.00831978	0.00831978	2.30016e-31	5.31062e-29	0	0	chr11	ATG16L2	3'UTR
cg14289294	0.0471883	0.0537572	0.0225779	0.0225779	0.00966539	0.0202728	0	0	chr11	MRPL23	Body
cg14689317	-0.00772219	-0.0100585	0.00364489	0.00364489	1.03656e-141	9.65978e-135	0	0	chr11	RPS6KA4;RPS6KA4	Body;Body
cg14981432	0.135789	0.0113105	0.0337073	0.0337073	0.855829	0.00425462	0	0	chr11	C11orf9;C11orf9	3'UTR;3'UTR
cg15015340	0.0444868	0.0226368	0.0385675	0.0385675	0.0750218	0.0224325	0	0	chr11	DAGLA	5'UTR
cg15385197	0.00149914	-0.000164002	0.0103211	0.0103211	6.89762e-22	1.96417e-22	0	0	chr11	LRP5	Body
cg15964132	0.135591	0.146561	0.0356085	0.0356085	0.841227	0.90449	0	0	chr11	OSBPL5;OSBPL5;OSBPL5	5'UTR;5'UTR;5'UTR
cg16539346	0.0345368	0.0241216	0.0296671	0.0296671	0.0136713	0.00526895	0	0	chr11	MEN1;MEN1;MEN1;MEN1;MEN1;MEN1;MEN1;MAP4K2	3'UTR;3'UTR;3'UTR;3'UTR;3'UTR;3'UTR;3'UTR;TSS1500
cg17125472	0.149827	0.0885536	0.0236857	0.0236857	0.982296	0.314454	1	0	chr11
cg17390301	-0.041026	-0.0263252	0.0126496	0.0126496	1.56487e-06	2.86818e-09	0	0	chr11	POU2AF1;POU2AF1	1stExon;5'UTR
cg18023065	0.142447	0.0744082	0.0359057	0.0359057	0.881435	0.238001	0	0	chr11	FUT4	1stExon
cg18170454	0.0241203	0.00447022	0.01544	0.01544	4.45054e-07	3.06263e-10	0	0	chr11	APOC3	TSS200
cg18877271	-0.012079	-0.0447612	0.0225972	0.0225972	4.99597e-05	0.00725275	0	0	chr11	TNNT3;TNNT3;TNNT3;TNNT3	Body;Body;Body;Body
cg19025811	0.026444	0.00471879	0.0195543	0.0195543	8.44035e-05	5.50544e-07	0	0	chr11
cg19088912	-0.00807934	-0.00315328	0.0531646	0.0531646	0.0419063	0.034255	0	0	chr11	CST6	TSS1500
cg19255554	-0.00781054	-0.0272205	0.0145546	0.0145546	1.1941e-10	2.8599e-07	0	0	chr11	KCNQ1;KCNQ1	Body;Body
cg19852660	0.0434343	0.0462352	0.0245703	0.0245703	0.0106619	0.0143272	0	0	chr11	KCNQ1;KCNQ1	Body;Body
cg19905880	-0.0254001	-0.0370816	0.00957683	0.00957683	3.36051e-15	2.51822e-11	0	0	chr11	ADRBK1	Body
cg20865778	0.00289619	0.00831862	0.00747305	0.00747305	6.62832e-39	6.70488e-35	0	0	chr11	TCIRG1;TCIRG1	Body;Body
cg20887442	0.153041	-0.0250311	0.0114275	0.0114275	0.999998	2.68282e-11	1	0	chr11	NUMA1	Body
cg22805485	-0.120228	-0.138991	0.0319986	0.0319986	0.736357	0.888488	0	0	chr11	SPON1	TSS200
cg22962883	0.0188964	-0.0577865	0.0436188	0.0436188	0.0314871	0.166577	0	0	chr11	NNMT	Body
cg23040424	0.0147663	-0.0348316	0.0221316	0.0221316	5.87665e-05	0.00161695	0	0	chr11
cg23478547	0.121728	0.0339663	0.039572	0.039572	0.708524	0.0475884	0	0	chr11
cg23695131	0.0140956	0.0285107	0.015897	0.015897	3.26166e-08	3.44526e-06	0	0	chr11
cg23744638	-0.038512	-0.0506406	0.0199366	0.0199366	0.00102057	0.00664653	0	0	chr11
cg24134897	0.0824346	0.04347	0.022275	0.022275	0.215181	0.00557714	0	0	chr11	TSPAN4;TSPAN4;TSPAN4;TSPAN4;TSPAN4;TSPAN4;TSPAN4	5'UTR;Body;Body;Body;Body;Body;Body
cg24496349	0.00263384	-0.00663835	0.00796523	0.00796523	1.15856e-34	4.96598e-32	0	0	chr11	TCIRG1;TCIRG1;TCIRG1	Body;1stExon;5'UTR
cg24862514	0.0403385	0.036257	0.0166047	0.0166047	0.000163417	6.18062e-05	0	0	chr11	TP53I11;TP53I11	TSS200;TSS200
cg25217772	0.00195893	-0.0228149	0.0115093	0.0115093	8.08908e-18	9.98086e-12	0	0	chr11	GANAB;GANAB	3'UTR;3'UTR
cg25258002	-0.0106769	-0.00414493	0.0108597	0.0108597	9.74271e-17	5.39055e-19	0	0	chr11
cg25473794	0.0680052	0.0381704	0.0162793	0.0162793	0.024686	7.29205e-05	0	0	chr11	USP35	Body
cg26004810	0.0396569	-0.0295609	0.0444853	0.0444853	0.0874744	0.0566625	0	0	chr11	FADD	TSS1500
cg26073542	0.00946552	-0.0209782	0.0157193	0.0157193	4.21936e-09	2.49029e-07	0	0	chr11	OSBPL5;OSBPL5;OSBPL5	5'UTR;5'UTR;5'UTR
cg26088759	0.0281745	0.0310573	0.0365959	0.0365959	0.0248426	0.0297898	0	0	chr11
cg26503877	-0.00881378	0.0275769	0.0104357	0.0104357	1.18689e-18	1.96088e-12	0	0	chr11	ETS1;ETS1;ETS1	Body;Body;Body
cg26559804	-0.0160833	-0.00127045	0.0145974	0.0145974	4.49516e-09	6.73393e-12	0	0	chr11	ETS1;ETS1;ETS1	Body;Body;Body
cg27466532	0.134641	-0.0235388	0.0176128	0.0176128	0.975396	7.08471e-06	1	0	chr11	RAPSN;RAPSN	TSS1500;TSS1500
cg27466845	0.0255023	-0.0314075	0.0183881	0.0183881	2.54559e-05	9.56412e-05	0	0	chr11	NRXN2;NRXN2;NRXN2	Body;Body;Body
cg00083790	0.045561	0.0356647	0.0141026	0.0141026	5.66466e-05	2.53421e-06	0	0	chr12
cg00355804	0.135011	0.0128224	0.0353416	0.0353416	0.839073	0.00681796	0	0	chr12
cg00558702	0.0850104	0.0716684	0.0261615	0.0261615	0.283334	0.139415	0	0	chr12	LMO3;LMO3	Body;Body
cg00776080	-0.00549604	-0.00410312	0.00674533	0.00674533	6.74363e-45	3.60473e-46	0	0	chr12	TENC1;TENC1	5'UTR;TSS1500
cg00853733	0.0625632	0.0837967	0.0154823	0.0154823	0.00780224	0.147649	0	0	chr12	SETD1B	Body
cg01244006	0.0968487	0.04684	0.0278061	0.0278061	0.454885	0.0279505	0	0	chr12	SCNN1A;SCNN1A	Body;TSS1500
cg01971880	0.00190521	-0.00500737	0.00833258	0.00833258	2.7069e-32	2.08714e-30	0	0	chr12
cg02317313	-0.0635249	0.03513	0.0199006	0.0199006	0.0334114	0.000557654	0	0	chr12	LOC338799	Body
cg03784363	-0.0119024	-0.000765434	0.012037	0.012037	1.25009e-13	8.3187e-17	0	0	chr12
cg04036049	0.0772093	0.0313952	0.0183258	0.0183258	0.106816	9.06965e-05	0	0	chr12	MBD6	3'UTR
cg04255937	0.063364	-0.028554	0.0113475	0.0113475	0.000622075	1.52501e-10	0	0	chr12	SETD1B	3'UTR
cg04462774	-0.0189768	-0.0140042	0.0122046	0.0122046	1.58175e-11	9.19413e-13	0	0	chr12	AQP6	Body
cg04944536	0.0460404	-0.0236093	0.0283221	0.0283221	0.0283762	0.00349613	0	0	chr12
cg05597205	0.0105828	0.0051933	0.0151448	0.0151448	1.77251e-09	1.92489e-10	0	0	chr12	PITPNM2	Body
cg06024930	-0.00228184	0.037225	0.0115641	0.0115641	1.45497e-17	2.8426e-08	0	0	chr12	KDM2B;KDM2B	Body;Body
cg06242243	0.0474019	-0.00103982	0.0102252	0.0102252	1.3448e-07	1.86781e-22	0	0	chr12	NCOR2;NCOR2	5'UTR;5'UTR
cg06357748	0.0192261	0.0129127	0.036098	0.036098	0.0126227	0.00792123	0	0	chr12	RAD52	Body
cg06787633	0.0382951	-0.0350055	0.0100936	0.0100936	4.87962e-10	6.00511e-11	0	0	chr12	TESC;TESC;TESC	Body;Body;Body
cg07249343	0.0356635	-0.00236704	0.017806	0.017806	0.000151222	2.08894e-08	0	0	chr12	GOLGA3	3'UTR
cg07933926	0.0592374	0.0340279	0.0294398	0.0294398	0.0830859	0.0125157	0	0	chr12	SCNN1A;SCNN1A;SCNN1A	Body;TSS1500;TSS1500
cg09636302	0.156038	0.0642023	0.0213653	0.0213653	0.99564	0.0469177	1	0	chr12	HAL	Body
cg09832244	0.0566745	0.0385828	0.0241314	0.0241314	0.0362952	0.00546209	0	0	chr12	LPAR5;LPAR5	Body;Body
cg10665891	0.160993	-0.0133582	0.0334041	0.0334041	0.966068	0.00474681	1	0	chr12
cg11905611	-0.0467034	-0.0239963	0.0240952	0.0240952	0.0134861	0.000804389	0	0	chr12	PLBD1	TSS200
cg12146864	0.0756039	0.0380164	0.0351786	0.0351786	0.244	0.0390374	0	0	chr12	LRP1	Body
cg12235877	0.0290196	0.0335801	0.0206939	0.0206939	0.00030178	0.000664523	0	0	chr12	SLC6A12;SLC6A12;SLC6A12	TSS1500;TSS1500;TSS200
cg12919775	0.0128202	0.0158535	0.00653827	0.00653827	7.36388e-41	3.3274e-38	0	0	chr12
cg13645530	0.0123447	-0.0457255	0.0152609	0.0152609	4.6295e-09	0.000187963	0	0	chr12
cg14916668	0.0204152	-0.0191196	0.025804	0.025804	0.0010205	0.000861003	0	0	chr12	GOLGA3	3'UTR
cg15029631	0.287615	0.0609742	0.0272118	0.0272118	1	0.0757651	1	0	chr12	SCN8A	Body
cg15661753	0.0518608	0.0229532	0.0286693	0.0286693	0.046564	0.00360016	0	0	chr12
cg15786827	0.0155218	0.0297396	0.0233728	0.0233728	0.000150529	0.00132319	0	0	chr12
cg16723716	0.108873	0.153567	0.0288975	0.0288975	0.620596	0.968109	0	1	chr12
cg17271146	0.0542052	0.0953282	0.0289392	0.0289392	0.0567736	0.435876	0	0	chr12	COPZ1	TSS1500
cg17339927	-0.0133611	-0.0268263	0.0124987	0.0124987	2.07682e-12	2.39189e-09	0	0	chr12
cg17558623	0.00193426	0.019372	0.0133842	0.0133842	1.17717e-13	8.50244e-10	0	0	chr12	CCND2	Body
cg17723958	0.189429	-0.0412859	0.0248293	0.0248293	0.999842	0.00902199	1	0	chr12	CCDC92	5'UTR
cg18164508	0.0645368	0.0272934	0.024282	0.024282	0.0720802	0.00137554	0	0	chr12	POLE	Body
cg18612255	0.0268639	0.0366267	0.03206	0.03206	0.0112676	0.0240373	0	0	chr12
cg19232929	-0.0425678	0.00812173	0.01775	0.01775	0.000606919	1.13209e-07	0	0	chr12
cg19559587	-0.0610032	-0.0415925	0.0304889	0.0304889	0.10044	0.0277018	0	0	chr12	LRP1;MIR1228	Body;TSS200
cg19863592	0.0299698	0.0253768	0.0436287	0.0436287	0.0542315	0.0435946	0	0	chr12	GLT1D1	Body
cg19942083	-0.0401603	0.0672673	0.0250889	0.0250889	0.00853715	0.096003	0	0	chr12
cg20056593	-0.0232765	-0.0361065	0.00889523	0.00889523	3.19797e-18	3.41249e-13	0	0	chr12
cg20059012	-0.0966828	-0.0881277	0.053408	0.053408	0.475237	0.412042	0	0	chr12	RARG;RARG	Body;Body
cg20077028	0.0666933	0.0126805	0.0483964	0.0483964	0.245661	0.0355956	0	0	chr12
cg20494738	-0.0426136	-0.030205	0.00896898	0.00896898	7.85493e-11	3.57435e-15	0	0	chr12	NCOR2;NCOR2	5'UTR;5'UTR
cg21558509	0.085187	0.0340596	0.0227877	0.0227877	0.257832	0.00190374	0	0	chr12	SCARB1;SCARB1	Body;Body
cg22249612	0.0352584	0.015922	0.0372478	0.0372478	0.0410938	0.0119959	0	0	chr12	CD63;CD63	Body;Body
cg22517925	0.110849	0.0614175	0.0331139	0.0331139	0.628408	0.12198	0	0	chr12	TESC;TESC;TESC	Body;Body;Body
cg22538778	0.00914936	0.0206044	0.0112936	0.0112936	4.33144e-16	1.03148e-12	0	0	chr12	PPM1H	Body
cg23276617	0.0184723	-0.0133539	0.00968546	0.00968546	1.92241e-17	1.84314e-19	0	0	chr12	CLEC4A;CLEC4A;CLEC4A;CLEC4A	Body;Body;Body;Body
cg23969380	0.00594109	0.00826368	0.00957143	0.00957143	4.30541e-23	4.65044e-22	0	0	chr12
cg24105081	-0.0463549	-0.0398154	0.0248118	0.0248118	0.0153062	0.00764069	0	0	chr12	CACNA2D4	Body
cg24847366	-0.0842449	-0.0303979	0.0181614	0.0181614	0.192833	6.34436e-05	0	0	chr12
cg25721818	-0.0887516	0.0380772	0.0230646	0.0230646	0.312885	0.00362919	0	0	chr12	NFE2;NFE2	TSS1500;5'UTR
cg26385126	-0.0455898	0.0702139	0.0307405	0.0307405	0.0383649	0.166284	0	0	chr12	NCOR2;NCOR2	Body;Body
cg26497399	0.00566586	0.0038625	0.00896416	0.00896416	3.367e-26	3.89895e-27	0	0	chr12	HDAC7;HDAC7	TSS1500;TSS1500
cg26656658	0.218389	0.151094	0.0310273	0.0310273	0.999932	0.950195	1	1	chr12	P2RX7	Body
cg27470433	0.184429	0.114422	0.0447185	0.0447185	0.970487	0.626463	1	0	chr12	CACNA1C;CACNA1C;CACNA1C;CACNA1C;CACNA1C;CACNA1C;CACNA1C;CACNA1C;CACNA1C;CACNA1C;CACNA1C;CACNA1C;CACNA1C;CACNA1C;CACNA1C;CACNA1C;CACNA1C;CACNA1C;CACNA1C;CACNA1C;CACNA1C;CACNA1C;CACNA1C	Body;Body;Body;Body;Body;Body;Body;Body;Body;Body;Body;Body;Body;Body;Body;Body;Body;Body;Body;Body;Body;Body;Body
cg27504582	0.105301	0.078977	0.0497528	0.0497528	0.542425	0.336312	0	0	chr12	LOC100292680	TSS200
cg02024925	0.0325986	0.0306242	0.030179	0.030179	0.0127617	0.0107579	0	0	chr13
cg05060534	0.0376053	-0.0176804	0.0110677	0.0110677	8.62473e-09	5.11834e-14	0	0	chr13	TFDP1;TFDP1	Body;Body
cg05091585	0.148489	0.0457158	0.0251401	0.0251401	0.973118	0.0154147	1	0	chr13
cg07005067	0.013481	-0.0027998	0.0249058	0.0249058	0.000256523	4.75601e-05	0	0	chr13	B3GALTL	Body
cg08466269	0.0351589	-0.00401421	0.0125828	0.0125828	1.28069e-07	1.18897e-14	0	0	chr13	DHRS12	Body
cg09180566	-0.00448193	-0.0311305	0.0195766	0.0195766	5.32609e-07	0.000217451	0	0	chr13	SPATA13;MIR2276;SPATA13	5'UTR;TSS1500;5'UTR
cg11381282	0.0778732	0.00626122	0.0252049	0.0252049	0.190006	9.99796e-05	0	0	chr13	GJB2	Body
cg11555873	-0.0780471	-0.0955293	0.0253053	0.0253053	0.192828	0.429883	0	0	chr13
cg11997468	0.117141	0.033469	0.0188995	0.0188995	0.817787	0.000215576	0	0	chr13	RASA3	Body
cg13731800	0.0119788	0.0339591	0.0581509	0.0581509	0.065055	0.128045	0	0	chr13	PCCA;PCCA	Body;Body
cg14845609	0.00392134	-0.00984733	0.0086682	0.0086682	7.49753e-29	1.23457e-25	0	0	chr13	ATP11A;ATP11A	Body;Body
cg15975806	0.0581141	-0.0748616	0.0313976	0.0313976	0.091094	0.211668	0	0	chr13
cg16896868	0.118487	0.00109139	0.027172	0.027172	0.751867	0.000136269	0	0	chr13
cg18520125	0.109763	-0.0457766	0.0175688	0.0175688	0.710798	0.00101317	0	0	chr13	FLT1	Body
cg18731055	0.0523935	0.027381	0.0348297	0.0348297	0.0858382	0.0185358	0	0	chr13	RCBTB2	TSS1500
cg19100884	0.0640178	0.0463346	0.0204516	0.0204516	0.0392561	0.00434489	0	0	chr13	RASA3	Body
cg19107655	0.0666906	0.0970895	0.0255717	0.0255717	0.0963581	0.454691	0	0	chr13
cg19512693	-0.000441617	-0.0144888	0.00704777	0.00704777	1.30899e-45	3.52699e-34	0	0	chr13	FLT1;FLT1;FLT1;FLT1	Body;Body;Body;Body
cg24328944	0.0517391	0.0470648	0.0329455	0.0329455	0.0714781	0.0540546	0	0	chr13	DZIP1;DZIP1	Body;Body
cg24659858	-0.0216353	0.012609	0.0381659	0.0381659	0.0200235	0.0110175	0	0	chr13
cg24915592	0.0476288	-0.0284788	0.0245058	0.0245058	0.0162951	0.00175834	0	0	chr13
cg02072813	0.00882366	0.00814603	0.0111223	0.0111223	1.22599e-16	7.37311e-17	0	0	chr14	AKT1;AKT1;AKT1	Body;Body;Body
cg04286932	-0.0368237	-0.021677	0.00908525	0.00908525	1.7788e-12	3.32163e-18	0	0	chr14	ITPK1;ITPK1;ITPK1	Body;Body;Body
cg04545963	-0.00566599	0.00750571	0.029093	0.029093	0.000592424	0.00073824	0	0	chr14	NFKBIA	Body
cg04955116	0.0531022	0.0477143	0.0261785	0.0261785	0.0366094	0.0228975	0	0	chr14
cg05007022	0.0226556	0.00296167	0.0101336	0.0101336	1.15132e-14	5.0475e-22	0	0	chr14	PROX2	1stExon
cg05316463	0.0100844	-0.0210459	0.0212843	0.0212843	1.19729e-05	0.000103832	0	0	chr14	CLMN	TSS1500
cg05398700	0.0911398	-0.0133092	0.0230447	0.0230447	0.350311	8.43281e-05	0	0	chr14	WDR20	Body
cg06992688	0.13522	0.0268945	0.0314809	0.0314809	0.868379	0.0101107	0	0	chr14	OTUB2	TSS1500
cg09385936	0.000313584	-0.0290146	0.0208583	0.0208583	8.79852e-07	0.000332978	0	0	chr14	C14orf68	Body
cg09944697	-0.0134768	-0.018477	0.00543757	0.00543757	2.611e-57	4.10684e-51	0	0	chr14	BRF1;BRF1	Body;Body
cg10082165	0.220552	-0.00556881	0.0204539	0.0204539	1	1.94869e-06	1	0	chr14	CTSG	Body
cg10193870	0.0451169	0.0803183	0.0211417	0.0211417	0.0047162	0.175941	0	0	chr14	DPF3	Body
cg10559742	0.02615	-0.0242413	0.0314203	0.0314203	0.00937691	0.00795147	0	0	chr14
cg11730703	8.13285e-05	0.00678651	0.0156617	0.0156617	8.86503e-11	1.32694e-09	0	0	chr14	INF2;INF2;INF2	5'UTR;5'UTR;5'UTR
cg11757040	-0.0562977	-0.0867319	0.0232767	0.0232767	0.0302243	0.284334	0	0	chr14	DPF3	Body
cg12798040	0.0736812	0.0455887	0.0245597	0.0245597	0.141943	0.0133637	0	0	chr14	XRCC3;XRCC3;XRCC3	Body;Body;Body
cg13012899	-0.0053396	-0.00228996	0.00984592	0.00984592	3.48341e-22	1.63836e-23	0	0	chr14	BRF1;BRF1	Body;Body
cg13578465	-0.0114229	-0.0325677	0.0181617	0.0181617	5.38202e-07	0.000102458	0	0	chr14	INF2;INF2;INF2	5'UTR;5'UTR;5'UTR
cg13588403	-0.0453629	-0.0634257	0.0195302	0.0195302	0.00257447	0.0305547	0	0	chr14	DPF3	Body
cg14544289	-0.0167155	-0.0414302	0.0200485	0.0200485	1.63241e-05	0.00174224	0	0	chr14	SPTLC2	Body
cg16279084	0.0087372	0.0228695	0.0243966	0.0243966	9.17198e-05	0.000784736	0	0	chr14
cg16409562	0.116803	0.101012	0.0257985	0.0257985	0.742579	0.515649	0	0	chr14	NDRG2;NDRG2;NDRG2;NDRG2;NDRG2;NDRG2;NDRG2;NDRG2	Body;Body;Body;Body;Body;Body;Body;Body
cg18410685	0.0900644	0.0580912	0.0390882	0.0390882	0.399677	0.141824	0	0	chr14
cg18615457	-0.00374748	-0.0131825	0.0115819	0.0115819	4.75989e-17	3.28998e-14	0	0	chr14	C14orf106	5'UTR
cg18655522	0.0475934	0.00562254	0.0192784	0.0192784	0.00327975	4.9025e-07	0	0	chr14	ACTN1;ACTN1;ACTN1	Body;Body;Body
cg18996808	0.0180484	-0.0128787	0.0213555	0.0213555	6.21476e-05	2.25589e-05	0	0	chr14	INF2;INF2	Body;Body
cg20005742	-0.0398241	-0.0678253	0.0206584	0.0206584	0.00179042	0.05968	0	0	chr14
cg20072528	-0.00404823	-0.0142787	0.0300288	0.0300288	0.000698375	0.00215433	0	0	chr14
cg21202551	0.0669791	0.0435524	0.064691	0.064691	0.304871	0.191448	0	0	chr14
cg23665216	-0.0117746	-0.0189764	0.013432	0.013432	2.5448e-11	8.09117e-10	0	0	chr14	MTA1	Body
cg24996930	-0.037032	-0.0192139	0.0201196	0.0201196	0.000874986	2.96863e-05	0	0	chr14	VASH1	1stExon
cg25030467	-0.00444467	-0.0205042	0.0151691	0.0151691	1.49455e-10	8.00094e-08	0	0	chr14	ASB2	Body
cg26396452	0.000934467	-0.005582	0.0160946	0.0160946	3.74934e-10	2.22641e-09	0	0	chr14	MAX;MAX;MAX;MAX	3'UTR;Body;3'UTR;3'UTR
cg00793843	0.0269715	0.0200724	0.0278647	0.0278647	0.00438581	0.00206263	0	0	chr15	C15orf58;CIB1	5'UTR;TSS1500
cg02597493	-0.0414143	-0.0525218	0.0131071	0.0131071	3.91554e-06	0.00014599	0	0	chr15	RASGRF1;RASGRF1;RASGRF1	TSS1500;Body;Body
cg05106892	-0.0307369	-0.0519734	0.0165548	0.0165548	1.43292e-05	0.00185944	0	0	chr15	SYNM;SYNM	Body;Body
cg07774964	-0.0530458	-0.0737004	0.0470483	0.0470483	0.15914	0.288084	0	0	chr15	PLEKHO2	TSS1500
cg09738947	0.00614575	-0.00712765	0.0104634	0.0104634	1.48535e-19	3.4669e-19	0	0	chr15	ZNF710	5'UTR
cg11077171	0.0723754	0.081286	0.0243691	0.0243691	0.128483	0.221262	0	0	chr15	ARID3B	Body
cg12848808	0.0178333	0.022751	0.0187413	0.0187413	5.81903e-06	1.8791e-05	0	0	chr15	LBXCOR1	Body
cg13941978	0.153645	-0.0342727	0.0345904	0.0345904	0.939533	0.0287061	0	0	chr15	PLEKHO2	Body
cg14023999	0.0988726	0.00591219	0.0179913	0.0179913	0.475016	8.49295e-08	0	0	chr15
cg14851263	0.0431749	-0.0241388	0.0118195	0.0118195	7.63176e-07	6.88906e-11	0	0	chr15	MYO5A;MYO5A	TSS1500;TSS1500
cg18705861	0.025205	-0.049661	0.066704	0.066704	0.131081	0.225226	0	0	chr15	CTDSPL2	TSS1500
cg18927740	0.00013537	-0.0189933	0.0231588	0.0231588	8.08332e-06	0.000234491	0	0	chr15	RGMA;RGMA;RGMA;RGMA;RGMA;RGMA	Body;Body;Body;Body;Body;Body
cg21149266	0.045988	0.0352009	0.035456	0.035456	0.0638353	0.0338054	0	0	chr15	FAM63B;FAM63B	3'UTR;3'UTR
cg24025550	0.00881047	-0.0487599	0.0321292	0.0321292	0.00226834	0.0553768	0	0	chr15
cg24682751	0.0573677	0.0231691	0.0194551	0.0194551	0.0142146	3.92177e-05	0	0	chr15	RGMA;RGMA;RGMA;RGMA;RGMA;RGMA	Body;Body;Body;Body;Body;Body
cg25290178	0.131246	0.0762355	0.0379845	0.0379845	0.794631	0.265777	0	0	chr15	RGMA;RGMA;RGMA;RGMA;RGMA;RGMA	Body;Body;Body;Body;Body;Body
cg27365627	0.00568533	-0.0224175	0.00950214	0.00950214	1.61041e-23	1.61063e-16	0	0	chr15
cg27507372	0.00837611	-0.0317049	0.0223867	0.0223867	2.13118e-05	0.00114156	0	0	chr15
cg27664085	0.0300976	-0.0251709	0.0637507	0.0637507	0.136431	0.120242	0	0	chr15
cg00033551	0.0163006	-0.00734601	0.010748	0.010748	3.42005e-15	3.33192e-18	0	0	chr16	MGRN1;MGRN1;MGRN1;MGRN1	3'UTR;Body;3'UTR;Body
cg00121045	0.0588504	-0.0610275	0.0381785	0.0381785	0.140557	0.153675	0	0	chr16	UNKL	3'UTR
cg00206490	0.0542364	0.0323958	0.040999	0.040999	0.132166	0.0495818	0	0	chr16	ANKRD11	5'UTR
cg00736299	0.31661	0.101808	0.0217134	0.0217134	1	0.533177	1	0	chr16	MGRN1;MGRN1;MGRN1;MGRN1	Body;Body;Body;Body
cg00835825	-0.0495402	0.096001	0.0209801	0.0209801	0.0080836	0.424415	0	0	chr16
cg01068906	0.0581988	0.0175801	0.0152455	0.0152455	0.00305447	3.21897e-08	0	0	chr16	NOD2	Body
cg01207684	-0.0151374	0.0196114	0.0224647	0.0224647	7.91745e-05	0.000172825	0	0	chr16	ADCY9	Body
cg01231543	0.0593871	-0.0154403	0.0234192	0.0234192	0.0414434	0.000152681	0	0	chr16
cg01279418	0.00447619	0.0337645	0.013245	0.013245	2.75573e-13	2.85493e-07	0	0	chr16	SPG7	Body
cg01468220	-0.0397489	-0.0657704	0.0361972	0.0361972	0.0480038	0.172166	0	0	chr16	HAGHL;HAGHL	Body;Body
cg01578585	-0.00999701	-0.0108543	0.0157827	0.0157827	5.89835e-09	8.10129e-09	0	0	chr16	C16orf88	Body
cg01803679	0.0507028	0.0324813	0.0249714	0.0249714	0.0241824	0.00342713	0	0	chr16	NUPR1;NUPR1;NUPR1;NUPR1	5'UTR;1stExon;5'UTR;1stExon
cg01829163	0.0472091	-0.0100592	0.0207124	0.0207124	0.00540536	7.04778e-06	0	0	chr16	SLC7A5	Body
cg01851968	-0.00819445	-0.00548018	0.00557491	0.00557491	3.13475e-61	8.91551e-65	0	0	chr16	VASN;CORO7	Body;Body
cg02074956	0.186334	-0.00678659	0.0262888	0.0262888	0.999488	0.000195751	1	0	chr16	MGRN1;MGRN1;MGRN1;MGRN1	Body;Body;Body;Body
cg02143404	0.0573903	0.048038	0.0270192	0.0270192	0.0573957	0.0272303	0	0	chr16
cg02282640	0.0189401	0.0138343	0.0105869	0.0105869	9.54185e-15	1.99397e-16	0	0	chr16	CMIP;CMIP	3'UTR;3'UTR
cg02510185	-0.000773486	-0.00214076	0.00769616	0.00769616	2.46452e-38	2.42995e-37	0	0	chr16	KIAA0513	3'UTR
cg03175771	0.0592834	0.0430261	0.0247947	0.0247947	0.0502794	0.0107859	0	0	chr16	PRR14	TSS1500
cg03176203	0.0165093	0.00684718	0.0140209	0.0140209	1.30236e-09	1.5277e-11	0	0	chr16	PARN;PARN	Body;Body
cg03286774	0.0522864	-0.0171462	0.0103253	0.0103253	1.90916e-06	5.10354e-16	0	0	chr16	SPG7;SPG7	Body;Body
cg03471593	-0.137236	-0.0444653	0.0211638	0.0211638	0.960745	0.00434465	1	0	chr16	LPCAT2	TSS1500
cg03549146	0.12988	0.0296366	0.0500569	0.0500569	0.72472	0.0799114	0	0	chr16	MIR140;WWP2;WWP2	TSS200;Body;Body
cg03748857	0.0159925	-0.00932844	0.00988605	0.00988605	9.67873e-18	2.32875e-20	0	0	chr16	KIAA0182;KIAA0182	5'UTR;Body
cg04231085	0.0656579	-0.00999375	0.0219052	0.0219052	0.058468	1.98767e-05	0	0	chr16
cg04295612	-0.0471229	-0.058653	0.0175888	0.0175888	0.00132224	0.00936753	0	0	chr16
cg04354689	0.23966	-0.0631066	0.0338714	0.0338714	0.999981	0.138028	1	0	chr16	LOC652276	Body
cg04376887	0.0699994	0.058868	0.0318056	0.0318056	0.172777	0.0979659	0	0	chr16	CDT1	TSS1500
cg04616793	0.0290201	0.0336686	0.031526	0.031526	0.0121778	0.0176882	0	0	chr16	C16orf68	Body
cg04914946	0.269428	0.0924347	0.026692	0.026692	1	0.388424	1	0	chr16	METTL9;IGSF6;IGSF6;METTL9	Body;1stExon;5'UTR;Body
cg05027554	0.244144	0.02913	0.0264826	0.0264826	1	0.00372422	1	0	chr16	RAB40C	Body
cg05304393	0.0328446	0.0100343	0.0120796	0.0120796	1.35364e-08	4.74862e-14	0	0	chr16	TELO2	Body
cg05413628	0.113539	-0.0234937	0.0431491	0.0431491	0.623151	0.0381085	0	0	chr16	CLCN7;CLCN7	Body;Body
cg05474761	0.103569	0.0674362	0.0317322	0.0317322	0.544775	0.152397	0	0	chr16
cg06036912	0.0210089	0.0166542	0.0125904	0.0125904	1.76061e-10	1.79878e-11	0	0	chr16	CLDN6	TSS200
cg06340161	-0.0139987	-0.0191166	0.0131542	0.0131542	3.11856e-11	3.90189e-10	0	0	chr16	GPT2;GPT2	3'UTR;3'UTR
cg06367321	0.0779156	0.0640457	0.0208682	0.0208682	0.144964	0.0424513	0	0	chr16	LOC100271831;GDPD3	TSS200;TSS1500
cg06869935	0.0382725	0.00322182	0.0251339	0.0251339	0.0070257	5.89376e-05	0	0	chr16
cg07027457	-0.0520929	-0.0349047	0.0152272	0.0152272	0.000827203	9.56018e-06	0	0	chr16	CBFA2T3	Body
cg07548791	0.135131	0.0416319	0.0420739	0.0420739	0.798139	0.0826792	0	0	chr16
cg07651316	0.115726	-0.0387521	0.0164257	0.0164257	0.830823	9.62002e-05	0	0	chr16	BTBD12	Body
cg07861603	0.0514825	0.0039909	0.0544371	0.0544371	0.186395	0.0388937	0	0	chr16	CCDC64B	1stExon
cg08118908	-0.0143202	-0.00894131	0.00765129	0.00765129	2.0831e-29	5.84029e-33	0	0	chr16	NDE1;NDE1	Body;Body
cg08214245	-0.00596052	-0.0271245	0.00976927	0.00976927	3.10347e-22	4.33711e-14	0	0	chr16	MYH11;MYH11;MYH11;MYH11	Body;Body;Body;Body
cg08343644	0.00881826	-0.00380021	0.00708322	0.00708322	3.19694e-38	2.58287e-42	0	0	chr16	GPR56;GPR56;GPR56;GPR56;GPR56;GPR56;GPR56	TSS1500;TSS1500;TSS1500;TSS1500;5'UTR;5'UTR;TSS1500
cg08409642	0.0786356	0.0238723	0.0523443	0.0523443	0.341581	0.0729225	0	0	chr16	MT2A	TSS1500
cg08542520	-0.0397937	-0.0358118	0.0130511	0.0130511	1.98324e-06	4.36652e-07	0	0	chr16	BANP;BANP	Body;Body
cg08721338	0.0159121	-0.00658407	0.0382329	0.0382329	0.0139262	0.00727606	0	0	chr16	ELMO3	Body
cg08782022	0.157926	0.0974394	0.0284689	0.0284689	0.979061	0.464166	1	0	chr16	MGRN1;MGRN1;MGRN1;MGRN1	Body;Body;Body;Body
cg09005651	0.0637218	0.0248368	0.0173775	0.0173775	0.0184146	7.61578e-06	0	0	chr16	MGRN1;MGRN1;MGRN1;MGRN1	3'UTR;3'UTR;3'UTR;3'UTR
cg09085220	-0.0361173	-0.0108746	0.00948022	0.00948022	8.00043e-12	2.69748e-21	0	0	chr16	C16orf68	Body
cg09132790	-0.00497318	-0.0159193	0.0125659	0.0125659	1.98079e-14	1.10709e-11	0	0	chr16	ZNF423	Body
cg09160751	0.0546215	0.0164829	0.0178646	0.0178646	0.00554058	1.46977e-06	0	0	chr16	PDPR	Body
cg09306188	0.280364	0.0423118	0.0269031	0.0269031	1	0.0160045	1	0	chr16	MGRN1;MGRN1;MGRN1;MGRN1	Body;Body;Body;Body
cg09317371	0.112617	-0.0549397	0.0189094	0.0189094	0.747696	0.00858699	0	0	chr16	CPNE2	Body
cg09400037	0.124224	0.0432172	0.0216149	0.0216149	0.86879	0.00430677	0	0	chr16
cg09479650	0.0779894	-0.0326299	0.0128014	0.0128014	0.042771	7.09676e-08	0	0	chr16
cg09581611	0.00481173	0.00674494	0.0141205	0.0141205	7.85691e-12	1.9978e-11	0	0	chr16	SLC12A4;SLC12A4;SLC12A4;LCAT;SLC12A4;SLC12A4	3'UTR;3'UTR;3'UTR;TSS200;3'UTR;3'UTR
cg09602020	0.0132585	0.0026238	0.00531807	0.00531807	4.14208e-60	3.41642e-75	0	0	chr16
cg09684846	-0.116782	-0.0983115	0.0349682	0.0349682	0.684354	0.480744	0	0	chr16	FAM18A	TSS200
cg09756109	0.0432289	0.0219899	0.0339147	0.0339147	0.0470714	0.0107188	0	0	chr16	IFT140;TMEM204	Body;Body
cg09816821	0.00427413	0.0302355	0.0237612	0.0237612	2.80482e-05	0.00166202	0	0	chr16
cg10090769	0.0618795	-0.0031135	0.0154506	0.0154506	0.00680774	1.79678e-10	0	0	chr16	MGRN1;MGRN1;MGRN1;MGRN1	3'UTR;3'UTR;3'UTR;3'UTR
cg10198479	0.00676548	0.0051491	0.0254787	0.0254787	0.000126443	9.85285e-05	0	0	chr16
cg10228555	0.121842	0.00939905	0.0233452	0.0233452	0.825263	5.20288e-05	0	0	chr16
cg10331424	-0.0201258	-0.0248497	0.0171555	0.0171555	1.61284e-06	5.9193e-06	0	0	chr16	MTSS1L	3'UTR
cg16437021	0.0573745	0.0766478	0.0538347	0.0538347	0.214243	0.332225	0	0	chr16	ANKRD11	5'UTR
cg16520815	0.0628501	0.0261811	0.0284829	0.0284829	0.096068	0.00477531	0	0	chr16	MGRN1;MGRN1;MGRN1;MGRN1	Body;Body;Body;Body
cg16524242	0.143566	0.00683706	0.0293678	0.0293678	0.931025	0.000756218	0	0	chr16	C16orf38	1stExon
cg16603012	-0.0079619	-0.0778415	0.0381646	0.0381646	0.00794115	0.280754	0	0	chr16	APRT;APRT	TSS1500;TSS1500
cg16783204	0.0687918	0.0426727	0.0331824	0.0331824	0.17348	0.0420265	0	0	chr16
cg16802439	0.11327	-0.0649445	0.0270656	0.0270656	0.68803	0.0976246	0	0	chr16	GALNS	Body
cg26578983	0.141516	0.0839938	0.0196508	0.0196508	0.982686	0.207671	1	0	chr16	KIAA0513	5'UTR
cg26635214	0.0179382	0.022454	0.0167762	0.0167762	5.00162e-07	1.89666e-06	0	0	chr16	HSD3B7;HSD3B7;HSD3B7	TSS200;TSS200;TSS200
cg26686361	0.136599	0.0883854	0.0360517	0.0360517	0.844988	0.373664	0	0	chr16
cg26709988	0.0798475	0.0837173	0.0226812	0.0226812	0.187133	0.236411	0	0	chr16	CRISPLD2	5'UTR
cg26902127	0.0088308	0.0036033	0.00463987	0.00463987	2.94264e-86	3.5873e-96	0	0	chr16
cg27340723	-0.070086	0.134681	0.0381155	0.0381155	0.216278	0.81856	0	0	chr16	ADCY9	Body
cg27436118	0.242842	0.0758924	0.0234156	0.0234156	1	0.15161	1	0	chr16	MGRN1;MGRN1;MGRN1;MGRN1	Body;Body;Body;Body
cg00025496	0.0606502	0.0121155	0.0312229	0.0312229	0.103783	0.00244083	0	0	chr17	ABR;ABR	Body;5'UTR
cg00130342	0.0708593	0.0402314	0.0352422	0.0352422	0.204156	0.0449489	0	0	chr17
cg00143364	-0.0167159	-0.0224698	0.0249335	0.0249335	0.000418527	0.000937098	0	0	chr17	RPTOR;RPTOR	Body;Body
cg00549574	-0.0786603	-0.089664	0.032708	0.032708	0.257062	0.375999	0	0	chr17	PRPSAP1	TSS1500
cg00552753	0.00795642	-0.00138464	0.00979498	0.00979498	2.80674e-21	3.82807e-24	0	0	chr17
cg00627029	-0.0129862	-0.0178564	0.04579	0.04579	0.0286983	0.0364129	0	0	chr17	KIF19	Body
cg00660167	0.0659715	-0.057401	0.0196655	0.0196655	0.0417828	0.0151487	0	0	chr17
cg00691874	0.115611	0.0896632	0.0256433	0.0256433	0.728661	0.343438	0	0	chr17	SLC43A2	Body
cg00926657	0.0555144	0.0397022	0.0228951	0.0228951	0.0260067	0.00422353	0	0	chr17	MAFG;MAFG	Body;Body
cg01561259	0.0128634	-0.0300823	0.0178313	0.0178313	5.12661e-07	4.408e-05	0	0	chr17	RPTOR;RPTOR	Body;Body
cg01960575	-0.000743257	-0.00108122	0.00939716	0.00939716	2.22515e-26	3.26219e-26	0	0	chr17	GRB2;GRB2	Body;Body
cg01977863	-0.0174737	-0.0130535	0.00657237	0.00657237	1.82965e-36	2.97957e-40	0	0	chr17	AZI1;AZI1	Body;Body
cg02266539	0.0176813	-0.0044788	0.00987393	0.00987393	3.81068e-17	1.94275e-22	0	0	chr17	EIF5A;EIF5A;EIF5A	TSS1500;TSS1500;TSS1500
cg02433278	0.0366831	0.021237	0.0349911	0.0349911	0.0351856	0.0121946	0	0	chr17	ERBB2;ERBB2	5'UTR;TSS200
cg03156170	-0.0105531	-0.0293788	0.0249607	0.0249607	0.000169505	0.00233252	0	0	chr17	MSI2;MSI2	Body;Body
cg03422895	0.0495673	0.0129934	0.0148764	0.0148764	0.000349326	2.47832e-09	0	0	chr17	KIAA0664	Body
cg03529015	-0.0385694	-0.03236	0.0109678	0.0109678	1.0655e-08	3.4764e-10	0	0	chr17	TBCD	Body
cg03602288	0.130549	0.112041	0.0348438	0.0348438	0.809687	0.63517	0	0	chr17	HOXB3	5'UTR
cg03642463	0.00484511	-0.00368436	0.016454	0.016454	3.66723e-09	2.40484e-09	0	0	chr17	HRNBP3	5'UTR
cg03783110	-0.055207	-0.0804249	0.0184379	0.0184379	0.00756196	0.144191	0	0	chr17	PITPNA	Body
cg03882001	0.00980911	0.012419	0.0191449	0.0191449	1.23274e-06	2.38522e-06	0	0	chr17
cg04800503	-0.00801107	-0.0175533	0.0094222	0.0094222	8.11453e-23	1.06439e-18	0	0	chr17	HOXB3	5'UTR
cg04972436	-0.0178738	-0.0268669	0.0205647	0.0205647	3.25443e-05	0.000188091	0	0	chr17	BIRC5;BIRC5;EPR1;BIRC5	Body;Body;Body;Body
cg04999824	-0.0266249	-0.0374961	0.0107831	0.0107831	5.06595e-12	3.38664e-09	0	0	chr17	LGALS3BP	Body
cg05249744	0.00607457	-0.00294675	0.019543	0.019543	7.69566e-07	3.41504e-07	0	0	chr17	RPTOR;RPTOR	Body;Body
cg06218079	0.245103	0.08576	0.0321285	0.0321285	0.999997	0.328804	1	0	chr17	TBCD	Body
cg06436667	-0.0120731	-0.0376609	0.00909076	0.00909076	1.98044e-22	3.50587e-12	0	0	chr17	CCDC40	Body
cg06580879	0.0115037	-0.0264358	0.0112597	0.0112597	1.92694e-15	3.21397e-11	0	0	chr17	SPNS2;MYBBP1A;MYBBP1A	3'UTR;Body;Body
cg07110356	0.338872	0.0626033	0.025006	0.025006	1	0.0673907	1	0	chr17	MPO	Body
cg07248223	-0.0342626	0.015436	0.0290164	0.0290164	0.0117403	0.00178216	0	0	chr17	CCR7	Body
cg07562835	-0.0658417	-0.00903395	0.0165037	0.0165037	0.0192385	1.77534e-08	0	0	chr17	ITGB4;ITGB4;ITGB4	Body;Body;Body
cg08200621	0.077073	-0.00765746	0.0379644	0.0379644	0.272952	0.00750066	0	0	chr17	OR4D2	1stExon
cg08813944	-0.00799287	-0.00484554	0.0155778	0.0155778	1.74924e-09	5.03322e-10	0	0	chr17	CPSF4L	TSS1500
cg09121543	-0.137404	-0.0286443	0.0419255	0.0419255	0.813842	0.0443811	0	0	chr17	LIMD2	3'UTR
cg09138892	0.163101	0.0446767	0.0218098	0.0218098	0.998093	0.00559635	1	0	chr17	FLJ90757	Body
cg09329516	0.23242	0.185603	0.0621743	0.0621743	0.983407	0.915717	1	0	chr17	SLC43A2	Body
cg09580592	0.0180255	-0.00497192	0.0122115	0.0122115	9.54165e-12	3.57437e-15	0	0	chr17	ABR;ABR;ABR	3'UTR;3'UTR;3'UTR
cg09929238	0.0752267	-0.0206955	0.0236861	0.0236861	0.147804	0.000406778	0	0	chr17	RPTOR;RPTOR	Body;Body
cg10047762	0.0745839	-0.0139143	0.0200714	0.0200714	0.102706	8.97546e-06	0	0	chr17	TBCD	Body
cg10236857	0.0275121	-0.015625	0.0158332	0.0158332	2.34477e-06	4.93799e-08	0	0	chr17	ARHGDIA	3'UTR
cg10690440	0.0958663	0.028545	0.0255813	0.0255813	0.435813	0.00260901	0	0	chr17
cg11153071	0.324418	-0.0701559	0.0198945	0.0198945	1	0.0667913	1	0	chr17	RPTOR;RPTOR	Body;Body
cg11186858	0.125448	0.124614	0.0296646	0.0296646	0.804515	0.796656	0	0	chr17
cg11222173	0.0817801	-0.0103033	0.0166427	0.0166427	0.136809	3.53177e-08	0	0	chr17	RPTOR;RPTOR	Body;Body
cg11409350	0.00643048	-0.0120792	0.0129021	0.0129021	2.04888e-13	4.7305e-12	0	0	chr17	NT5C	3'UTR
cg11523661	-0.0121486	0.000604781	0.0120341	0.0120341	1.43665e-13	7.31627e-17	0	0	chr17	TBC1D16	Body
cg12131208	-0.00297129	0.0384916	0.0232788	0.0232788	1.53569e-05	0.00411793	0	0	chr17	C17orf64	TSS200
cg12570429	0.151162	0.027871	0.0204187	0.0204187	0.993889	0.00020583	1	0	chr17	LPO;LPO;LPO	3'UTR;3'UTR;Body
cg12582317	0.0749765	-0.0274294	0.0180896	0.0180896	0.0832854	3.01372e-05	0	0	chr17
cg13073699	0.0319867	0.0320871	0.033746	0.033746	0.0219287	0.022085	0	0	chr17
cg13215995	-0.00163264	0.00697033	0.0174733	0.0174733	9.0332e-09	5.073e-08	0	0	chr17
cg13479204	0.0657461	0.0915724	0.0541061	0.0541061	0.263338	0.438111	0	0	chr17	HOXB3	5'UTR
cg13686044	0.0799165	-0.00958155	0.0606695	0.0606695	0.37031	0.0680667	0	0	chr17
cg13829089	0.0382263	-0.0129895	0.0168551	0.0168551	0.000123671	1.21981e-07	0	0	chr17	TNFSF13;TNFSF13;TNFSF12;TNFSF12-TNFSF13;TNFSF13	TSS1500;TSS1500;3'UTR;Body;TSS1500
cg13873263	0.105238	0.0580465	0.0339675	0.0339675	0.561274	0.108395	0	0	chr17
cg13984928	0.279178	0.0176909	0.0435112	0.0435112	0.999981	0.0292669	1	0	chr17	ITGAE	TSS200
cg14020176	0.0187333	-0.00989134	0.0168064	0.0168064	6.64144e-07	4.12486e-08	0	0	chr17	SLC9A3R1	3'UTR
cg14181409	0.213201	0.0024043	0.0240479	0.0240479	0.999999	2.47066e-05	1	0	chr17	RCVRN	Body
cg14318679	0.0420614	0.019365	0.0129256	0.0129256	3.68947e-06	2.21063e-10	0	0	chr17
cg15106136	0.00307829	-0.00825828	0.00656675	0.00656675	1.33701e-49	1.17749e-44	0	0	chr17	NPLOC4	Body
cg15462411	0.0267375	0.0321478	0.0792882	0.0792882	0.177743	0.196064	0	0	chr17
cg15710638	-0.0550816	-0.0376614	0.0132368	0.0132368	0.000345091	1.24164e-06	0	0	chr17	TBC1D16	Body
cg15803221	0.0118657	0.00615142	0.0141751	0.0141751	2.52473e-10	1.78776e-11	0	0	chr17	RARA;RARA;RARA	TSS1500;5'UTR;TSS1500
cg15863539	0.0181818	-0.00400223	0.010268	0.010268	8.04539e-16	4.41485e-21	0	0	chr17	SREBF1;SREBF1	Body;Body
cg16047279	-0.0148488	0.0386184	0.0330626	0.0330626	0.00500549	0.0316893	0	0	chr17	CCR7	Body
cg16337457	0.00214941	-0.00491636	0.00411231	0.00411231	1.90084e-125	1.40001e-118	0	0	chr17	CANT1;CANT1;CANT1	Body;Body;Body
cg16574333	0.00156497	-0.019515	0.00992945	0.00992945	1.81952e-23	2.62249e-16	0	0	chr17	TBCD	Body
cg17053854	-0.0279098	-0.024263	0.00835501	0.00835501	3.11122e-18	6.23814e-20	0	0	chr17	SEPT9;SEPT9;SEPT9;SEPT9;SEPT9;SEPT9	Body;5'UTR;Body;Body;Body;Body
cg17055821	-0.0778612	-0.0695636	0.0351017	0.0351017	0.264117	0.192946	0	0	chr17	C17orf75	TSS1500
cg17074014	0.274645	0.0624028	0.0502194	0.0502194	0.999747	0.227031	1	0	chr17	ITGAE;ITGAE	1stExon;5'UTR
cg17540765	-0.0689606	-0.0153707	0.0172432	0.0172432	0.035923	4.60108e-07	0	0	chr17	RECQL5;LOC643008;LOC643008	Body;TSS1500;5'UTR
cg17624073	-0.0106511	-0.0274406	0.0284066	0.0284066	0.000829412	0.00531984	0	0	chr17	BAHCC1	Body
cg17900689	-0.087082	-0.0902931	0.0402183	0.0402183	0.374031	0.40464	0	0	chr17	ZMYND15;ZMYND15	Body;Body
cg18121066	0.0511358	0.0275331	0.0266739	0.0266739	0.0334823	0.00329608	0	0	chr17	TBCD;ZNF750	Body;5'UTR
cg18767057	0.0359133	0.0431725	0.0119734	0.0119734	4.33965e-08	1.03672e-06	0	0	chr17	TK1	Body
cg19272348	0.0965807	0.0723803	0.0201573	0.0201573	0.432651	0.0853106	0	0	chr17	SLC43A2	Body
cg19394169	0.058579	0.0242889	0.00959249	0.00959249	7.87e-06	1.47806e-15	0	0	chr17	RPTOR;RPTOR	Body;Body
cg19683800	-0.00244026	-0.0138337	0.0101803	0.0101803	4.704e-22	1.29141e-17	0	0	chr17	CYB561;CYB561;CYB561	TSS200;5'UTR;5'UTR
cg19863411	0.0313282	0.0454681	0.0307696	0.0307696	0.0128139	0.0381754	0	0	chr17	PCYT2	TSS1500
cg20426671	0.0563778	0.0240964	0.0224168	0.0224168	0.0258297	0.000354573	0	0	chr17	PITPNA	TSS1500
cg21369801	0.135956	-0.0127248	0.014802	0.014802	0.992432	1.86014e-09	1	0	chr17	CSNK1D;CSNK1D	Body;3'UTR
cg21926619	0.0888633	-0.027982	0.0179577	0.0179577	0.267576	3.03056e-05	0	0	chr17	TTC25	Body
cg22305258	0.0139123	0.0217015	0.0195178	0.0195178	5.15126e-06	3.01491e-05	0	0	chr17	CXCL16;ZMYND15;ZMYND15;CXCL16	TSS200;5'UTR;5'UTR;TSS200
cg22563987	0.0341255	0.0129345	0.0161076	0.0161076	2.16e-05	3.23585e-08	0	0	chr17	TMC8	Body
cg22992772	0.0714288	-0.00969323	0.0410508	0.0410508	0.243216	0.0139077	0	0	chr17	BAIAP2;BAIAP2;BAIAP2;BAIAP2	Body;Body;Body;Body
cg23051272	0.0819899	0.0534808	0.0310046	0.0310046	0.280659	0.0667558	0	0	chr17	RAI1	5'UTR
cg23207054	0.111693	-0.0122026	0.0188033	0.0188033	0.732978	1.51147e-06	0	0	chr17	CSF3;CSF3;CSF3	TSS200;TSS200;TSS200
cg23471393	-0.0311911	0.00926997	0.0186901	0.0186901	0.000115905	6.03663e-07	0	0	chr17
cg23891399	0.0653229	0.0703855	0.0369515	0.0369515	0.174006	0.211437	0	0	chr17	UNC13D	Body
cg23968286	0.0531779	0.0112395	0.0149981	0.0149981	0.000898556	1.62841e-09	0	0	chr17
cg23989336	-0.00113839	0.0166853	0.02223	0.02223	4.34957e-06	8.91785e-05	0	0	chr17	C17orf55	TSS1500
cg24087438	0.323508	0.0529199	0.0534053	0.0534053	0.999986	0.189007	1	0	chr17	ITGAE;ITGAE	1stExon;5'UTR
cg24132129	0.050323	-0.000690048	0.0130931	0.0130931	7.40834e-05	1.66397e-14	0	0	chr17
cg24366564	-0.067795	0.0403018	0.025922	0.025922	0.107048	0.0106397	0	0	chr17	RAP1GAP2;RAP1GAP2	Body;Body
cg24664346	-0.00340038	-0.0177459	0.0379399	0.0379399	0.00544638	0.015079	0	0	chr17
cg24738553	0.0578595	0.026938	0.0152745	0.0152745	0.00289998	8.62327e-07	0	0	chr17	TBCD	Body
cg25009498	-0.0701716	-0.0686824	0.0565649	0.0565649	0.298982	0.289907	0	0	chr17	FOXK2	3'UTR
cg25235958	-0.0258388	-0.00344638	0.0166782	0.0166782	4.36209e-06	3.5358e-09	0	0	chr17
cg25348105	0.0251405	-0.0205174	0.0238014	0.0238014	0.000829952	0.000419784	0	0	chr17	BAHCC1	Body
cg25356504	0.0634545	0.0154841	0.0505022	0.0505022	0.234643	0.0471135	0	0	chr17	SARM1	Body
cg25680645	0.00815598	0.00517759	0.00732528	0.00732528	2.31379e-36	1.26119e-38	0	0	chr17	VPS53;VPS53	3'UTR;Body
cg25691775	-0.028865	-0.0364749	0.0266889	0.0266889	0.00384554	0.0086515	0	0	chr17	RAP1GAP2;RAP1GAP2	TSS1500;TSS1500
cg25792439	0.129609	0.0294026	0.0216163	0.0216163	0.914617	0.000545522	0	0	chr17	CARD14;CARD14	Body;Body
cg25921609	0.112156	0.038207	0.0247504	0.0247504	0.688343	0.00626867	0	0	chr17	MYH10	Body
cg26087535	0.0701443	0.0628188	0.0240812	0.0240812	0.107527	0.0612954	0	0	chr17	ASGR1	Body
cg26334023	0.00922972	0.0534581	0.0464876	0.0464876	0.0254354	0.158373	0	0	chr17	ABI3;GNGT2;ABI3	TSS200;TSS1500;TSS200
cg26348995	0.0363693	-0.0232028	0.03388	0.03388	0.0301824	0.011703	0	0	chr17
cg26638570	0.0210584	0.0127913	0.0194144	0.0194144	2.38991e-05	3.52849e-06	0	0	chr17	BAHCC1	Body
cg26780705	0.0289251	0.035836	0.0247452	0.0247452	0.00203766	0.00475727	0	0	chr17	TRIM65	TSS1500
cg26849884	0.0272136	0.00139482	0.0102432	0.0102432	5.97911e-13	3.09194e-22	0	0	chr17	SLC5A10;FAM83G;SLC5A10	Body;Body;Body
cg26985878	0.0716164	-0.0166487	0.0169363	0.0169363	0.046879	4.29519e-07	0	0	chr17
cg27039898	0.159067	-0.033886	0.0203374	0.0203374	0.99816	0.000575277	1	0	chr17
cg27102649	0.0253381	0.0231267	0.0166259	0.0166259	3.54951e-06	1.88475e-06	0	0	chr17	SERPINF1	TSS200
cg27375378	0.0664009	0.0344352	0.0268077	0.0268077	0.105041	0.00722763	0	0	chr17
cg27450688	-0.0206887	-0.0153844	0.00790419	0.00790419	5.39758e-24	4.81305e-27	0	0	chr17	FOXK2	Body
cg27456487	0.127552	-0.00195306	0.0155839	0.0155839	0.961467	1.57139e-10	1	0	chr17	MPO	Body
cg27457201	-0.0103985	-0.102776	0.0142314	0.0142314	1.52654e-10	0.577318	0	0	chr17	RPTOR;RPTOR	Body;Body
cg27576485	0.150366	0.0850276	0.0267175	0.0267175	0.970294	0.287605	1	0	chr17	PTRF	Body
cg27605300	0.0217907	0.0246723	0.0308354	0.0308354	0.00560079	0.00728499	0	0	chr17
cg27658601	0.0381416	-0.00125059	0.0109329	0.0109329	7.65793e-09	8.4062e-20	0	0	chr17	TBCD;ZNF750	Body;5'UTR
cg01056135	0.091296	0.00584946	0.0383292	0.0383292	0.410179	0.00701757	0	0	chr18	SERPINB13	TSS1500
cg05165553	0.0609896	-0.015936	0.0183109	0.0183109	0.0165672	2.20634e-06	0	0	chr18	NFATC1;NFATC1;NFATC1;NFATC1;NFATC1	Body;5'UTR;Body;Body;Body
cg06784563	-0.0727483	-0.0632226	0.038386	0.038386	0.238871	0.169007	0	0	chr18	NFATC1;NFATC1;NFATC1;NFATC1	Body;Body;Body;Body
cg11977716	-0.00198118	-0.0124242	0.0390021	0.0390021	0.00598264	0.0123708	0	0	chr18	NFATC1;NFATC1;NFATC1;NFATC1	Body;Body;Body;Body
cg16270399	0.0682367	-0.0254853	0.0496533	0.0496533	0.261183	0.0667167	0	0	chr18	LOC284276	Body
cg27400313	0.0858601	-0.00538894	0.052568	0.052568	0.393971	0.0359472	0	0	chr18	MBP;MBP	5'UTR;5'UTR
cg00767042	0.0925202	0.0347996	0.0216434	0.0216434	0.364824	0.00129558	0	0	chr19	RGL3;RGL3	Body;Body
cg01297744	-0.00837477	-0.0188409	0.0157955	0.0157955	3.30183e-09	1.38762e-07	0	0	chr19	C19orf26	Body
cg01591881	0.00984504	0.00334236	0.0186601	0.0186601	6.77746e-07	1.1099e-07	0	0	chr19	TBCB	Body
cg01635063	0.0605266	0.0107986	0.0231739	0.0231739	0.0442506	5.92477e-05	0	0	chr19	PALM;PALM	Body;Body
cg02577963	0.0526707	-0.00988306	0.0226659	0.0226659	0.018393	3.50583e-05	0	0	chr19	KDM4B	Body
cg02715602	0.0619169	-0.0445152	0.0215319	0.0215319	0.0384734	0.00498506	0	0	chr19	SEMA6B	Body
cg02812809	0.0198713	-0.0239626	0.0221442	0.0221442	0.000148162	0.00029766	0	0	chr19	RINL	Body
cg03004350	0.203525	0.0411477	0.0240084	0.0240084	0.999992	0.00711664	1	0	chr19	PRTN3	Body
cg03564727	0.0236138	0.010943	0.011709	0.011709	3.42901e-11	1.41491e-14	0	0	chr19	KCNA7	TSS1500
cg03587422	0.0543892	-0.0304126	0.0138245	0.0138245	0.000484683	2.40645e-07	0	0	chr19	APLP1;APLP1	Body;Body
cg03633458	0.105475	0.0875264	0.0205181	0.0205181	0.60521	0.271616	0	0	chr19	ELANE	TSS200
cg03642362	0.0893248	0.0526346	0.0206316	0.0206316	0.302432	0.0108446	0	0	chr19
cg03643797	0.0859101	-0.0501915	0.0245098	0.0245098	0.282691	0.0210675	0	0	chr19
cg04340258	0.146023	-0.0322256	0.0246891	0.0246891	0.968847	0.00302445	1	0	chr19	NFIC;NFIC	Body;Body
cg04727071	0.055788	0.0365062	0.0495255	0.0495255	0.186006	0.0999136	0	0	chr19	ZBTB7A	5'UTR
cg04848343	0.0998025	-0.00847772	0.0171804	0.0171804	0.495415	4.98839e-08	0	0	chr19	SEMA6B	Body
cg05325182	-0.0415714	-0.0544885	0.0233379	0.0233379	0.00614698	0.0255814	0	0	chr19	ZSWIM4	Body
cg06151968	0.0115794	0.0329884	0.0321647	0.0321647	0.00298893	0.0186079	0	0	chr19	TBCB	Body
cg06379435	0.314934	0.123593	0.0486801	0.0486801	0.999995	0.686036	1	0	chr19
cg06532779	-0.0379284	-0.0371012	0.0126786	0.0126786	4.89586e-07	3.50606e-07	0	0	chr19	GRIN3B	Body
cg06633438	0.159914	-0.0138403	0.0419367	0.0419367	0.923451	0.0199628	0	0	chr19	MLLT1	Body
cg07584631	0.00701622	-0.0236707	0.012908	0.012908	2.93229e-13	1.67612e-09	0	0	chr19	PNKP	Body
cg07839313	0.0246624	0.0279379	0.0205886	0.0205886	0.000126509	0.000232548	0	0	chr19	BST2	Body
cg07876162	0.194929	0.0912286	0.0526955	0.0526955	0.964185	0.4339	1	0	chr19	PALM;PALM	Body;Body
cg08217545	0.046421	0.027526	0.0348858	0.0348858	0.0622892	0.0188795	0	0	chr19	NFIC;NFIC	Body;Body
cg08269974	0.226604	0.0598288	0.0554637	0.0554637	0.988774	0.234447	1	0	chr19	ELANE	Body
cg08363114	0.106486	0.0254508	0.0368182	0.0368182	0.569913	0.0214444	0	0	chr19	RPS9	Body
cg08399733	-0.0123874	-0.00469212	0.00849127	0.00849127	2.92255e-25	1.55051e-29	0	0	chr19	C19orf35	Body
cg08418670	0.181996	0.0429833	0.0236725	0.0236725	0.999734	0.00800769	1	0	chr19	SH3GL1	Body
cg08525314	-0.0194855	-0.0347243	0.0246998	0.0246998	0.00055761	0.00411165	0	0	chr19	KLF16	Body
cg08869066	-0.0992006	0.0105493	0.0231512	0.0231512	0.486228	5.58279e-05	0	0	chr19	PLD3;PLD3	Body;Body
cg09412728	0.204749	0.0480903	0.0236335	0.0236335	0.999995	0.0140301	1	0	chr19	HIPK4	TSS1500
cg09469223	-0.0236051	-0.0423562	0.0287823	0.0287823	0.00397448	0.022602	0	0	chr19	SBK2	Body
cg09533178	0.0234248	-0.0311322	0.039805	0.039805	0.0271924	0.0418036	0	0	chr19	PPP1R12C	TSS1500
cg09559373	0.0230503	-0.00125152	0.00814156	0.00814156	1.67063e-21	3.71038e-34	0	0	chr19	TCF3;TCF3	Body;Body
cg09788082	0.0144533	-0.0352195	0.0176355	0.0176355	6.14755e-07	0.000119717	0	0	chr19	SBNO2	5'UTR
cg10172584	-0.0112914	-0.0265824	0.0148297	0.0148297	1.10323e-09	3.69694e-07	0	0	chr19	YJEFN3	TSS200
cg10599438	0.0961408	0.028653	0.076683	0.076683	0.479931	0.176078	0	0	chr19	PRTN3	Body
cg10606127	0.00135393	-0.00992744	0.024975	0.024975	3.91093e-05	0.000155171	0	0	chr19
cg10672726	0.0509663	0.0226512	0.0156435	0.0156435	0.000860922	3.81779e-07	0	0	chr19	AP2S1;AP2S1	Body;Body
cg11601297	-0.0619802	-0.0427746	0.0331556	0.0331556	0.125751	0.0421768	0	0	chr19	ITPKC;ADCK4	1stExon;TSS1500
cg11768182	0.228085	-0.00963218	0.017161	0.017161	1	6.9753e-08	1	0	chr19	PRSSL1	Body
cg12008047	-0.0136532	-0.00690518	0.00924358	0.00924358	4.759e-21	3.69974e-24	0	0	chr19	GDF15	1stExon
cg12029794	0.0189269	-0.00339316	0.00933896	0.00933896	1.95859e-18	2.21612e-25	0	0	chr19	LRFN1	TSS200
cg12156512	0.173839	0.0945775	0.0287538	0.0287538	0.994885	0.425209	1	0	chr19	FKRP;FKRP	5'UTR;5'UTR
cg12230709	0.0449975	0.0342578	0.0198205	0.0198205	0.00275982	0.000455147	0	0	chr19	PRTN3	TSS200
cg12564097	0.0333592	0.030199	0.0234737	0.0234737	0.00226307	0.00147173	0	0	chr19	CNTD2	TSS200
cg12589340	0.0154801	-0.0280958	0.0111768	0.0111768	1.98305e-14	6.24059e-11	0	0	chr19	RFX2;RFX2	Body;Body
cg13466180	0.122644	-0.028623	0.0275293	0.0275293	0.794614	0.00476042	0	0	chr19	CALR	Body
cg13772218	0.102399	0.0974614	0.0415066	0.0415066	0.523042	0.475615	0	0	chr19
cg14000467	-0.0153669	-0.0291411	0.0192557	0.0192557	5.533e-06	0.000116667	0	0	chr19	CALR	Body
cg14001023	0.0237266	-0.00581128	0.041648	0.041648	0.0335216	0.0118628	0	0	chr19	PGLYRP1;PGLYRP1	1stExon;5'UTR
cg14062238	0.0184063	-0.0108077	0.00657125	0.00657125	1.05977e-35	2.89097e-42	0	0	chr19	MUM1;MUM1	Body;Body
cg14907788	0.0247041	-0.00544015	0.0103922	0.0103922	2.15549e-13	4.55382e-20	0	0	chr19	GNG7	5'UTR
cg14976569	0.0734412	0.0832457	0.0243675	0.0243675	0.137873	0.245862	0	0	chr19	C19orf10	Body
cg15043935	-0.00306402	-0.0208805	0.014837	0.014837	3.21522e-11	4.8417e-08	0	0	chr19
cg15224348	-0.00717238	-0.0184457	0.0319948	0.0319948	0.00185786	0.00540179	0	0	chr19	SFRS16	Body
cg15226659	-0.0250211	-0.0401785	0.0178069	0.0178069	1.27315e-05	0.000390493	0	0	chr19	SEMA6B	Body
cg15246590	0.122274	0.0822039	0.0348797	0.0348797	0.738458	0.304951	0	0	chr19	CYTH2;CYTH2	3'UTR;3'UTR
cg15441416	-0.0237108	-0.0225898	0.0116056	0.0116056	2.45779e-11	1.27848e-11	0	0	chr19	LENG8	Body
cg15488009	0.00398521	0.0125278	0.0426001	0.0426001	0.0121024	0.0200201	0	0	chr19	FSTL3	Body
cg15576517	0.10703	0.0242311	0.0385886	0.0385886	0.572277	0.0247938	0	0	chr19	STXBP2;STXBP2	Body;Body
cg15576730	0.162931	0.0791191	0.0364963	0.0364963	0.957674	0.283615	1	0	chr19	SYT5;PTPRH;PTPRH	TSS1500;Body;Body
cg15658793	0.15643	-0.0377766	0.0299908	0.0299908	0.970054	0.0190048	1	0	chr19	NFIC;NFIC	Body;Body
cg15760529	0.0648005	0.0767761	0.029939	0.029939	0.119856	0.21896	0	0	chr19	PRTN3	Body
cg16643542	0.204994	0.137933	0.025767	0.025767	0.999977	0.929509	1	0	chr19	AZU1;AZU1	1stExon;5'UTR
cg16672562	-0.0862161	-0.172451	0.0812353	0.0812353	0.432631	0.813768	0	0	chr19	HIF3A;HIF3A;HIF3A	5'UTR;Body;1stExon
cg16849024	0.0743376	0.0673695	0.0239854	0.0239854	0.142328	0.0868466	0	0	chr19	B3GNT8	5'UTR
cg17344906	0.0343502	0.0214816	0.0257746	0.0257746	0.00543158	0.00115821	0	0	chr19	NFIX	3'UTR
cg17397672	0.0203046	0.0190925	0.0324155	0.0324155	0.00697483	0.00628098	0	0	chr19	PRSSL1;PRSSL1	5'UTR;1stExon
cg17477806	0.152621	0.0354935	0.0197974	0.0197974	0.99607	0.000560335	1	0	chr19	SEMA6B	Body
cg17661717	-0.0134008	-0.0427222	0.0182671	0.0182671	1.06482e-06	0.000857605	0	0	chr19
cg18057548	0.0685339	0.0233452	0.042754	0.042754	0.230872	0.0364924	0	0	chr19	C19orf29;C19orf29	Body;Body
cg18355337	0.00697898	0.00142551	0.0628516	0.0628516	0.0694351	0.0583974	0	0	chr19	GP6;GP6	TSS200;TSS200
cg18715793	0.237555	-0.0130278	0.0174317	0.0174317	1	3.02957e-07	1	0	chr19	PLIN4	TSS1500
cg19025031	0.00654763	0.00820872	0.0108895	0.0108895	4.66722e-18	1.73828e-17	0	0	chr19	PTPRH;PTPRH	Body;Body
cg19283928	0.0871585	0.0505133	0.0300423	0.0300423	0.334527	0.0497551	0	0	chr19	CLEC4G	3'UTR
cg19295068	0.0932366	0.0290148	0.0256403	0.0256403	0.395974	0.00281575	0	0	chr19	GLTSCR1	3'UTR
cg19736654	-0.0371587	-0.0378494	0.00976686	0.00976686	6.20903e-11	9.86563e-11	0	0	chr19	TRIP10	Body
cg19787694	0.25824	0.0472199	0.0412153	0.0412153	0.999938	0.100168	1	0	chr19	PRTN3	Body
cg19825589	0.0107204	-0.00240992	0.027594	0.027594	0.000607207	0.000202623	0	0	chr19	CD79A;CD79A	TSS1500;TSS1500
cg20094462	0.318771	0.0758073	0.0247698	0.0247698	1	0.164358	1	0	chr19	PRTN3	3'UTR
cg21302812	0.0671594	-0.0072161	0.0162343	0.0162343	0.021541	5.47555e-09	0	0	chr19	CDC37	Body
cg21586152	0.172008	0.0339226	0.0346289	0.0346289	0.98121	0.0281854	1	0	chr19	ELANE	Body
cg21772011	0.0223865	-0.0328314	0.0132878	0.0132878	2.59529e-09	2.15312e-07	0	0	chr19
cg21942893	-0.10283	-0.141078	0.0362214	0.0362214	0.531139	0.87162	0	0	chr19
cg22337438	0.0584271	0.0717588	0.0302428	0.0302428	0.0846218	0.175199	0	0	chr19	NLRP12;NLRP12	5'UTR;1stExon
cg22452122	0.0728334	0.0707227	0.0205508	0.0205508	0.0930963	0.0771314	0	0	chr19	PLIN5	Body
cg22473613	-0.0196073	-0.0201714	0.010488	0.010488	8.92515e-15	1.35518e-14	0	0	chr19	GSK3A	3'UTR
cg22546122	-0.00771843	0.0101454	0.0244508	0.0244508	8.02676e-05	0.000118962	0	0	chr19	TPM4	TSS200
cg22625098	0.0513691	0.034764	0.026369	0.026369	0.032574	0.00668117	0	0	chr19	CALR	Body
cg22672431	-0.0496958	-0.00609912	0.0098884	0.0098884	1.817e-07	1.0899e-21	0	0	chr19	KLF16	Body
cg22742299	-0.0237595	-0.024352	0.0129093	0.0129093	1.75404e-09	2.31481e-09	0	0	chr19
cg22761077	0.132608	0.0600629	0.0238556	0.0238556	0.914172	0.0470536	0	0	chr19	ELANE	TSS1500
cg22891070	-0.124506	-0.143255	0.0691815	0.0691815	0.638418	0.734094	0	0	chr19	HIF3A;HIF3A	Body;TSS200
cg22900607	-0.0234621	-0.0312463	0.0311711	0.0311711	0.00703624	0.0137031	0	0	chr19	GNG7	5'UTR
cg22904711	-0.0124666	-0.0253076	0.017032	0.017032	1.37837e-07	5.788e-06	0	0	chr19	KCNN4	Body
cg23058652	0.00589659	0.00860632	0.0036923	0.0036923	1.39485e-143	1.45655e-135	0	0	chr19	DOCK6	Body
cg23060513	0.00684845	-0.0159888	0.0187723	0.0187723	3.48508e-07	3.8154e-06	0	0	chr19	FARSA	Body
cg23314866	0.0745816	0.0704887	0.0222406	0.0222406	0.126544	0.0922694	0	0	chr19	NAPA	Body
cg23357789	0.20613	0.0774643	0.02726	0.02726	0.999951	0.204205	1	0	chr19	PRTN3	3'UTR
cg24015747	0.00623165	-0.00528732	0.00530161	0.00530161	2.65094e-70	1.10659e-71	0	0	chr19	FSD1	Body
cg24168413	0.28006	0.131097	0.0248611	0.0248611	1	0.894499	1	0	chr19	FXYD1;FXYD1	5'UTR;TSS200
cg24338091	0.015046	-0.014677	0.0125397	0.0125397	6.22826e-12	5.07919e-12	0	0	chr19	SIX5	Body
cg24872300	-0.034988	-0.0349558	0.0140442	0.0140442	1.83622e-06	1.81598e-06	0	0	chr19	HCN2	Body
cg24917775	0.0631773	0.0599823	0.0289685	0.0289685	0.101841	0.0835747	0	0	chr19	PGLYRP1	TSS1500
cg25264268	-0.101158	-0.0850241	0.0361675	0.0361675	0.51277	0.339411	0	0	chr19	SHC2	Body
cg25605731	0.0817617	0.0928589	0.0329271	0.0329271	0.289824	0.414152	0	0	chr19	CALR	Body
cg25751484	-0.00527257	-0.0302224	0.0175951	0.0175951	3.64757e-08	3.65833e-05	0	0	chr19	ZSWIM4	Body
cg25761791	0.087083	0.0257905	0.0230732	0.0230732	0.2878	0.000649369	0	0	chr19
cg25806655	0.193876	0.131939	0.0330423	0.0330423	0.997752	0.833132	1	0	chr19	SEMA6B	3'UTR
cg26522368	0.0173902	-0.00520066	0.00937633	0.00937633	6.23195e-19	2.48175e-24	0	0	chr19	TRPM4	Body
cg26529300	0.06882	-0.0382924	0.0299828	0.0299828	0.149186	0.0197902	0	0	chr19	BSG	TSS1500
cg26717554	0.0900076	0.0374636	0.0589335	0.0589335	0.43268	0.144314	0	0	chr19	ELANE	Body
cg26775538	0.0831751	-0.0509296	0.0183519	0.0183519	0.179625	0.00374922	0	0	chr19	LPPR3	Body
cg26928195	0.0394101	0.01176	0.0277417	0.0277417	0.0144785	0.00073442	0	0	chr19	TCF3;TCF3	Body;Body
cg27174787	-0.00518406	-0.00329665	0.00639648	0.00639648	5.18985e-50	6.14066e-52	0	0	chr19	TPM4	TSS200
cg27535410	0.0409175	-0.0418534	0.0224524	0.0224524	0.00425099	0.00480196	0	0	chr19	PRTN3	Body
cg27552857	0.255499	0.135384	0.0310622	0.0310622	1	0.872676	1	0	chr19	SEMA6B	3'UTR
cg00446123	-0.0909302	0.0254641	0.0238359	0.0238359	0.351783	0.000882855	0	0	chr20	LIME1	TSS200
cg01332882	0.0763026	0.0607036	0.02421	0.02421	0.163832	0.0522785	0	0	chr20	ZNFX1	Body
cg03173827	-0.0220735	-0.0186137	0.0195195	0.0195195	3.2726e-05	1.52642e-05	0	0	chr20	TCEA2;TCEA2	1stExon;5'UTR
cg05085169	-0.0250919	-0.0655763	0.0207768	0.0207768	0.000155849	0.0487763	0	0	chr20	OGFR	Body
cg07135405	-0.0371424	-0.0452537	0.0722902	0.0722902	0.192282	0.224431	0	0	chr20	UCKL1;MIR1914	Body;TSS200
cg08576350	-0.00236654	0.0166771	0.0238179	0.0238179	2.07323e-05	0.00023409	0	0	chr20
cg08726417	0.00561597	0.000835392	0.0109859	0.0109859	4.29637e-18	8.85922e-20	0	0	chr20	MYLK2	TSS200
cg10006442	0.0377381	0.0287609	0.0239947	0.0239947	0.00473201	0.00149407	0	0	chr20	DIDO1;DIDO1	Body;3'UTR
cg10486610	0.0088046	-0.014643	0.0387579	0.0387579	0.00931263	0.0138217	0	0	chr20	LOC100127888;SLCO4A1	TSS1500;Body
cg12037947	0.0697817	0.0846696	0.0222396	0.0222396	0.0871113	0.245308	0	0	chr20	CD93	TSS1500
cg14443362	0.0128551	0.0163936	0.0151744	0.0151744	4.65329e-09	1.79706e-08	0	0	chr20
cg15878616	0.141852	0.0210862	0.0385883	0.0385883	0.860943	0.0204265	0	0	chr20	SUMO1P1	Body
cg16559570	-0.0463359	-0.0200859	0.0136296	0.0136296	4.11979e-05	2.26908e-09	0	0	chr20	RTEL1;RTEL1	Body;Body
cg16606773	0.420584	0.137963	0.0211941	0.0211941	1	0.963371	1	1	chr20	RIN2	Body
cg20460366	0.00945172	0.0204037	0.0187516	0.0187516	6.86714e-07	1.09409e-05	0	0	chr20
cg20513976	-0.136745	-0.00632292	0.029872	0.029872	0.890669	0.000856506	0	0	chr20	LIME1	TSS200
cg20901426	-0.0514404	-0.060216	0.0194127	0.0194127	0.00618443	0.0202123	0	0	chr20	OGFR	Body
cg21201401	-0.0886508	0.0530809	0.0335942	0.0335942	0.367745	0.0812606	0	0	chr20	LIME1	TSS200
cg21286622	-0.00326266	-0.0337643	0.0130631	0.0130631	6.5394e-14	1.98462e-07	0	0	chr20
cg22100563	0.232019	0.0796404	0.0249648	0.0249648	1	0.207384	1	0	chr20	TPD52L2;TPD52L2;TPD52L2;TPD52L2;TPD52L2;TPD52L2	Body;Body;Body;Body;Body;Body
cg22646393	0.0123238	0.00432563	0.0146265	0.0146265	1.0216e-09	3.05219e-11	0	0	chr20
cg24631526	0.0218053	0.0558552	0.0169452	0.0169452	1.96954e-06	0.00459158	0	0	chr20	LIME1	TSS200
cg27274542	0.0416507	0.0301257	0.0224691	0.0224691	0.00470396	0.000936094	0	0	chr20	NPEPL1	TSS200
cg27508960	0.0133393	-0.00969054	0.00979153	0.00979153	4.35343e-19	1.4415e-20	0	0	chr20	RTEL1;RTEL1	Body;Body
cg01622948	0.00070601	-0.0277896	0.0125164	0.0125164	1.06868e-15	3.98111e-09	0	0	chr21	TRPM2	Body
cg01992765	-0.00570691	-0.0159184	0.00807001	0.00807001	7.65892e-32	1.01511e-25	0	0	chr21
cg02019444	0.0617866	0.0168335	0.0254152	0.0254152	0.0663463	0.000533347	0	0	chr21	ITSN1;ITSN1	5'UTR;5'UTR
cg03234813	-0.0475507	-0.0421955	0.0142368	0.0142368	0.000114772	2.45133e-05	0	0	chr21	TRPM2	Body
cg04217515	0.0729802	0.0584007	0.0223317	0.0223317	0.113153	0.0312458	0	0	chr21	ITGB2;ITGB2	Body;Body
cg06230805	0.109668	-0.0450061	0.0190189	0.0190189	0.694398	0.00191682	0	0	chr21	AGPAT3;AGPAT3	Body;Body
cg13915314	-0.0160323	-0.00737051	0.00880162	0.00880162	7.14019e-22	3.3435e-26	0	0	chr21	C21orf70	Body
cg13951069	-0.0422671	-0.0749309	0.0220865	0.0220865	0.00447513	0.128178	0	0	chr21	SLC37A1;SLC37A1	1stExon;5'UTR
cg15092561	0.0400709	0.0362261	0.0232148	0.0232148	0.0049185	0.003006	0	0	chr21	C21orf33;C21orf33	Body;Body
cg16624482	0.178758	0.0846976	0.0193826	0.0193826	0.999976	0.214911	1	0	chr21	UMODL1;UMODL1	Body;Body
cg21885868	0.0322506	0.0122123	0.0207056	0.0207056	0.000533899	1.11862e-05	0	0	chr21	POFUT2;POFUT2;LOC642852;POFUT2	TSS1500;TSS1500;Body;TSS1500
cg24945462	-0.0793143	-0.115516	0.0410933	0.0410933	0.307347	0.647128	0	0	chr21	LOC642852	Body
cg27263741	0.086473	0.0366953	0.0439699	0.0439699	0.379177	0.0749724	0	0	chr21	NCRNA00111	TSS200
cg27328431	-0.016298	-0.0533177	0.0267587	0.0267587	0.000879928	0.0405303	0	0	chr21	TRPM2	Body
cg00270625	-0.0688102	-0.0586206	0.0321763	0.0321763	0.166188	0.0992178	0	0	chr22	CPT1B;CPT1B;CPT1B;CPT1B;CHKB-CPT1B;CPT1B;CPT1B;CPT1B;CPT1B;CPT1B;CPT1B;CPT1B	1stExon;TSS1500;1stExon;5'UTR;Body;1stExon;5'UTR;TSS200;TSS200;1stExon;5'UTR;5'UTR
cg00801716	0.0312983	0.00141666	0.0219427	0.0219427	0.000871184	3.51527e-06	0	0	chr22	GRAMD4	3'UTR
cg01010211	0.100445	0.0512793	0.0376856	0.0376856	0.504714	0.0980367	0	0	chr22	CECR2	TSS200
cg01081346	-0.0250077	-0.0169833	0.023137	0.023137	0.000595089	0.000166584	0	0	chr22	CPT1B;CPT1B;CPT1B;CPT1B;CHKB-CPT1B;CPT1B;CPT1B;CPT1B	TSS200;TSS200;TSS1500;TSS1500;Body;TSS200;TSS200;TSS1500
cg01917657	0.022073	-0.0186168	0.0201623	0.0201623	5.55476e-05	2.71384e-05	0	0	chr22	PANX2;PANX2;PANX2	Body;Body;Body
cg03669698	0.0083248	-0.00725848	0.0223879	0.0223879	2.11224e-05	1.71789e-05	0	0	chr22	GAS2L1;GAS2L1;GAS2L1	3'UTR;Body;Body
cg03682690	-0.0219333	-0.0145842	0.0105144	0.0105144	5.64921e-14	2.26057e-16	0	0	chr22	SYNGR1;SYNGR1;SYNGR1	TSS1500;Body;Body
cg03841312	0.016539	0.00570067	0.0110818	0.0110818	2.51044e-14	8.74096e-18	0	0	chr22	MIRLET7A3;LOC400931;MIRLET7B	TSS200;Body;TSS1500
cg05617650	0.0280719	-0.0106455	0.0109626	0.0109626	2.66807e-11	1.80654e-16	0	0	chr22	SBF1	Body
cg06710694	0.0157834	-0.00531828	0.00695318	0.00695318	4.56443e-34	1.58564e-42	0	0	chr22	AP1B1;AP1B1;SNORD125;AP1B1	Body;Body;TSS200;Body
cg07416664	0.131079	0.0907546	0.0543109	0.0543109	0.716421	0.432415	0	0	chr22	GALR3	3'UTR
cg11324504	0.096615	0.0515894	0.023547	0.023547	0.442846	0.0198952	0	0	chr22	SLC16A8	3'UTR
cg12509665	0.118953	0.0797568	0.0418377	0.0418377	0.674727	0.314246	0	0	chr22	CERK	3'UTR
cg17137457	-0.0301111	-0.0290285	0.0223152	0.0223152	0.000868386	0.000735321	0	0	chr22	CPT1B;CPT1B;CPT1B;CPT1B;CHKB-CPT1B;CPT1B;CPT1B;CPT1B	TSS200;TSS200;TSS1500;TSS1500;Body;TSS200;TSS200;TSS1500
cg17283039	0.0634242	-0.00831143	0.0163667	0.0163667	0.012716	1.05851e-08	0	0	chr22
cg18869709	0.118938	-0.0291748	0.0235346	0.0235346	0.789503	0.00130876	0	0	chr22	PACSIN2;PACSIN2	1stExon;5'UTR
cg19035792	0.00245241	-0.00462132	0.00769271	0.00769271	3.79111e-37	1.32997e-35	0	0	chr22
cg20496314	0.0163413	-0.0174718	0.0387014	0.0387014	0.0153227	0.0164856	0	0	chr22	SYNGR1;SYNGR1;SYNGR1	TSS1500;Body;Body
cg21714878	0.142948	0.116625	0.0498944	0.0498944	0.805322	0.630509	0	0	chr22	C22orf34	TSS1500
cg23023844	0.0165967	0.028253	0.0230301	0.0230301	0.000146454	0.000918597	0	0	chr22	TTLL8	Body
cg23441210	-0.0101434	-0.0298175	0.00884972	0.00884972	1.5967e-24	1.09149e-15	0	0	chr22	FOXRED2;FOXRED2	Body;Body
cg24911721	-0.0476398	-0.119002	0.029241	0.029241	0.0366753	0.742099	0	0	chr22	MIRLET7A3;LOC400931;MIRLET7B	TSS200;Body;TSS1500
cg27502912	-0.0134944	-0.0217324	0.0278098	0.0278098	0.000933482	0.00244348	0	0	chr22	CPT1B;CPT1B;CPT1B;CPT1B;CHKB-CPT1B;CPT1B;CPT1B;CPT1B;CPT1B;CPT1B;CPT1B;CPT1B	1stExon;TSS1500;1stExon;5'UTR;Body;1stExon;5'UTR;TSS200;TSS200;1stExon;5'UTR;5'UTR
cg00072799	-0.271389	-0.0881447	0.026049	0.026049	1	0.324513	1	0	chrX	GPR174;GPR174	1stExon;3'UTR
cg00854925	-0.271027	-0.106937	0.0274447	0.0274447	1	0.599773	1	0	chrX
cg01024350	0.00780597	0.0669205	0.0173569	0.0173569	5.43155e-08	0.0283355	0	0	chrX	HDX	TSS1500
cg01110765	0.0197714	0.0661937	0.0340598	0.0340598	0.00924833	0.160462	0	0	chrX	BCOR;BCOR	5'UTR;5'UTR
cg01283227	0.0366438	0.252142	0.0278433	0.0278433	0.0114393	1	0	1	chrX	CDKL5	5'UTR
cg01336098	-0.0157443	-0.158929	0.0166521	0.0166521	2.09897e-07	0.999799	0	1	chrX	MBTPS2	3'UTR
cg01556112	-0.0389184	-0.100341	0.0263651	0.0263651	0.0102584	0.505162	0	0	chrX	SEPT6;SEPT6;SEPT6;SEPT6	Body;Body;Body;Body
cg01996909	0.031329	-0.0159334	0.0152171	0.0152171	3.19961e-06	1.6523e-08	0	0	chrX	ITIH5L	TSS200
cg02183297	0.0449241	-0.183446	0.0234889	0.0234889	0.00951952	0.999809	0	1	chrX	KCNE1L;KCNE1L	3'UTR;1stExon
cg02198544	-0.0973541	-0.0884562	0.0251601	0.0251601	0.458124	0.323183	0	0	chrX	TREX2;TREX2	1stExon;5'UTR
cg02779592	-0.112497	-0.00591589	0.0547479	0.0547479	0.590278	0.0428529	0	0	chrX	SRPX2	TSS200
cg02811156	0.0497591	0.0137084	0.0143004	0.0143004	0.00022132	7.98608e-10	0	0	chrX	VSIG4;VSIG4	TSS1500;TSS1500
cg02893780	-0.112103	-0.210952	0.029048	0.029048	0.661529	0.999933	0	1	chrX	ATP6AP1	TSS1500
cg03159767	-0.0671309	-0.123926	0.0206172	0.0206172	0.0554393	0.877071	0	0	chrX
cg03351894	-0.18623	-0.164883	0.0258027	0.0258027	0.999584	0.994041	1	1	chrX	ERAS	TSS1500
cg03508597	0.00559919	0.0118842	0.0191425	0.0191425	4.08037e-07	2.08067e-06	0	0	chrX	CXorf36;CXorf36	TSS1500;TSS1500
cg03749630	-0.282524	-0.287236	0.0534321	0.0534321	0.999682	0.999771	1	1	chrX	WDR44	Body
cg04189723	-0.323829	-0.0823066	0.0266684	0.0266684	1	0.253519	1	0	chrX	ZXDB;ZXDB	1stExon;3'UTR
cg04290766	-0.0580067	-0.0319627	0.0190813	0.0190813	0.0138768	0.000181481	0	0	chrX	TREX2	TSS200
cg04544154	0.0545398	0.00791026	0.0214072	0.0214072	0.0168522	8.47053e-06	0	0	chrX	ELF4;ELF4	TSS1500;TSS1500
cg04625493	0.0173102	-0.0207241	0.0170682	0.0170682	6.34079e-07	1.70318e-06	0	0	chrX	VSIG4;VSIG4	3'UTR;3'UTR
cg05226646	0.0783752	0.104846	0.0440211	0.0440211	0.31163	0.543832	0	0	chrX	BCOR;BCOR;BCOR;BCOR	5'UTR;5'UTR;5'UTR;5'UTR
cg05695959	0.304076	0.301126	0.0188588	0.0188588	1	1	1	1	chrX
cg06055803	-0.320035	-0.148913	0.0298074	0.0298074	1	0.949598	1	0	chrX	OCRL;OCRL	3'UTR;3'UTR
cg06069823	0.0193536	0.0402392	0.0196608	0.0196608	2.04894e-05	0.00118448	0	0	chrX
cg06839398	0.170803	0.232273	0.0234591	0.0234591	0.998728	1	1	1	chrX	BCOR;BCOR;BCOR;BCOR	5'UTR;5'UTR;5'UTR;5'UTR
cg07004932	0.05845	-0.101598	0.0298214	0.0298214	0.0817649	0.521366	0	0	chrX	ITGB1BP2;BCYRN1	TSS200;Body
cg07483970	-0.126049	-0.17331	0.0233202	0.0233202	0.868008	0.999166	0	1	chrX	GUCY2F	5'UTR
cg07694085	-0.192595	-0.301497	0.0239478	0.0239478	0.999945	1	1	1	chrX	MAP7D3	TSS1500
cg07755264	-0.0272308	-0.0769175	0.0233115	0.0233115	0.000899356	0.161044	0	0	chrX
cg07759587	-0.410122	-0.515061	0.02183	0.02183	1	1	1	1	chrX	TLR8;TLR8;LOC349408	5'UTR;1stExon;Body
cg07761358	-0.386587	-0.477475	0.0336259	0.0336259	1	1	1	1	chrX	BCAP31;ABCD1	TSS1500;Body
cg08122495	0.00266759	0.0405157	0.0266216	0.0266216	0.00012802	0.0127272	0	0	chrX	HMGB3	TSS1500
cg08302695	-0.207264	-0.233528	0.0323725	0.0323725	0.999539	0.999981	1	1	chrX	BMX	TSS1500
cg08614574	0.284188	0.279049	0.0153128	0.0153128	1	1	1	1	chrX	BCOR;BCOR	5'UTR;5'UTR
cg08630881	-0.349596	-0.382222	0.0313888	0.0313888	1	1	1	1	chrX	BCYRN1;INGX	Body;TSS1500
cg08967108	0.00602916	-0.0844353	0.0182802	0.0182802	1.36945e-07	0.19726	0	0	chrX
cg10587989	-0.0541519	-0.214806	0.0230692	0.0230692	0.023438	1	0	1	chrX	ITGB1BP2;BCYRN1	TSS200;Body
cg11036290	-0.0484586	-0.0401324	0.0138313	0.0138313	9.71032e-05	7.50923e-06	0	0	chrX	EFNB1	Body
cg11654838	-0.399463	-0.474805	0.0318305	0.0318305	1	1	1	1	chrX	WAS	TSS1500
cg12391921	-0.216533	-0.24759	0.0292721	0.0292721	0.999966	1	1	1	chrX	ITGB1BP2;BCYRN1;ITGB1BP2	1stExon;Body;5'UTR
cg12901451	-0.0382634	-0.0579277	0.0199679	0.0199679	0.000994793	0.0175591	0	0	chrX	GLOD5;GLOD5	1stExon;5'UTR
cg12909479	-0.102731	-0.14994	0.0301275	0.0301275	0.536111	0.951305	0	1	chrX	NHSL2;FLJ44635	Body;TSS1500
cg13161621	-0.0161076	-0.0147122	0.0188239	0.0188239	4.16158e-06	2.93767e-06	0	0	chrX	IQSEC2	Body
cg13328614	-0.171577	-0.20533	0.0269343	0.0269343	0.996063	0.999954	1	1	chrX	PIM2	Body
cg13633856	0.126658	0.175129	0.0155511	0.0155511	0.956758	0.999999	1	1	chrX	MBNL3;MBNL3;MBNL3;MBNL3;MBNL3;MBNL3	Body;Body;TSS200;TSS200;TSS200;5'UTR
cg13762255	-0.0109815	0.00508461	0.0134528	0.0134528	1.83168e-11	8.6033e-13	0	0	chrX	SLC6A8;SLC6A8;SLC6A8	Body;Body;Body
cg13987126	-0.0109667	-0.0621086	0.00929139	0.00929139	4.74339e-22	2.27013e-05	0	0	chrX
cg14010367	-0.0777262	-0.0527646	0.0123325	0.0123325	0.0354505	6.40296e-05	0	0	chrX	UBA1;UBA1;INE1	Body;Body;TSS1500
cg14457256	-0.140321	-0.0391575	0.0274	0.0274	0.929434	0.0131914	0	0	chrX	ACSL4;ACSL4	TSS1500;TSS1500
cg14520512	0.0555701	0.0637145	0.0206164	0.0206164	0.015578	0.0392013	0	0	chrX	MBNL3;MBNL3;MBNL3;MBNL3;MBNL3;MBNL3	Body;Body;TSS200;TSS200;TSS200;5'UTR
cg14538442	0.0319651	0.0498646	0.0140812	0.0140812	6.77217e-07	0.000185117	0	0	chrX
cg15056572	-0.239692	-0.305281	0.0388994	0.0388994	0.999835	1	1	1	chrX	MIR505	TSS1500
cg15068728	0.00395942	-0.0159425	0.0160034	0.0160034	9.7892e-10	7.50306e-08	0	0	chrX	STARD8;STARD8;STARD8	TSS1500;5'UTR;Body
cg15319295	-0.0328875	-0.112706	0.01821	0.01821	0.000114135	0.757341	0	0	chrX	XIST	Body
cg15751298	0.109137	0.0943149	0.0231351	0.0231351	0.653552	0.402944	0	0	chrX
cg15812025	-0.138121	-0.10646	0.0146612	0.0146612	0.995341	0.670268	1	0	chrX	TKTL1;TEX28;TKTL1	TSS1500;TSS200;TSS1500
cg15819935	-0.0337772	-0.0417123	0.0193235	0.0193235	0.00030508	0.00127892	0	0	chrX	MOSPD2	Body
cg15855671	-0.324828	-0.267985	0.0369758	0.0369758	1	0.999997	1	1	chrX	ARHGEF6	TSS200
cg16719099	-0.0279978	-0.0623544	0.0151049	0.0151049	9.35886e-07	0.00634646	0	0	chrX	MIR505	TSS1500
cg16796107	-0.161852	-0.182553	0.0218528	0.0218528	0.997675	0.999921	1	1	chrX	NHSL2;FLJ44635	Body;TSS1500
cg17072671	0.165283	0.304155	0.0231181	0.0231181	0.997628	1	1	1	chrX
cg17588373	-0.00013321	-0.076181	0.0384469	0.0384469	0.00469494	0.267784	0	0	chrX	GPM6B	TSS1500
cg18124706	-0.213275	-0.242561	0.04009	0.04009	0.99764	0.999812	1	1	chrX	ATG4A;ATG4A;PSMD10;PSMD10	TSS1500;TSS1500;Body;Body
cg18433694	-0.0799035	-0.0718707	0.0232277	0.0232277	0.193466	0.112942	0	0	chrX	ATP11C;ATP11C	TSS200;TSS200
cg18813691	0.293955	0.283996	0.0183382	0.0183382	1	1	1	1	chrX	BCOR;BCOR	5'UTR;5'UTR
cg19023236	0.0518718	0.022538	0.0108769	0.0108769	4.82687e-06	5.3313e-13	0	0	chrX	DKC1;DKC1;SNORA56	Body;Body;TSS1500
cg19753067	-0.340293	-0.339036	0.0304299	0.0304299	1	1	1	1	chrX	SLC25A43	Body
cg19900558	-0.37544	-0.479463	0.0348579	0.0348579	1	1	1	1	chrX	BCAP31;ABCD1	TSS1500;Body
cg19912147	-0.173277	-0.179158	0.0261634	0.0261634	0.997451	0.998759	1	1	chrX	FAM122C;FAM122C;FAM122C;FAM122C;FAM122C;FAM122C	3'UTR;Body;Body;Body;3'UTR;3'UTR
cg20214316	0.00327431	-0.0312689	0.0129515	0.0129515	4.06176e-14	5.57815e-08	0	0	chrX	HDHD1A;HDHD1A	Body;Body
cg20244073	0.0285576	-0.00830902	0.0227919	0.0227919	0.000860581	2.8735e-05	0	0	chrX	MID1	5'UTR
cg21644660	-0.00375772	-0.128423	0.0264922	0.0264922	0.000140155	0.858339	0	0	chrX
cg22068395	0.111243	0.0745525	0.0229998	0.0229998	0.687527	0.134271	0	0	chrX
cg22534545	0.0159257	-0.0406322	0.0132157	0.0132157	9.97656e-11	3.52429e-06	0	0	chrX	ABCD1	Body
cg23235141	-0.0223618	-0.266341	0.0375506	0.0375506	0.0193406	0.999995	0	1	chrX
cg23392495	-0.0653927	-0.0626969	0.0159176	0.0159176	0.0148467	0.00955151	0	0	chrX	ZNF185	TSS1500
cg24088023	-0.0441597	-0.0540227	0.0177973	0.0177973	0.000851776	0.00489181	0	0	chrX	TSPAN7	3'UTR
cg24530587	0.0370595	-0.0612865	0.0158688	0.0158688	3.64993e-05	0.00735199	0	0	chrX	LOC554203	TSS1500
cg24643262	-0.170898	-0.18927	0.0305421	0.0305421	0.989866	0.998266	1	1	chrX	BMX	TSS200
cg24735671	0.00927822	-0.311073	0.0184546	0.0184546	4.41771e-07	1	0	1	chrX	TLR7	TSS1500
cg25131597	-0.0735035	-0.144448	0.0471983	0.0471983	0.287267	0.826836	0	0	chrX	OPHN1	Body
cg25420238	-0.226986	-0.150801	0.0362827	0.0362827	0.999767	0.919264	1	0	chrX	P2RY10;P2RY10	5'UTR;5'UTR
cg25493146	-0.209876	-0.0839118	0.0239008	0.0239008	0.999998	0.250434	1	0	chrX	PDHA1	TSS1500
cg25645198	-0.136844	-0.0894903	0.0237807	0.0237807	0.939349	0.329266	0	0	chrX	GK;GK;GK	Body;Body;Body
cg25652053	-0.0193034	-0.0422979	0.0119548	0.0119548	7.38462e-12	6.94071e-07	0	0	chrX	SYN1;TIMP1;SYN1	Body;TSS1500;Body
cg26436278	-0.061711	-0.0895387	0.0200227	0.0200227	0.0279198	0.30067	0	0	chrX	NHSL2;RGAG4;RGAG4	Body;1stExon;3'UTR
cg26550835	0.00741539	0.0290338	0.0171102	0.0171102	3.13255e-08	1.68001e-05	0	0	chrX	TSC22D3	Body
cg26803301	-0.103906	-0.0754414	0.0141542	0.0141542	0.608711	0.0413645	0	0	chrX	TKTL1;TEX28;TKTL1	TSS1500;TSS200;TSS1500
cg27048639	-0.119699	0.0547294	0.0256143	0.0256143	0.779076	0.038581	0	0	chrX	F8	TSS1500
cg27067621	-0.107292	-0.0525008	0.021254	0.021254	0.63423	0.012714	0	0	chrX	NOX1;NOX1	TSS1500;TSS1500
cg27309392	0.148982	0.194998	0.020478	0.020478	0.99162	0.999998	1	1	chrX
cg27360158	-0.0592929	-0.250658	0.0233346	0.0233346	0.0405365	1	0	1	chrX
cg00003187	0.00105898	0.0331563	0.015295	0.015295	4.93713e-11	6.20352e-06	0	0	chr1	RERE;RERE	5'UTR;5'UTR
cg00007221	0.00118604	-0.0151262	0.0140941	0.0140941	1.18294e-12	8.61686e-10	0	0	chr1	PTPRF;PTPRF	5'UTR;5'UTR
cg00008971	-0.00550056	-0.0109903	0.0121588	0.0121588	3.85903e-15	1.23411e-13	0	0	chr1	MMACHC;CCDC163P	Body;TSS1500
cg00011203	0.0429838	0.0214445	0.0194533	0.0194533	0.00168979	2.69367e-05	0	0	chr1
cg00011513	-0.00959775	-0.0174436	0.0364906	0.0364906	0.00661692	0.0118362	0	0	chr1	LCE5A	3'UTR
cg00040837	0.0866298	-0.0621263	0.0576844	0.0576844	0.408354	0.25573	0	0	chr1
cg00043790	0.0132761	-0.00831773	0.0134752	0.0134752	6.1415e-11	5.09621e-12	0	0	chr1	KCNAB2;KCNAB2	5'UTR;5'UTR
cg00045689	0.0406451	-0.0184507	0.0194411	0.0194411	0.00113259	1.36625e-05	0	0	chr1	LYST;MIR1537	5'UTR;TSS1500
cg00056754	0.0159048	0.00263644	0.0200777	0.0200777	1.40404e-05	6.19336e-07	0	0	chr1	DUSP27	TSS200
cg00058291	0.0183509	0.0661759	0.0170429	0.0170429	8.30604e-07	0.0235921	0	0	chr1
cg00086243	-0.019526	-0.0237597	0.0246178	0.0246178	0.000539775	0.000977601	0	0	chr1	TNFRSF18;TNFRSF18;TNFRSF18	TSS1500;TSS1500;TSS1500
cg00112952	0.155429	0.107257	0.0638472	0.0638472	0.807345	0.545249	0	0	chr1	OR2B11	TSS1500
cg00130693	0.0570467	0.0278154	0.0231646	0.0231646	0.0318509	0.000916126	0	0	chr1	PYCR2	Body
cg00160981	0.080742	0.0548499	0.0442485	0.0442485	0.3317	0.153775	0	0	chr1	FCRLB	TSS1500
cg00175403	-0.0359633	-0.0376237	0.0440632	0.0440632	0.0730711	0.0784449	0	0	chr1
cg00183684	-0.00509325	-0.0243318	0.0164803	0.0164803	4.23576e-09	2.20106e-06	0	0	chr1	DDAH1;DDAH1	1stExon;5'UTR
cg00258316	0.096759	0.0855478	0.031578	0.031578	0.459126	0.323596	0	0	chr1
cg00261690	0.0821019	0.0368547	0.0201979	0.0201979	0.187773	0.00088503	0	0	chr1	SNHG3-RCC1;SNHG3-RCC1;SNHG3-RCC1;RCC1;RCC1;RCC1	Body;Body;5'UTR;5'UTR;5'UTR;5'UTR
cg00292107	0.0454495	0.0353547	0.0251628	0.0251628	0.015083	0.0050984	0	0	chr1	MARCKSL1	Body
cg00309945	-0.00802114	-0.0592018	0.021203	0.021203	7.18891e-06	0.0271665	0	0	chr1	LDLRAD2;HSPG2	3'UTR;3'UTR
cg00338002	0.0223195	0.0172429	0.0308469	0.0308469	0.00589684	0.0036501	0	0	chr1	C1orf38;C1orf38;C1orf38	TSS1500;TSS1500;TSS1500
cg00343906	0.0833425	0.0499035	0.0239612	0.0239612	0.243469	0.018276	0	0	chr1	NADK	Body
cg00352106	0.0172269	0.000325612	0.0278815	0.0278815	0.00149508	0.000175161	0	0	chr1	MACF1;MACF1	Body;Body
cg00371134	0.0469589	-0.00743729	0.0178872	0.0178872	0.00151193	1.14084e-07	0	0	chr1	AK5;AK5	Body;Body
cg00387090	0.0457053	-0.0128163	0.030753	0.030753	0.0387391	0.00229151	0	0	chr1
cg00420884	-0.0101896	0.0201425	0.0195044	0.0195044	2.06612e-06	2.11696e-05	0	0	chr1	SDCCAG8;AKT3	Body;3'UTR
cg00426377	0.0446084	0.0335811	0.0294799	0.0294799	0.0301248	0.0121288	0	0	chr1	C1orf113;C1orf113	Body;Body
cg00502254	-0.00876018	0.0175069	0.016944	0.016944	3.6264e-08	5.62015e-07	0	0	chr1	TNFRSF8;TNFRSF8	Body;Body
cg00529480	0.0267509	-0.00987476	0.0134682	0.0134682	2.68377e-08	1.10279e-11	0	0	chr1
cg00534163	0.0172434	-0.0377207	0.0183954	0.0183954	3.41724e-06	0.000355115	0	0	chr1	KIAA0562	Body
cg00546117	-0.0652332	-0.0508308	0.030358	0.030358	0.126058	0.0526545	0	0	chr1	RERE;RERE;RERE	5'UTR;Body;Body
cg00553833	0.0237221	0.00815019	0.0205752	0.0205752	0.000104752	4.02023e-06	0	0	chr1	TMEM200B	Body
cg00556100	0.0667791	-0.0133426	0.0266277	0.0266277	0.106088	0.000568158	0	0	chr1
cg00571483	0.0624995	0.0248511	0.0425919	0.0425919	0.189305	0.0388329	0	0	chr1
cg00581603	0.061416	0.0116662	0.0250658	0.0250658	0.0618645	0.000212479	0	0	chr1	SCP2;SCP2	Body;Body
cg00582902	0.0510816	0.0768682	0.0221028	0.0221028	0.0134411	0.147653	0	0	chr1
cg00590817	0.0198246	-0.00670866	0.022773	0.022773	0.000215265	2.09659e-05	0	0	chr1
cg00692173	0.0505929	0.00128987	0.0322935	0.0322935	0.0630159	0.0011191	0	0	chr1	ZYG11B	Body
cg00692367	0.0243153	0.0203185	0.016683	0.016683	2.85808e-06	8.93192e-07	0	0	chr1	RD3;RD3;RD3;RD3	1stExon;5'UTR;1stExon;5'UTR
cg00712762	-0.0306741	-0.0141591	0.0111476	0.0111476	2.50328e-10	6.78327e-15	0	0	chr1	EIF2C1	Body
cg00785482	-0.0209354	0.00152811	0.0159395	0.0159395	3.51919e-07	3.24881e-10	0	0	chr1
cg00797651	0.0226903	0.00835729	0.0380514	0.0380514	0.021091	0.0080114	0	0	chr1	CD55;CD55	TSS1500;TSS1500
cg00808305	0.0164233	0.00554715	0.00838741	0.00838741	1.08942e-23	1.01906e-29	0	0	chr1	CAMTA1	Body
cg00819142	0.047723	0.00376539	0.0105556	0.0105556	3.66258e-07	3.86391e-20	0	0	chr1	SOX13	5'UTR
cg00829404	-0.00127413	-0.0278004	0.0142039	0.0142039	1.81855e-12	1.85684e-07	0	0	chr1
cg00902464	-0.0691311	-0.033811	0.0200455	0.0200455	0.0617867	0.000480083	0	0	chr1
cg00941241	0.0252031	0.0122359	0.0135775	0.0135775	1.80537e-08	5.10017e-11	0	0	chr1	CLSTN1;CLSTN1	TSS1500;TSS1500
cg00981945	0.0139903	-0.0056466	0.0154147	0.0154147	1.20444e-08	4.64908e-10	0	0	chr1
cg00989036	0.00476182	0.00764303	0.014462	0.014462	2.26801e-11	8.50331e-11	0	0	chr1	MKNK1;MKNK1;MKNK1;MKNK1;MKNK1	Body;Body;5'UTR;5'UTR;5'UTR
cg00996875	-0.0387473	0.050086	0.0255612	0.0255612	0.00828045	0.025426	0	0	chr1	CLSTN1;CLSTN1	Body;Body
cg01012936	-0.0922547	-0.0802228	0.0907292	0.0907292	0.465985	0.413722	0	0	chr1	NUAK2	Body
cg01015663	0.0954922	0.0639257	0.0383905	0.0383905	0.453263	0.173694	0	0	chr1	TCEA3	Body
cg01022916	-0.000217768	0.0303466	0.018832	0.018832	5.83609e-08	0.000108362	0	0	chr1	MATN1	TSS1500
cg01031251	0.0330975	-0.0109279	0.0168562	0.0168562	3.60842e-05	6.31144e-08	0	0	chr1	RPS6KA1	TSS1500
cg01040434	0.023779	-0.0116965	0.0212409	0.0212409	0.000166352	1.61056e-05	0	0	chr1
cg01053213	-0.0245216	-0.00140279	0.0126177	0.0126177	1.10233e-09	2.76524e-15	0	0	chr1	THAP3;DNAJC11	3'UTR;3'UTR
cg01068808	0.0576329	-0.0072726	0.0408776	0.0408776	0.149999	0.0116519	0	0	chr1	GLT25D2	TSS1500
cg01083716	0.00599942	0.00855662	0.0261816	0.0261816	0.000165134	0.000239125	0	0	chr1	AGT;AGT	1stExon;5'UTR
cg01185754	-0.00854483	0.00771713	0.0295989	0.0295989	0.00100138	0.000911076	0	0	chr1	F3	Body
cg01208873	0.0833393	0.0462713	0.018178	0.018178	0.179694	0.00155983	0	0	chr1	KIAA1026;KIAA1026	Body;Body
cg01236573	-0.0398563	-0.0715639	0.0180156	0.0180156	0.000421265	0.0572345	0	0	chr1
cg01295264	0.0518243	0.0245372	0.0160943	0.0160943	0.00137967	1.37406e-06	0	0	chr1	CHD5	Body
cg01298304	0.0167286	0.00292048	0.00869648	0.00869648	5.0779e-22	3.09039e-29	0	0	chr1
cg01309569	0.119612	-0.0444127	0.013769	0.013769	0.922832	2.70549e-05	0	0	chr1	NPHP4	Body
cg01394461	0.0354326	0.011955	0.0163945	0.0163945	4.10214e-05	3.92823e-08	0	0	chr1	NOC2L	Body
cg01402255	0.162178	-0.0376497	0.0214025	0.0214025	0.998165	0.00178857	1	0	chr1	GATAD2B	Body
cg01428953	0.0115053	-0.0069995	0.0185106	0.0185106	8.73214e-07	2.52813e-07	0	0	chr1	THBS3;MTX1;MTX1	Body;TSS1500;TSS1500
cg01431057	0.10632	0.0453677	0.0283621	0.0283621	0.588161	0.0270371	0	0	chr1	S100A8	Body
cg01440934	0.0569161	0.00852897	0.0204174	0.0204174	0.0174224	3.73122e-06	0	0	chr1	MKNK1;MKNK1;MKNK1;MKNK1;MKNK1	Body;Body;Body;Body;Body
cg01441127	0.252147	-0.0183689	0.0271675	0.0271675	1	0.00132905	1	0	chr1	MR1	Body
cg01455178	-0.0670792	-0.0296268	0.0273386	0.0273386	0.114259	0.00502466	0	0	chr1	SLC45A3	5'UTR
cg01467503	-0.00147444	0.012684	0.0265751	0.0265751	0.000104685	0.000508775	0	0	chr1	C1orf144;C1orf144	TSS1500;TSS1500
cg01522970	0.00473004	-0.0122727	0.0127038	0.0127038	3.20722e-14	2.49955e-12	0	0	chr1	SPEN	Body
cg01556552	0.1525	-0.0436419	0.0167483	0.0167483	0.99914	0.000382696	1	0	chr1
cg01557951	0.0138284	0.0193763	0.0143878	0.0143878	1.05422e-09	1.04956e-08	0	0	chr1
cg01566199	0.0155732	-0.0146458	0.0116202	0.0116202	1.85781e-13	1.02616e-13	0	0	chr1	PAQR7;PAQR7	1stExon;5'UTR
cg01568973	0.0109866	0.0151104	0.0205052	0.0205052	7.09109e-06	1.73721e-05	0	0	chr1	PODN	Body
cg01588592	0.00285949	0.0389291	0.0199162	0.0199162	5.37278e-07	0.00108328	0	0	chr1	ETV3L;ETV3L	1stExon;5'UTR
cg01689405	0.0354022	-0.0105113	0.0239048	0.0239048	0.00344318	9.07218e-05	0	0	chr1	SLC30A2;SLC30A2	Body;Body
cg01715025	0.124589	0.148609	0.0194849	0.0194849	0.89652	0.993696	0	1	chr1	RNF115	Body
cg01723892	0.0580285	0.019485	0.0329693	0.0329693	0.1015	0.00730063	0	0	chr1
cg01742370	0.034784	-0.0110725	0.0244725	0.0244725	0.00385096	0.000139656	0	0	chr1	C1orf69	TSS1500
cg01776299	0.0166599	-0.0479035	0.0126466	0.0126466	2.19999e-11	1.89917e-05	0	0	chr1
cg01780943	0.0300274	0.0172196	0.0263101	0.0263101	0.00391238	0.000826631	0	0	chr1	TRAF5;TRAF5	TSS1500;TSS1500
cg01810926	0.0409826	-0.0326599	0.0225683	0.0225683	0.00446058	0.00142329	0	0	chr1	CPT2	Body
cg01832549	0.00325983	0.00658493	0.0253333	0.0253333	6.7078e-05	0.000113258	0	0	chr1	CAPZB	Body
cg01852476	-0.00252185	0.00396073	0.00957031	0.00957031	1.15121e-24	5.34132e-24	0	0	chr1	SKI	Body
cg01869896	0.093919	0.0697409	0.0246308	0.0246308	0.402498	0.109629	0	0	chr1	MFSD2A;MFSD2A	TSS1500;TSS1500
cg01902845	0.0733435	0.0521631	0.0281009	0.0281009	0.171412	0.0443473	0	0	chr1	PROX1	Body
cg01966665	0.0757337	0.0208461	0.015115	0.015115	0.0541978	8.17004e-08	0	0	chr1	SCNM1;LYSMD1;LYSMD1	TSS1500;Body;Body
cg01966974	0.0179991	0.0185068	0.0177677	0.0177677	1.96398e-06	2.25282e-06	0	0	chr1
cg02012159	0.00320205	0.00927244	0.0221535	0.0221535	6.22898e-06	2.10719e-05	0	0	chr1	C1orf96	Body
cg02068356	0.00483409	0.0327657	0.0230141	0.0230141	1.77391e-05	0.00174209	0	0	chr1
cg02097014	0.0720834	-0.0132872	0.022478	0.022478	0.107127	5.72362e-05	0	0	chr1	CHI3L1	TSS1500
cg02136596	-0.00352659	0.0109547	0.0283662	0.0283662	0.000335695	0.000847232	0	0	chr1	ATAD3C	TSS200
cg02153855	0.0466015	0.0170796	0.0501898	0.0501898	0.14368	0.0492532	0	0	chr1	C1orf127	Body
cg02251754	0.0423636	0.049878	0.0923777	0.0923777	0.26634	0.293711	0	0	chr1
cg02276314	0.0805311	-0.0388796	0.0153011	0.0153011	0.101618	3.24133e-05	0	0	chr1	H6PD	5'UTR
cg02291620	0.0223884	0.0370603	0.0141188	0.0141188	1.93106e-08	4.1389e-06	0	0	chr1	PCNXL2	Body
cg02304824	0.0544697	-0.0166412	0.0182566	0.0182566	0.00631712	2.48605e-06	0	0	chr1	CDC14A;CDC14A;CDC14A	Body;Body;Body
cg02332117	-0.00278625	0.0109353	0.0175792	0.0175792	1.60077e-08	2.02623e-07	0	0	chr1	S100A2	TSS1500
cg02387368	0.101199	-0.00696546	0.0114423	0.0114423	0.541731	2.13305e-16	0	0	chr1
cg02479986	0.0281537	0.0131695	0.0112228	0.0112228	7.67645e-11	5.09004e-15	0	0	chr1	PPFIA4	Body
cg02486904	0.0429183	0.0302587	0.0245435	0.0245435	0.0100163	0.00224483	0	0	chr1
cg02491234	0.0132905	-0.00612254	0.0170824	0.0170824	1.92777e-07	1.9473e-08	0	0	chr1	PLEKHA6	Body
cg02570920	0.000107686	-0.00424596	0.0130148	0.0130148	8.25408e-15	9.38368e-14	0	0	chr1
cg02670343	0.0464314	-0.023431	0.014363	0.014363	9.58831e-05	4.88391e-08	0	0	chr1	EPS15;EPS15	TSS1500;Body
cg02736204	0.044316	-0.000271807	0.0116904	0.0116904	9.52695e-07	7.26986e-18	0	0	chr1	GNL2	Body
cg02736228	0.0131991	0.00246644	0.00981772	0.00981772	4.73253e-19	1.47408e-23	0	0	chr1
cg02769743	-0.0655621	-0.0513329	0.0144556	0.0144556	0.00860189	0.00038041	0	0	chr1	TMEM201	Body
cg02818189	-0.00710591	-0.0234519	0.0381632	0.0381632	0.00746391	0.0224384	0	0	chr1
cg02847588	0.248967	0.100601	0.0365651	0.0365651	0.999977	0.506554	1	0	chr1
cg02856842	0.0363183	-0.010983	0.0218271	0.0218271	0.00176398	2.26854e-05	0	0	chr1	SH3BP5L	3'UTR
cg02861504	0.151095	0.035421	0.0225878	0.0225878	0.988153	0.00212471	1	0	chr1	FCAMR;FCAMR;FCAMR;FCAMR	TSS1500;TSS1500;TSS1500;TSS1500
cg02901136	0.18177	0.0312666	0.0230093	0.0230093	0.99981	0.00140773	1	0	chr1	S100A12	TSS1500
cg02927042	0.0853132	0.0750116	0.0283125	0.0283125	0.301972	0.188728	0	0	chr1	EIF4G3	5'UTR
cg02928345	0.0632145	0.0439135	0.0295601	0.0295601	0.10667	0.0288892	0	0	chr1
cg02956542	0.150815	0.0190407	0.0395418	0.0395418	0.900619	0.0203076	0	0	chr1	PGLYRP4	TSS1500
cg03134147	0.0308822	0.0643967	0.0276081	0.0276081	0.00614808	0.0985958	0	0	chr1	OTUD3	Body
cg03138446	-0.0131471	-0.015402	0.0119748	0.0119748	2.03829e-13	8.0487e-13	0	0	chr1	SLC27A3	TSS1500
cg03145482	0.0264936	0.0330964	0.0184807	0.0184807	3.48254e-05	0.000147192	0	0	chr1	ERI3	Body
cg03165378	0.0922533	-0.0298132	0.0546959	0.0546959	0.443685	0.0997078	0	0	chr1	S100A9	TSS1500
cg03200818	0.019153	0.000238488	0.00901006	0.00901006	1.44311e-19	8.55412e-29	0	0	chr1	C1orf53	TSS200
cg03212674	0.0043535	-0.0496797	0.0180513	0.0180513	5.83453e-08	0.00265473	0	0	chr1	CLK2	TSS1500
cg03216635	0.0171139	-0.00812627	0.0396134	0.0396134	0.0182025	0.0101905	0	0	chr1	PLD5	Body
cg03222044	0.0451719	-0.0448479	0.0247696	0.0247696	0.0134307	0.0129869	0	0	chr1	SLAMF9;SLAMF9;SLAMF9	TSS1500;TSS1500;TSS1500
cg03256198	0.0248001	-0.0169586	0.01151	0.01151	3.21377e-11	2.70215e-13	0	0	chr1	GALNT2	Body
cg03257293	-0.00491096	0.0156908	0.0484027	0.0484027	0.0247338	0.0407693	0	0	chr1	ITPKB	TSS1500
cg03258665	-0.0255674	-0.0306618	0.0165733	0.0165733	3.54241e-06	1.43379e-05	0	0	chr1	EPHA2	Body
cg03260624	-0.00539391	-0.0590488	0.0199086	0.0199086	1.00694e-06	0.019845	0	0	chr1	CDC7;CDC7;CDC7	Body;Body;Body
cg03318469	0.0670474	0.0489151	0.0460868	0.0460868	0.237301	0.133834	0	0	chr1	LRRC47	Body
cg03331924	0.103543	0.0478451	0.0187778	0.0187778	0.57482	0.00273921	0	0	chr1
cg03375056	-0.0476756	0.00837433	0.0214007	0.0214007	0.00724295	9.28475e-06	0	0	chr1	YTHDF2	TSS1500
cg03424127	0.0184828	-0.0233463	0.0202372	0.0202372	2.81156e-05	7.60038e-05	0	0	chr1	PGBD5	Body
cg03459809	-0.0595046	-0.0215178	0.0572427	0.0572427	0.239649	0.0851809	0	0	chr1	EPHX1;EPHX1;EPHX1	1stExon;5'UTR;5'UTR
cg03507534	0.0260721	0.00904395	0.0387541	0.0387541	0.0282206	0.00946257	0	0	chr1	FAM176B	TSS200
cg03618741	0.0175432	0.0307423	0.0135726	0.0135726	6.19042e-10	1.67372e-07	0	0	chr1
cg03765258	0.000380768	-0.00924108	0.0244418	0.0244418	2.29311e-05	0.000102301	0	0	chr1	CAMTA1	Body
cg03818307	0.0493702	0.0621862	0.027544	0.027544	0.033021	0.0848995	0	0	chr1	ECM1;ECM1;ECM1;ECM1	1stExon;1stExon;5'UTR;5'UTR
cg03890680	0.0407339	-0.0359226	0.0247537	0.0247537	0.00832759	0.00481833	0	0	chr1	CDC42BPA;CDC42BPA	1stExon;1stExon
cg03899643	-0.0240387	0.0103834	0.0483588	0.0483588	0.0581161	0.0319295	0	0	chr1
cg03944375	0.02358	0.0430095	0.0173843	0.0173843	5.51493e-06	0.000522202	0	0	chr1	LDLRAD2	Body
cg03946297	-0.02843	-0.0386633	0.0523486	0.0523486	0.0857841	0.120659	0	0	chr1
cg03981685	0.00475023	-0.00235007	0.027671	0.027671	0.000288475	0.000208595	0	0	chr1	LOC339524	Body
cg04011995	0.0921303	-0.0362938	0.0132833	0.0132833	0.276776	8.09563e-07	0	0	chr1
cg04024799	0.158207	-0.0329633	0.0235916	0.0235916	0.993192	0.00224475	1	0	chr1	LOC646627	TSS200
cg04083076	0.0328705	0.0468955	0.0272397	0.0272397	0.00686223	0.0256164	0	0	chr1	SLC19A2	Body
cg04085339	-0.0655302	-0.0365969	0.0325177	0.0325177	0.144565	0.0255997	0	0	chr1	CACYBP;CACYBP	TSS1500;TSS1500
cg04089743	-0.00803624	-0.0623089	0.0276813	0.0276813	0.000446503	0.0866609	0	0	chr1
cg04094548	0.178375	-0.0442727	0.0158168	0.0158168	1	0.000213097	1	0	chr1
cg04113348	0.0290372	0.0119152	0.0127003	0.0127003	1.15193e-08	2.02201e-12	0	0	chr1	CORT;APITD1;CORT	1stExon;Body;5'UTR
cg04118124	0.0475224	0.0171337	0.0227931	0.0227931	0.0106577	0.000138671	0	0	chr1	LEPRE1;LEPRE1	Body;Body
cg04124962	-0.00943996	0.00133772	0.022342	0.022342	2.52447e-05	5.0273e-06	0	0	chr1	STXBP3	Body
cg04126957	-0.0536108	-0.0779536	0.0257908	0.0257908	0.0360354	0.196327	0	0	chr1	SSU72	Body
cg04128499	0.0408373	-0.0622144	0.0332507	0.0332507	0.0375959	0.127898	0	0	chr1
cg04131063	0.0223876	0.0327285	0.0146172	0.0146172	5.49099e-08	2.09e-06	0	0	chr1	ST3GAL3;ST3GAL3;ST3GAL3;ST3GAL3;ST3GAL3;ST3GAL3;ST3GAL3;ST3GAL3;ST3GAL3;ST3GAL3	Body;Body;Body;Body;Body;Body;Body;Body;Body;Body
cg04131194	0.0112073	-0.0161883	0.0344716	0.0344716	0.00500011	0.00752183	0	0	chr1
cg04144714	0.0244712	-0.0153711	0.0126941	0.0126941	1.34132e-09	1.30719e-11	0	0	chr1	LYST;MIR1537	5'UTR;TSS1500
cg04163847	0.0316895	0.00131486	0.0173815	0.0173815	4.24602e-05	6.8299e-09	0	0	chr1
cg04205769	0.0821417	0.0046058	0.0485214	0.0485214	0.356418	0.024648	0	0	chr1	DPH5;DPH5;DPH5	Body;Body;Body
cg04208928	-0.0184079	-0.042674	0.0206208	0.0206208	3.79814e-05	0.00271784	0	0	chr1	LIN9	TSS1500
cg04245131	0.015652	0.0202983	0.0212137	0.0212137	3.50259e-05	8.59524e-05	0	0	chr1
cg04249754	0.0401662	0.031242	0.00765776	0.00765776	2.78148e-15	1.36781e-19	0	0	chr1	LCK	TSS1500
cg04250837	0.0562255	-0.00122679	0.0231089	0.0231089	0.0290944	9.58899e-06	0	0	chr1	TSNAX-DISC1;DISC1;DISC1;DISC1;TSNAX-DISC1;DISC1;DISC1;DISC1;DISC1;TSNAX-DISC1;DISC1;DISC1;TSNAX-DISC1;DISC1;TSNAX-DISC1;DISC1;DISC1;DISC1;DISC1;DISC1;TSNAX-DISC1;TSNAX-DISC1;DISC1;DISC1;DISC1;DISC1;DISC1;TSNAX-DISC1;DISC1;DISC1;DISC1	Body;Body;Body;Body;Body;Body;Body;Body;Body;Body;Body;Body;Body;Body;Body;Body;Body;Body;Body;Body;Body;Body;Body;Body;Body;Body;Body;Body;Body;Body;Body
cg04276058	0.0124817	0.00931456	0.00536121	0.00536121	3.31169e-60	1.74102e-64	0	0	chr1	IFFO2	Body
cg04305539	0.00555338	-0.0293007	0.0335614	0.0335614	0.00244536	0.0175776	0	0	chr1	ZNF695	TSS1500
cg04310074	-0.00935974	-0.00112907	0.0100302	0.0100302	8.06853e-20	3.18506e-23	0	0	chr1	MTOR	Body
cg04391135	-0.0175224	-0.0219195	0.0550181	0.0550181	0.0669238	0.0779232	0	0	chr1	MEGF6	Body
cg04401067	0.0299837	-0.0105374	0.0199446	0.0199446	0.000223607	3.63634e-06	0	0	chr1
cg04408858	0.0112883	-0.0168373	0.0111747	0.0111747	1.02193e-15	4.95539e-14	0	0	chr1	SEC16B	Body
cg04430911	0.0835791	0.0430644	0.0206292	0.0206292	0.213016	0.00289054	0	0	chr1	OSCP1;OSCP1	Body;Body
cg04488111	0.193124	0.0203145	0.0230537	0.0230537	0.999973	0.000273597	1	0	chr1	PMVK	3'UTR
cg04496824	0.057571	0.063915	0.0343726	0.0343726	0.10853	0.146901	0	0	chr1	MTF1	3'UTR
cg04510459	0.0579295	-0.00249615	0.0321459	0.0321459	0.0953118	0.00121001	0	0	chr1
cg04552418	0.0841671	0.0353446	0.0201352	0.0201352	0.215837	0.000661222	0	0	chr1
cg04574732	0.00503654	-0.00664734	0.0126704	0.0126704	3.3176e-14	8.67575e-14	0	0	chr1	ABL2;ABL2;ABL2;ABL2;ABL2	TSS1500;TSS1500;TSS1500;TSS1500;TSS1500
cg04605532	0.187796	0.0302395	0.0208094	0.0208094	0.999988	0.000400627	1	0	chr1
cg04705952	0.0414077	0.0782597	0.0168561	0.0168561	0.000254442	0.098567	0	0	chr1	IGSF8	Body
cg04839835	0.0204041	0.0237484	0.0235711	0.0235711	0.000366618	0.000608297	0	0	chr1
cg04848349	0.0214655	0.0321514	0.0259885	0.0259885	0.00125598	0.00451763	0	0	chr1
cg04849985	0.0223676	-0.0437859	0.0343889	0.0343889	0.011989	0.0510604	0	0	chr1	GNG12	5'UTR
cg04863713	0.0363472	0.0229817	0.0159569	0.0159569	3.31706e-05	6.94276e-07	0	0	chr1	ADAMTSL4;ADAMTSL4	TSS1500;TSS1500
cg04871460	0.0205419	-0.0461427	0.0168249	0.0168249	1.16391e-06	0.000684634	0	0	chr1	PRKCZ	Body
cg04881125	0.0227968	0.0193125	0.0207911	0.0207911	0.000102295	5.20434e-05	0	0	chr1	PTGS2	Body
cg04891053	0.128179	0.0609591	0.0269697	0.0269697	0.851948	0.0738666	0	0	chr1	PVRL4	Body
cg04899446	0.0222498	-0.00338239	0.011378	0.011378	4.1473e-12	1.01911e-17	0	0	chr1	CASZ1;CASZ1	Body;Body
cg04902929	0.00632992	-0.0138829	0.0103464	0.0103464	6.92681e-20	4.27288e-17	0	0	chr1	C1orf203;C1orf203;C1orf203;C1orf203;C1orf203	Body;Body;Body;Body;Body
cg04914562	0.00392083	-0.0327505	0.0364261	0.0364261	0.00417416	0.0324322	0	0	chr1	INADL	TSS1500
cg04922029	0.0432485	0.00879548	0.0322357	0.0322357	0.0391602	0.0023325	0	0	chr1	DARC;DARC;DARC	TSS1500;5'UTR;1stExon
cg04982834	0.0200865	0.0640123	0.0237994	0.0237994	0.000392834	0.0652508	0	0	chr1	EVI5	TSS1500
cg05038881	-0.0190183	0.00871697	0.0422038	0.0422038	0.0275032	0.015274	0	0	chr1	APITD1;APITD1;APITD1	TSS200;TSS1500;TSS200
cg05124692	0.00971541	0.00834579	0.00797357	0.00797357	5.04863e-30	7.00885e-31	0	0	chr1	PADI4	TSS1500
cg05129050	0.0644037	0.0315517	0.0249057	0.0249057	0.076467	0.00299526	0	0	chr1	CAMTA1	Body
cg05226125	0.0157416	-0.046733	0.0360373	0.0360373	0.00969137	0.0696898	0	0	chr1	LOC339524;LOC339524	TSS1500;TSS1500
cg05243438	0.0424816	0.027201	0.0166638	0.0166638	0.000278527	6.24937e-06	0	0	chr1	FAM19A3;FAM19A3	Body;Body
cg05255803	0.0214998	-0.0197657	0.0113419	0.0113419	2.2385e-12	7.51908e-13	0	0	chr1	SNHG3-RCC1;RCC1;SNHG3-RCC1;RCC1;RCC1;SNHG3-RCC1	Body;Body;Body;Body;Body;Body
cg05262549	-0.0112154	-0.0188888	0.0352257	0.0352257	0.00586033	0.0106504	0	0	chr1	NMNAT2;NMNAT2	Body;Body
cg05343289	0.000643327	0.0207575	0.0198534	0.0198534	2.80012e-07	3.28449e-05	0	0	chr1	SELP	TSS1500
cg05370193	0.0152135	-0.00747651	0.0106965	0.0106965	1.12657e-15	2.57791e-18	0	0	chr1	ECE1;ECE1;ECE1;ECE1	Body;Body;Body;Body
cg05398036	0.103561	0.0504115	0.0562938	0.0562938	0.525222	0.189189	0	0	chr1
cg05414613	0.0353253	-0.00647547	0.0173569	0.0173569	9.72066e-05	3.55592e-08	0	0	chr1	SLC1A7	Body
cg05461140	0.0273149	-0.0290655	0.0327022	0.0327022	0.0131201	0.0150373	0	0	chr1	SSBP3;SSBP3;SSBP3	Body;Body;Body
cg05467523	0.0259967	0.0114391	0.00949902	0.00949902	3.33394e-15	5.64646e-21	0	0	chr1	SV2A	TSS200
cg05659526	0.00128357	-0.0152863	0.0107661	0.0107661	2.38245e-20	1.79344e-15	0	0	chr1	FCER1G	TSS1500
cg05714732	0.022562	-0.0377694	0.0709548	0.0709548	0.137555	0.190231	0	0	chr1
cg05715649	0.0337415	-0.00728364	0.0122794	0.0122794	3.40873e-08	2.16678e-14	0	0	chr1	SYT2	TSS1500
cg05767404	0.0837296	0.0838551	0.0496798	0.0496798	0.371643	0.372598	0	0	chr1	C1orf150	Body
cg05808246	0.0596039	0.0423857	0.020693	0.020693	0.0254596	0.00268266	0	0	chr1
cg05816157	0.0307556	0.0135289	0.0099795	0.0099795	1.97917e-12	2.2601e-18	0	0	chr1	CYB5R1	Body
cg05920420	-0.0190216	-0.0465169	0.00940011	0.00940011	3.5086e-18	6.36597e-09	0	0	chr1
cg05933510	0.116102	0.028661	0.0178842	0.0178842	0.816037	3.31841e-05	0	0	chr1
cg05937055	-0.0188548	0.00717657	0.0171131	0.0171131	1.05967e-06	2.91222e-08	0	0	chr1
cg05948872	0.0706563	0.0574491	0.0296362	0.0296362	0.161055	0.075533	0	0	chr1	PFKFB2	3'UTR
cg05954830	0.0927734	0.0233134	0.0447897	0.0447897	0.435911	0.0434348	0	0	chr1
cg06060874	-0.0584442	-0.0819503	0.031645	0.031645	0.0945598	0.28421	0	0	chr1	PRDM16;PRDM16	Body;Body
cg06093152	0.0666378	-0.0217986	0.0316628	0.0316628	0.146017	0.00675899	0	0	chr1
cg06094523	0.0378284	0.0194114	0.00920193	0.00920193	7.07471e-12	9.95572e-19	0	0	chr1	SLC2A1	Body
cg06122613	0.0665069	0.0241634	0.0202664	0.0202664	0.0492021	9.12875e-05	0	0	chr1	PI4KB	Body
cg06186137	-0.0252186	-0.0600397	0.0244074	0.0244074	0.00109241	0.0507918	0	0	chr1	MIA3	Body
cg06219660	0.134016	-0.00123098	0.0259398	0.0259398	0.905128	7.01523e-05	0	0	chr1	NADK	Body
cg06254274	-9.21759e-05	-0.00900415	0.0132662	0.0132662	2.51702e-14	3.46114e-12	0	0	chr1	PTPRV	TSS200
cg06320175	0.000633535	-0.041526	0.0116792	0.0116792	8.84949e-18	2.76888e-07	0	0	chr1	DNM3;DNM3	Body;Body
cg06323521	0.0437714	0.00293402	0.0116695	0.0116695	7.23544e-07	4.47711e-17	0	0	chr1	CD164L2	TSS1500
cg06356333	0.0289037	-0.0132847	0.0141611	0.0141611	2.57636e-07	4.57752e-10	0	0	chr1
cg06363865	-0.0282821	0.00122325	0.0143851	0.0143851	3.08891e-07	3.2872e-12	0	0	chr1
cg06408559	-0.00899745	0.0225094	0.0479295	0.0479295	0.0288037	0.052965	0	0	chr1	NSL1;NSL1	Body;Body
cg06647600	0.0455186	-0.000310994	0.0139211	0.0139211	4.54668e-05	4.00402e-13	0	0	chr1
cg06660522	0.0288301	0.0348787	0.0417415	0.0417415	0.0440959	0.0593671	0	0	chr1
cg06660570	0.0113234	-0.0172749	0.0154141	0.0154141	4.38448e-09	4.00593e-08	0	0	chr1
cg06706156	0.148372	0.0637898	0.0211525	0.0211525	0.988896	0.043461	1	0	chr1
cg06758644	-0.0141084	-0.00308335	0.0300884	0.0300884	0.00215425	0.000638567	0	0	chr1	VPS13D;VPS13D	Body;Body
cg06760830	0.0252988	0.0222132	0.0359858	0.0359858	0.0189539	0.0153247	0	0	chr1	MOBKL2C;MOBKL2C	Body;5'UTR
cg06761824	0.0717282	0.0590621	0.0373459	0.0373459	0.224517	0.1365	0	0	chr1
cg06769739	0.0313153	-0.0511372	0.0273095	0.0273095	0.00595085	0.0367895	0	0	chr1
cg06808585	0.00906183	0.0133081	0.0215749	0.0215749	1.24891e-05	2.93244e-05	0	0	chr1	KCNJ9	TSS1500
cg06822690	0.0189142	-0.0127099	0.0191552	0.0191552	1.15248e-05	2.59452e-06	0	0	chr1
cg06829788	0.0277381	0.0292575	0.024443	0.024443	0.00155653	0.00190072	0	0	chr1	TRIM11	3'UTR
cg06837040	-0.0286494	-0.0488558	0.0468703	0.0468703	0.0639673	0.137596	0	0	chr1
cg06874172	0.0460227	0.0600438	0.0455733	0.0455733	0.118126	0.190312	0	0	chr1	C1orf92	Body
cg06984156	0.098895	0.0391432	0.0352302	0.0352302	0.487489	0.0420476	0	0	chr1	CDA	Body
cg06994589	0.0168227	0.00237722	0.0162961	0.0162961	1.66155e-07	1.04551e-09	0	0	chr1	C1orf187	Body
cg07033722	0.0944626	0.0388216	0.0274849	0.0274849	0.420166	0.0130108	0	0	chr1	PPT1;PPT1	3'UTR;3'UTR
cg07087686	0.0378139	0.0198629	0.01938	0.01938	0.000666526	1.77451e-05	0	0	chr1	TAL1	5'UTR
cg07109453	0.0341885	-0.0289214	0.0207752	0.0207752	0.000767989	0.000311583	0	0	chr1
cg07117219	0.018691	0.00613397	0.00932619	0.00932619	1.41148e-18	3.95338e-24	0	0	chr1
cg07120889	-0.0133844	0.00389883	0.0103337	0.0103337	2.6047e-17	7.03554e-21	0	0	chr1
cg07136905	0.0285832	0.00974618	0.0123717	0.0123717	3.90351e-09	1.49153e-13	0	0	chr1	ATP1B1;ATP1B1	TSS1500;TSS1500
cg07150145	0.149059	0.038053	0.0231401	0.0231401	0.983	0.00371375	1	0	chr1	PDZK1IP1	TSS1500
cg07223106	0.120858	0.0736728	0.0228209	0.0228209	0.819636	0.124323	0	0	chr1	PCNXL2	Body
cg07285167	0.122718	0.0273816	0.0248316	0.0248316	0.819876	0.00172543	0	0	chr1	CSF3R;CSF3R;CSF3R;CSF3R	TSS1500;TSS1500;TSS1500;TSS1500
cg07349663	0.0025846	-0.0194964	0.0286575	0.0286575	0.000337798	0.00248355	0	0	chr1	COPA;COPA	Body;Body
cg07353685	0.038453	0.0290547	0.0161084	0.0161084	6.65064e-05	5.30738e-06	0	0	chr1	S100A2	Body
cg07356342	0.148554	-0.00927319	0.0193396	0.0193396	0.993973	1.3577e-06	1	0	chr1	NDUFS2;NDUFS2;FCER1G	3'UTR;Body;TSS1500
cg07372520	0.0530786	-0.0427772	0.00879856	0.00879856	4.83427e-08	3.91973e-11	0	0	chr1
cg07423149	0.0960904	-0.0280401	0.0430329	0.0430329	0.463806	0.0472419	0	0	chr1	CHI3L1	TSS1500
cg07477602	0.189774	0.0138471	0.0391663	0.0391663	0.989051	0.0139152	1	0	chr1	PPAP2B;PPAP2B	3'UTR;3'UTR
cg07504763	-0.00869267	-0.0627822	0.0353308	0.0353308	0.00487802	0.146076	0	0	chr1
cg07561747	0.0995632	-0.0255066	0.0202954	0.0202954	0.491414	0.000121061	0	0	chr1	KIF21B	Body
cg07566700	0.0638055	0.00558449	0.018565	0.018565	0.0256116	1.83175e-07	0	0	chr1	SLC35F3	Body
cg07570498	0.0358192	0.000724342	0.0113692	0.0113692	8.25103e-09	1.25092e-18	0	0	chr1	PHC2;PHC2	5'UTR;Body
cg07572233	-0.0397669	-0.0496171	0.0220137	0.0220137	0.00310805	0.0110484	0	0	chr1
cg07582955	0.0133572	0.00743183	0.0143272	0.0143272	7.35866e-10	5.20053e-11	0	0	chr1	KLHL17	Body
cg07586235	0.166554	0.0833045	0.0398701	0.0398701	0.952467	0.3377	1	0	chr1
cg07589034	-0.0141363	-0.0276986	0.0289188	0.0289188	0.00149321	0.00620693	0	0	chr1
cg07600998	0.0713843	-0.00182417	0.0460933	0.0460933	0.267359	0.0165884	0	0	chr1
cg07602073	0.0325629	-0.0252096	0.0171228	0.0171228	4.10059e-05	6.27281e-06	0	0	chr1	TRIM17;TRIM11;TRIM17;TRIM17	3'UTR;TSS1500;3'UTR;3'UTR
cg07780762	-0.00296569	-0.0280969	0.0267038	0.0267038	0.000139679	0.00354467	0	0	chr1
cg07793148	-0.00566535	-0.0193555	0.0135863	0.0135863	1.91431e-12	1.46273e-09	0	0	chr1	C1orf200;PIK3CD	Body;5'UTR
cg07798347	0.0449894	0.0299274	0.0312086	0.0312086	0.0389776	0.0123745	0	0	chr1
cg07810476	0.0323759	-0.025357	0.024508	0.024508	0.00289654	0.00116084	0	0	chr1
cg07814932	0.167636	-0.0206358	0.0184014	0.0184014	0.999881	8.05446e-06	1	0	chr1	ADAM30	1stExon
cg07833951	0.0431541	0.0422546	0.0332765	0.0332765	0.0437915	0.0413421	0	0	chr1
cg07902789	0.0731998	0.0382647	0.0339376	0.0339376	0.214854	0.0344494	0	0	chr1	PRDM16;PRDM16	Body;Body
cg07906625	0.0702088	0.0335817	0.0166682	0.0166682	0.0369437	3.37769e-05	0	0	chr1	PDE4DIP	Body
cg07965110	0.0379393	0.0274652	0.0114155	0.0114155	2.71624e-08	1.04843e-10	0	0	chr1
cg07965774	-0.00722131	-0.0145963	0.0296755	0.0296755	0.000884666	0.0020015	0	0	chr1	RCC2;RCC2	Body;Body
cg07978304	0.0609634	-0.0343078	0.0183742	0.0183742	0.0168126	0.000174947	0	0	chr1	KIF26B	Body
cg07979236	0.144304	-0.0428898	0.0404184	0.0404184	0.86349	0.0788313	0	0	chr1
cg07981003	0.02576	0.00709039	0.0311198	0.0311198	0.00852525	0.00141538	0	0	chr1
cg07997575	0.0364095	0.0233398	0.0236657	0.0236657	0.00360448	0.000599125	0	0	chr1
cg07997596	0.0434	0.0333597	0.0200631	0.0200631	0.00239298	0.00044762	0	0	chr1	CCDC27	Body
cg08005692	0.000972188	0.0499444	0.0230908	0.0230908	8.98926e-06	0.0150881	0	0	chr1	ASH1L	5'UTR
cg08106066	-0.0413575	-0.0578897	0.0180922	0.0180922	0.00059488	0.00996817	0	0	chr1
cg08106973	0.0837082	0.0376008	0.0299256	0.0299256	0.293079	0.018528	0	0	chr1
cg08119231	0.0214507	-0.00441729	0.0169271	0.0169271	1.73824e-06	8.17618e-09	0	0	chr1	MOSC2	TSS1500
cg08123339	0.0514364	-0.00996918	0.077589	0.077589	0.265687	0.122952	0	0	chr1
cg08141553	0.0471459	0.0092378	0.0339072	0.0339072	0.0595236	0.00371667	0	0	chr1	GALNT2	TSS1500
cg08307963	0.0268652	0.0118968	0.0109419	0.0109419	1.16314e-11	4.07533e-16	0	0	chr1	GJA5	TSS200
cg08456420	0.0678886	0.0663001	0.0210601	0.0210601	0.0636607	0.0547799	0	0	chr1	MACF1	Body
cg08472719	0.0313914	0.0124993	0.00940945	0.00940945	1.53306e-13	7.07231e-21	0	0	chr1	NOC2L	Body
cg08480461	0.0728453	0.0542319	0.0168759	0.0168759	0.0537993	0.00334347	0	0	chr1	MACF1	Body
cg08539965	0.0678031	0.0181473	0.0254596	0.0254596	0.103002	0.000652211	0	0	chr1	EIF4G3	5'UTR
cg08549810	0.0155804	0.00913905	0.0203338	0.0203338	1.65019e-05	3.93919e-06	0	0	chr1	ODF2L;ODF2L	5'UTR;5'UTR
cg08550523	0.182009	0.0817553	0.0228766	0.0228766	0.999831	0.212573	1	0	chr1
cg08572767	-0.0162092	-0.00402251	0.0145226	0.0145226	3.97126e-09	1.93692e-11	0	0	chr1	CD52;UBXN11	TSS200;5'UTR
cg08622198	0.141256	0.094222	0.021818	0.021818	0.970683	0.395571	1	0	chr1	CHRM3	5'UTR
cg08644356	0.0562087	-0.0157052	0.0185222	0.0185222	0.00903307	2.66942e-06	0	0	chr1	SLC45A1	Body
cg08717931	0.0210488	0.00482781	0.00938703	0.00938703	2.03844e-17	1.86031e-24	0	0	chr1	KPNA6	Body
cg08721026	0.16753	0.0385311	0.0305289	0.0305289	0.986516	0.0220328	1	0	chr1
cg08731696	-0.0266648	-0.0218418	0.0145243	0.0145243	2.21884e-07	3.69909e-08	0	0	chr1
cg08733957	0.0165392	-0.031362	0.0107067	0.0107067	3.21531e-15	7.23986e-11	0	0	chr1	GALE;GALE;GALE	Body;Body;Body
cg08847140	0.0669899	0.0409956	0.0214697	0.0214697	0.0620829	0.0029956	0	0	chr1	HFE2;HFE2;HFE2;HFE2	Body;Body;Body;Body
cg08858998	0.0879014	0.0210026	0.0201421	0.0201421	0.274032	4.3907e-05	0	0	chr1
cg08894273	0.0555074	0.0388593	0.0307342	0.0307342	0.0738567	0.0233322	0	0	chr1
cg08911690	0.0146108	-0.0296905	0.0236779	0.0236779	0.000155304	0.00149181	0	0	chr1	AK3L1;AK3L1;AK3L1	Body;Body;Body
cg08937734	0.0211858	0.0177187	0.0129511	0.0129511	5.80486e-10	1.05407e-10	0	0	chr1	UBR4	Body
cg08970446	0.00880626	-0.0179844	0.00990087	0.00990087	1.62033e-20	5.97141e-17	0	0	chr1	SLC1A7;SLC1A7	1stExon;5'UTR
cg09007354	0.0978792	-0.0112604	0.0198958	0.0198958	0.457556	4.09399e-06	0	0	chr1	GLIS1	5'UTR
cg09011316	0.0382775	0.00971763	0.0184204	0.0184204	0.000402928	4.7621e-07	0	0	chr1
cg09024228	0.0250976	0.000293568	0.01123	0.01123	1.2802e-11	3.38529e-19	0	0	chr1
cg09070378	0.0188071	-0.0319115	0.0120672	0.0120672	8.57839e-12	8.38362e-09	0	0	chr1	NDUFS2;NDUFS2;FCER1G	3'UTR;Body;TSS1500
cg09079613	0.00978467	-0.00945567	0.0105739	0.0105739	7.19828e-18	5.4978e-18	0	0	chr1	SLC39A1	Body
cg09107315	0.00281206	-0.00267484	0.0130473	0.0130473	4.70552e-14	4.34479e-14	0	0	chr1	GIPC2	TSS200
cg09122414	-0.00149606	-0.0013475	0.0191225	0.0191225	1.29417e-07	1.24161e-07	0	0	chr1	INPP5B	Body
cg09122593	0.0717102	0.019308	0.0346	0.0346	0.206786	0.00984671	0	0	chr1	PPFIA4	TSS200
cg09166556	0.125046	-0.0559135	0.0293531	0.0293531	0.803244	0.0665564	0	0	chr1
cg09264489	-0.0219998	-0.0281879	0.0141576	0.0141576	1.79993e-08	1.96471e-07	0	0	chr1	PLEKHA6	5'UTR
cg09275986	0.13879	0.0973828	0.052878	0.052878	0.768395	0.480262	0	0	chr1	NPHP4	Body
cg09414627	0.00159098	-0.0230411	0.0139775	0.0139775	9.5742e-13	1.83612e-08	0	0	chr1
cg09473455	0.00773355	-0.00138912	0.0190912	0.0190912	6.72706e-07	1.20061e-07	0	0	chr1	CD164L2	TSS1500
cg09558069	0.00335237	-0.0268792	0.0120345	0.0120345	4.83864e-16	6.16354e-10	0	0	chr1	S100A5	Body
cg09612202	0.0523654	0.0328064	0.0153127	0.0153127	0.00093294	5.71732e-06	0	0	chr1	C1orf70	TSS1500
cg09674502	0.189865	0.0703154	0.0419531	0.0419531	0.983905	0.239607	1	0	chr1	GFI1	TSS1500
cg09791504	0.00553933	-0.0325737	0.048651	0.048651	0.0260928	0.0828856	0	0	chr1	C1orf230	3'UTR
cg09802688	0.033119	0.0206307	0.00949648	0.00949648	9.42639e-13	3.19606e-17	0	0	chr1	TRAF3IP3	Body
cg09820673	0.0469764	0.00298337	0.0111346	0.0111346	9.58242e-07	1.47908e-18	0	0	chr1	LMNA;LMNA	3'UTR;3'UTR
cg09852221	0.0341961	0.0170678	0.00915073	0.00915073	3.21326e-13	6.35107e-20	0	0	chr1	SLC26A9;SLC26A9	TSS200;TSS200
cg09856436	0.0356963	-0.0551339	0.0171582	0.0171582	8.92332e-05	0.00446335	0	0	chr1	FLJ39609	TSS1500
cg09866695	0.048176	0.0573351	0.0175747	0.0175747	0.00159516	0.00759902	0	0	chr1
cg10001720	-0.0101525	0.0186922	0.0693579	0.0693579	0.0975878	0.12054	0	0	chr1	LAPTM5	TSS1500
cg10015974	0.0343923	-0.0171801	0.0266702	0.0266702	0.00694757	0.000950327	0	0	chr1
cg10100117	-0.0734707	-0.0396979	0.0178351	0.0178351	0.0684448	0.000360998	0	0	chr1	TOR1AIP2;TOR1AIP2	5'UTR;5'UTR
cg10103002	0.0315304	0.0243477	0.00870514	0.00870514	1.83931e-15	1.80363e-18	0	0	chr1
cg10174333	0.0108391	0.0113563	0.0230084	0.0230084	5.32818e-05	5.84208e-05	0	0	chr1
cg10177197	-0.00498284	-0.0174855	0.0162322	0.0162322	2.40493e-09	1.85388e-07	0	0	chr1	DHCR24	3'UTR
cg10208610	0.0953187	0.0124457	0.0415821	0.0415821	0.455182	0.0176205	0	0	chr1	TRNP1	3'UTR
cg10220544	0.0830271	0.0274742	0.0316794	0.0316794	0.296059	0.011029	0	0	chr1	FGGY;FGGY	Body;Body
cg10232893	0.129441	0.0211046	0.0205501	0.0205501	0.924018	6.17261e-05	0	0	chr1
cg10239563	0.0229337	-0.0167976	0.017581	0.017581	5.83954e-06	1.10879e-06	0	0	chr1	TMEM222	Body
cg10250177	-0.0414146	-0.0254174	0.0185046	0.0185046	0.000772791	2.7831e-05	0	0	chr1	LCK;LCK;LCK	5'UTR;1stExon;5'UTR
cg10376100	0.0337905	-0.0751393	0.0212483	0.0212483	0.000916652	0.120999	0	0	chr1	LYST;MIR1537	5'UTR;TSS1500
cg10430205	0.0141077	0.0169697	0.0125518	0.0125518	3.87752e-12	1.8579e-11	0	0	chr1	GTF2B	TSS1500
cg10541466	0.0958161	0.0349259	0.0373536	0.0373536	0.455408	0.0407446	0	0	chr1
cg10583485	0.0222063	0.0164543	0.0304111	0.0304111	0.00526271	0.00300521	0	0	chr1	DOCK7	Body
cg10606730	0.0955433	-0.00317089	0.0294478	0.0294478	0.439853	0.000504223	0	0	chr1	WNT4	Body
cg10620680	0.0542935	0.0187742	0.0351336	0.0351336	0.0966403	0.0103912	0	0	chr1
cg10774282	0.00250902	-0.00433902	0.00951155	0.00951155	5.9327e-25	4.26316e-24	0	0	chr1	SLC1A7;SLC1A7	1stExon;5'UTR
cg10779037	0.0211891	0.0039206	0.0150652	0.0150652	8.41537e-08	8.99619e-11	0	0	chr1	MRPS15	TSS1500
cg10826999	0.0632732	0.0340159	0.0262677	0.0262677	0.0810304	0.00600268	0	0	chr1
cg10827253	0.0680882	0.00411939	0.0285207	0.0285207	0.131591	0.000387195	0	0	chr1	PHGDH	TSS1500
cg10950251	0.0255743	-0.0260886	0.0316452	0.0316452	0.00933938	0.00975528	0	0	chr1
cg10951380	0.150819	0.0728596	0.0362219	0.0362219	0.91969	0.226844	0	0	chr1	KIRREL	Body
cg10958452	0.0744907	0.0235325	0.037666	0.037666	0.249124	0.0211709	0	0	chr1	KDM4A	TSS1500
cg10976772	0.000802938	-0.0233458	0.0102713	0.0102713	2.27921e-22	4.22933e-14	0	0	chr1	ACOT7;ACOT7;ACOT7;ACOT7	Body;Body;Body;Body
cg10993086	0.04487	-0.0109763	0.0178555	0.0178555	0.00100903	3.08555e-07	0	0	chr1
cg11132913	0.000393447	0.0105396	0.016008	0.016008	2.44939e-10	1.14524e-08	0	0	chr1
cg11136886	0.0347271	-0.0191558	0.013095	0.013095	3.10473e-07	3.33571e-10	0	0	chr1
cg11145461	0.0126665	-0.00194621	0.0161808	0.0161808	3.38142e-08	6.8107e-10	0	0	chr1	CSRP1;CSRP1	5'UTR;5'UTR
cg11197916	0.0175604	0.00485268	0.0377923	0.0377923	0.0145775	0.00590725	0	0	chr1
cg11254053	0.0712291	0.0199676	0.0202119	0.0202119	0.0773007	3.75263e-05	0	0	chr1	AK2;AK2	Body;Body
cg11283860	0.104477	0.0694372	0.0248103	0.0248103	0.571603	0.109001	0	0	chr1
cg11348257	0.0218568	0.00316433	0.0426318	0.0426318	0.033403	0.0115602	0	0	chr1	ST6GALNAC3;ST6GALNAC3	Body;Body
cg11362449	0.0420201	0.0245133	0.0201053	0.0201053	0.00196445	8.68205e-05	0	0	chr1	ERO1LB	TSS1500
cg11384661	0.059291	0.0308749	0.0263182	0.0263182	0.060956	0.00431327	0	0	chr1	LOC100130331	TSS200
cg11386376	0.030014	0.0196204	0.0141872	0.0141872	4.04772e-07	7.32313e-09	0	0	chr1	C1orf175;C1orf175	TSS1500;TSS1500
cg11395799	0.029495	0.0110585	0.0143107	0.0143107	4.18108e-07	2.56596e-10	0	0	chr1	DENND2C	TSS1500
cg11400325	0.124306	-0.00492219	0.030365	0.030365	0.788282	0.000870571	0	0	chr1	ANKRD36BL1	Body
cg11402704	0.040464	0.00218655	0.0189104	0.0189104	0.00082103	1.15503e-07	0	0	chr1	RUSC1;RUSC1;RUSC1;RUSC1	Body;Body;Body;Body
cg11408632	0.00974544	-0.0225612	0.0553447	0.0553447	0.0514692	0.0808751	0	0	chr1
cg11417323	-0.0236429	0.0752225	0.0749502	0.0749502	0.154156	0.370478	0	0	chr1	NFYC;NFYC;NFYC;NFYC;NFYC	5'UTR;5'UTR;5'UTR;5'UTR;5'UTR
cg11505048	0.0466369	-0.0412445	0.0203943	0.0203943	0.00444088	0.0019822	0	0	chr1	RGL1;APOBEC4	5'UTR;TSS1500
cg11518349	0.082322	0.0317214	0.0233105	0.0233105	0.224115	0.00169979	0	0	chr1	ZNF695	TSS1500
cg11544657	0.111554	-0.0218837	0.0137553	0.0137553	0.799538	6.77419e-09	0	0	chr1	CTNNBIP1;CTNNBIP1	5'UTR;5'UTR
cg11576590	0.0709928	-0.0371935	0.0343961	0.0343961	0.199523	0.0339268	0	0	chr1
cg11577454	0.0512335	0.0113911	0.0129087	0.0129087	7.91072e-05	3.34099e-12	0	0	chr1	CSF3R;CSF3R;CSF3R;CSF3R	Body;3'UTR;Body;Body
cg11718886	0.0765223	-0.00313193	0.0143729	0.0143729	0.0511852	7.94008e-12	0	0	chr1
cg11741115	-0.0119213	-0.0190624	0.0199998	0.0199998	5.31399e-06	2.59473e-05	0	0	chr1	TNN	TSS1500
cg11742688	-0.035336	-0.105094	0.0566204	0.0566204	0.126714	0.535843	0	0	chr1	ABCB10	Body
cg11787791	0.0697305	-0.0140803	0.0142676	0.0142676	0.0169377	8.61367e-10	0	0	chr1	S100A9	TSS1500
cg11806633	0.099847	0.0197928	0.038113	0.038113	0.498398	0.0176693	0	0	chr1	ARHGEF10L	5'UTR
cg11812928	0.0525505	-0.03382	0.0138341	0.0138341	0.000301912	8.59963e-07	0	0	chr1	CABC1	Body
cg11825431	0.0213426	-0.00267657	0.012295	0.012295	7.89574e-11	1.22921e-15	0	0	chr1	TNFAIP8L2	Body
cg11831182	0.0222434	-0.0156346	0.00975993	0.00975993	8.13374e-16	2.71266e-18	0	0	chr1	LMNA;LMNA;LMNA	Body;Body;Body
cg11844530	-0.0559957	-0.0308622	0.0208979	0.0208979	0.0176162	0.000469219	0	0	chr1
cg11928198	0.0322586	-0.0200583	0.0169449	0.0169449	3.19732e-05	1.19231e-06	0	0	chr1	SCNM1;LYSMD1;LYSMD1	TSS1500;Body;Body
cg11963985	-0.0140991	-0.00577192	0.0125349	0.0125349	3.6176e-12	2.79703e-14	0	0	chr1
cg12046793	0.0515996	-0.0127728	0.0249484	0.0249484	0.0261886	0.000235879	0	0	chr1	AGTRAP;AGTRAP;AGTRAP;AGTRAP;AGTRAP	Body;Body;Body;Body;Body
cg12051819	0.0645057	-0.0335232	0.0412344	0.0412344	0.194676	0.0534626	0	0	chr1
cg12075498	0.0791535	0.00790751	0.0502769	0.0502769	0.339205	0.0334976	0	0	chr1	JAK1	5'UTR
cg12076479	0.0289854	0.0119151	0.0175987	0.0175987	2.72766e-05	2.79043e-07	0	0	chr1	DNAJC8	Body
cg12077168	0.0143346	-0.0157266	0.00747501	0.00747501	1.04464e-30	8.81667e-30	0	0	chr1	ATP1A4	TSS200
cg12101544	-0.0227498	-0.0278235	0.00752673	0.00752673	5.14863e-25	4.43205e-22	0	0	chr1	SYT6	Body
cg12126706	0.0341228	0.0524988	0.0709956	0.0709956	0.176728	0.251725	0	0	chr1	C1orf92	TSS1500
cg12139069	0.056534	0.0458109	0.0384082	0.0384082	0.128884	0.0791411	0	0	chr1	PDE4DIP	Body
cg12220376	0.0608658	-0.0030525	0.0150072	0.0150072	0.00455765	5.23249e-11	0	0	chr1	UCK2	Body
cg12280471	0.00711171	-0.0204619	0.0479101	0.0479101	0.0262626	0.0484419	0	0	chr1	NLRP3;NLRP3;NLRP3;NLRP3;NLRP3	Body;Body;Body;Body;Body
cg12298872	-0.0182505	-0.0148877	0.0164636	0.0164636	3.42696e-07	1.17224e-07	0	0	chr1	C1orf69	TSS1500
cg12299361	0.244538	0.0641334	0.0173163	0.0173163	1	0.0191668	1	0	chr1
cg12380764	0.0770284	0.0328121	0.0310905	0.0310905	0.229995	0.0153461	0	0	chr1	IL19	TSS1500
cg12385729	0.0325851	0.0282354	0.0215785	0.0215785	0.000891521	0.000440908	0	0	chr1
cg12396368	0.0191282	0.0125844	0.0308544	0.0308544	0.0043826	0.00230449	0	0	chr1	ICMT	Body
cg12460254	-0.0233672	-0.0319006	0.024508	0.024508	0.000883438	0.00272913	0	0	chr1	ECE1	Body
cg12461099	0.0814922	-0.00472752	0.0217692	0.0217692	0.197612	6.03071e-06	0	0	chr1	ALDH4A1;ALDH4A1;ALDH4A1	TSS1500;Body;Body
cg12639453	-0.0111468	-0.0371543	0.0235894	0.0235894	8.27232e-05	0.00385914	0	0	chr1	PRKCZ;PRKCZ;PRKCZ	TSS1500;Body;5'UTR
cg12655137	0.0285443	0.0202537	0.0154045	0.0154045	1.75359e-06	1.12843e-07	0	0	chr1	CDK11B;CDK11B;CDK11B;CDK11B;CDK11B;LOC728661;CDK11B	Body;Body;Body;Body;Body;5'UTR;5'UTR
cg12689670	0.017066	-0.0123354	0.050965	0.050965	0.0518394	0.0427076	0	0	chr1	LAMC1	Body
cg12697139	0.0197169	0.0102048	0.0196396	0.0196396	2.17726e-05	2.41369e-06	0	0	chr1
cg12706474	-0.0117627	0.00946765	0.0477691	0.0477691	0.0323617	0.0290325	0	0	chr1	KCNH1;KCNH1	Body;Body
cg12710152	0.044271	-0.00817632	0.00667195	0.00667195	3.33512e-17	2.13819e-43	0	0	chr1	LCK	TSS200
cg12723026	0.0517014	0.0401863	0.0146491	0.0146491	0.000488576	2.22206e-05	0	0	chr1	KCNC4;KCNC4;KCNC4	Body;Body;Body
cg12749559	0.0177239	-0.00821227	0.0335249	0.0335249	0.00706036	0.00309168	0	0	chr1	BRP44;BRP44;BRP44	Body;Body;Body
cg12759096	0.00848637	0.00596749	0.00665951	0.00665951	2.85239e-43	1.42937e-45	0	0	chr1	TNFRSF4	Body
cg12764201	0.0491042	0.0137709	0.018355	0.018355	0.00277829	1.31452e-06	0	0	chr1	CORT;APITD1;CORT	1stExon;Body;5'UTR
cg12939901	-0.0241314	-0.0372782	0.0214656	0.0214656	0.000204335	0.00173917	0	0	chr1	LDLRAD2;HSPG2	3'UTR;Body
cg13066938	-0.0732993	0.000987047	0.0175318	0.0175318	0.0638812	8.13411e-09	0	0	chr1	ACOT7;ACOT7;ACOT7;ACOT7	Body;Body;Body;Body
cg13098855	0.00217354	0.0102258	0.0138788	0.0138788	9.03494e-13	4.95101e-11	0	0	chr1	S100A14	TSS200
cg13109911	0.135644	0.00963685	0.0176922	0.0176922	0.97803	1.63224e-07	1	0	chr1	PEA15	5'UTR
cg13131501	0.0340652	0.022976	0.0331358	0.0331358	0.0233046	0.0100495	0	0	chr1	RBM8A	Body
cg13178361	0.086094	-0.0454951	0.0169445	0.0169445	0.205914	0.000648438	0	0	chr1	UAP1	5'UTR
cg13385114	0.0159366	-0.0331255	0.0165615	0.0165615	1.92896e-07	2.696e-05	0	0	chr1	TMEM201;TMEM201	Body;Body
cg13446210	0.0886586	0.0397866	0.0127205	0.0127205	0.186308	1.10304e-06	0	0	chr1	PHC2;PHC2	Body;Body
cg13451048	0.047128	-0.0138454	0.0101867	0.0101867	1.04974e-07	1.36504e-17	0	0	chr1	ERI3	Body
cg13549152	0.0230982	0.0262368	0.0216226	0.0216226	0.000187876	0.00032315	0	0	chr1	AKIRIN1;AKIRIN1	TSS1500;TSS1500
cg13551783	0.0302635	-0.000690244	0.0204755	0.0204755	0.00032979	6.16766e-07	0	0	chr1	CTRC	3'UTR
cg13558682	0.104217	0.0228154	0.0221948	0.0221948	0.57534	0.00025297	0	0	chr1	LRRC47	Body
cg13580862	0.0355516	0.0299252	0.0119061	0.0119061	3.09773e-08	1.98267e-09	0	0	chr1
cg13780616	0.0337286	0.018309	0.0131534	0.0131534	2.34763e-07	2.63822e-10	0	0	chr1
cg13788381	-0.0219265	-0.0353506	0.0141531	0.0141531	1.73061e-08	2.46371e-06	0	0	chr1	ARHGEF10L;ARHGEF10L	Body;Body
cg13790426	0.0090729	0.0208582	0.033051	0.033051	0.00296963	0.00832068	0	0	chr1	CLCC1;CLCC1	TSS1500;TSS1500
cg13803915	0.0285726	0.0221571	0.0270441	0.0270441	0.00413134	0.0019987	0	0	chr1	APITD1;APITD1;APITD1	TSS200;TSS1500;TSS200
cg13808058	0.0218575	-0.00694599	0.0112086	0.0112086	1.56593e-12	5.11678e-17	0	0	chr1	ATP2B4;ATP2B4	5'UTR;5'UTR
cg13808198	0.00354015	-0.0207277	0.0125239	0.0125239	6.69447e-15	1.22831e-10	0	0	chr1	ERRFI1	TSS1500
cg13877715	0.0843085	-0.0111791	0.0115258	0.0115258	0.0866898	6.47754e-15	0	0	chr1	KIAA0319L	Body
cg13897947	0.0133057	-0.00839295	0.0127864	0.0127864	6.00004e-12	3.90554e-13	0	0	chr1
cg13930047	0.0558268	-0.0238892	0.0129359	0.0129359	0.000319161	2.00591e-09	0	0	chr1
cg13981325	0.0687397	0.042635	0.0413925	0.0413925	0.225059	0.0828922	0	0	chr1
cg13986762	0.0366192	0.0166346	0.0289919	0.0289919	0.0144021	0.00201709	0	0	chr1	MOSC1	Body
cg13992678	0.0122353	-0.0253485	0.0269023	0.0269023	0.00055245	0.0027608	0	0	chr1	NHLH1	TSS1500
cg14028598	0.241636	-0.00139271	0.0194278	0.0194278	1	1.93174e-07	1	0	chr1
cg14031054	0.0460996	0.0384267	0.0337572	0.0337572	0.0551657	0.0340758	0	0	chr1	PBX1	Body
cg14043702	0.00865932	-0.000935324	0.0300359	0.0300359	0.00117876	0.000486513	0	0	chr1
cg14085262	0.104992	0.00763414	0.0342417	0.0342417	0.557955	0.00349346	0	0	chr1	CHI3L1	TSS200
cg14094320	-0.00412844	-0.03039	0.0226341	0.0226341	1.1391e-05	0.00105091	0	0	chr1
cg14254748	-0.0298674	-0.0722912	0.0410775	0.0410775	0.0438808	0.249981	0	0	chr1	L1TD1;L1TD1	TSS200;TSS200
cg14257907	0.107372	0.0245196	0.0228155	0.0228155	0.626699	0.000469331	0	0	chr1	UCK2	Body
cg14378231	0.205757	-0.0304653	0.0271086	0.0271086	0.999952	0.00515817	1	0	chr1
cg14382215	0.017108	-0.0352794	0.0148525	0.0148525	1.19558e-08	6.57598e-06	0	0	chr1	NDUFS2;ADAMTS4	TSS200;TSS200
cg14520947	0.0774973	-0.00663813	0.0311223	0.0311223	0.234827	0.0013506	0	0	chr1
cg14610217	0.0287963	0.00176632	0.017921	0.017921	3.54579e-05	2.10898e-08	0	0	chr1	FAM46B	Body
cg14661139	0.0245292	-0.017979	0.0235036	0.0235036	0.000661284	0.000241758	0	0	chr1	UBE2J2;UBE2J2;LOC100128842;UBE2J2;UBE2J2	Body;Body;Body;Body;Body
cg14711108	0.0134119	-0.0165499	0.0113521	0.0113521	1.19701e-14	9.83341e-14	0	0	chr1	ERI3	Body
cg14780070	0.0491326	0.0102581	0.0324116	0.0324116	0.0582752	0.00281302	0	0	chr1	ARHGEF10L;ARHGEF10L	Body;Body
cg14792075	0.0162191	0.00820487	0.0213842	0.0213842	4.46639e-05	8.82709e-06	0	0	chr1	KIF26B	Body
cg14830002	0.092148	0.0631217	0.0571342	0.0571342	0.445345	0.259312	0	0	chr1	OR2B11	TSS1500
cg14851700	0.0583261	0.0129439	0.0412406	0.0412406	0.156126	0.0173891	0	0	chr1	GLUL;GLUL	TSS1500;TSS1500
cg14911856	-0.00482595	-0.00428847	0.0140073	0.0140073	5.43055e-12	4.15858e-12	0	0	chr1
cg14979620	0.041837	0.0243429	0.00874676	0.00874676	1.46885e-11	2.58108e-18	0	0	chr1	TP73;TP73;TP73;TP73	Body;Body;Body;Body
cg14985891	0.193601	0.0103685	0.0203172	0.0203172	0.999998	5.13038e-06	1	0	chr1	CASQ2	Body
cg15027815	0.0542766	0.0386124	0.0328771	0.0328771	0.082153	0.0309381	0	0	chr1	PTPN7	TSS1500
cg15028232	0.0189533	-0.0171881	0.00956314	0.00956314	1.17637e-17	2.36942e-18	0	0	chr1
cg15033013	0.0817557	0.0578186	0.0605726	0.0605726	0.381632	0.243096	0	0	chr1	PRKCZ;PRKCZ;PRKCZ	Body;Body;Body
cg15076217	-0.000886253	-0.0072926	0.00921462	0.00921462	2.7722e-27	4.11203e-24	0	0	chr1	MIR29C	TSS1500
cg15086439	0.12175	0.00655244	0.0204364	0.0204364	0.856394	2.40846e-06	0	0	chr1	EDARADD;EDARADD	Body;Body
cg15095906	0.0404515	0.0112426	0.0209438	0.0209438	0.00223281	1.1282e-05	0	0	chr1	FAM176B	TSS200
cg15138390	-0.0111205	-0.0140455	0.0132962	0.0132962	1.15806e-11	5.0793e-11	0	0	chr1	KIF26B	Body
cg15142192	0.0293984	0.00703998	0.0250294	0.0250294	0.00239557	0.000101989	0	0	chr1	EIF2C3;EIF2C3	3'UTR;3'UTR
cg15142335	0.0217356	0.0322103	0.0177592	0.0177592	5.24119e-06	6.74985e-05	0	0	chr1
cg15151059	0.0237344	-0.0118312	0.0135959	0.0135959	1.01482e-08	4.43786e-11	0	0	chr1	SETDB1;SETDB1	3'UTR;3'UTR
cg15260921	0.031567	0.0157817	0.0314958	0.0314958	0.0148989	0.00374808	0	0	chr1
cg15288326	0.123281	0.0284062	0.0203055	0.0203055	0.874209	0.000211071	0	0	chr1	KIF21B	TSS1500
cg15361231	0.099347	-0.00436138	0.0313797	0.0313797	0.491698	0.00115268	0	0	chr1	GLRX2;GLRX2;GLRX2	1stExon;TSS1500;5'UTR
cg15464821	0.0139682	0.00896965	0.0238512	0.0238512	0.000154863	6.76519e-05	0	0	chr1
cg15467116	-0.0170074	-0.0426144	0.0140693	0.0140693	1.8304e-09	2.26372e-05	0	0	chr1	S100A9	Body
cg15469709	-0.00155665	-0.0430711	0.0309712	0.0309712	0.000740089	0.0330222	0	0	chr1	C1orf161	TSS1500
cg15481791	0.00907933	0.00149234	0.0193021	0.0193021	1.23609e-06	1.66735e-07	0	0	chr1	SNRPE	TSS1500
cg15553418	0.106892	0.0722984	0.0228623	0.0228623	0.618464	0.112818	0	0	chr1	C1orf144;C1orf144	Body;Body
cg15566448	0.00447583	-0.00260793	0.0108558	0.0108558	6.88175e-19	1.46392e-19	0	0	chr1	AGTRAP;AGTRAP;AGTRAP;AGTRAP;AGTRAP	Body;Body;Body;Body;Body
cg15591386	0.000260886	-0.0179135	0.0203225	0.0203225	4.60481e-07	2.68178e-05	0	0	chr1	MSH4	Body
cg15591803	-0.049614	-0.0761991	0.0524899	0.0524899	0.168548	0.325117	0	0	chr1	DENND2D	Body
cg15603964	0.0406041	-0.0240007	0.0383028	0.0383028	0.0604875	0.0236183	0	0	chr1	UBR4	Body
cg15644413	0.129886	0.0330078	0.0129408	0.0129408	0.989541	1.12851e-07	1	0	chr1	C1orf216	TSS1500
cg15645757	0.0147576	-0.00911989	0.0100002	0.0100002	7.70132e-18	5.05121e-20	0	0	chr1	UBE2Q1	3'UTR
cg15654264	0.0445497	0.0307821	0.0381002	0.0381002	0.072782	0.0346291	0	0	chr1	RPRD2	Body
cg15697160	0.028596	0.0279588	0.00963954	0.00963954	6.43978e-14	3.90424e-14	0	0	chr1	NIPAL3	5'UTR
cg15711508	-0.0558275	-0.0219759	0.0309433	0.0309433	0.0767137	0.00584253	0	0	chr1
cg15715337	0.243716	0.0432837	0.0310425	0.0310425	0.999998	0.0338457	1	0	chr1
cg15722977	0.0780125	0.00945555	0.0406173	0.0406173	0.294139	0.0129001	0	0	chr1	CADM3;CADM3	3'UTR;3'UTR
cg15732451	-0.0674758	-0.00830767	0.0324859	0.0324859	0.15837	0.00238233	0	0	chr1
cg15830864	0.0975318	0.0810706	0.0397029	0.0397029	0.475215	0.316761	0	0	chr1	RNF220	5'UTR
cg15947534	0.0353347	-0.00989071	0.0125087	0.0125087	1.17277e-07	2.92912e-13	0	0	chr1	CCDC27	TSS200
cg16048006	0.0236826	0.0111018	0.0256571	0.0256571	0.00146724	0.000265253	0	0	chr1	PRKCZ;PRKCZ;PRKCZ	5'UTR;Body;5'UTR
cg16051954	0.192739	0.00224841	0.0192993	0.0192993	0.999999	2.04166e-07	1	0	chr1	CABC1	5'UTR
cg16097041	0.0611039	-0.00462532	0.0202736	0.0202736	0.0275199	1.27318e-06	0	0	chr1	FLAD1;LENEP;FLAD1	3'UTR;TSS1500;3'UTR
cg16104276	0.0101293	0.0339747	0.0224332	0.0224332	3.08594e-05	0.00162424	0	0	chr1	RNF220	Body
cg16104450	0.0538481	0.0274193	0.0306352	0.0306352	0.0659697	0.00891346	0	0	chr1	SDCCAG8	Body
cg16104584	0.186975	0.00158472	0.0650869	0.0650869	0.909274	0.0652594	0	0	chr1	SLC2A5	TSS1500
cg16305094	0.0407018	-0.00142957	0.0126426	0.0126426	1.36375e-06	3.17794e-15	0	0	chr1	SSU72	Body
cg16307793	0.0765189	-0.00892833	0.0148951	0.0148951	0.0574636	4.85239e-10	0	0	chr1	SLC25A24;SLC25A24	3'UTR;3'UTR
cg16384864	-0.0126632	-0.00333089	0.0380052	0.0380052	0.0107802	0.00548616	0	0	chr1	SPATA21	Body
cg16394551	0.0415925	0.0244054	0.0318042	0.0318042	0.0331442	0.00873008	0	0	chr1	PRDM16;PRDM16	Body;Body
cg16396978	0.0663087	-0.00864785	0.0165476	0.0165476	0.0208742	1.68967e-08	0	0	chr1
cg16511445	0.170995	0.0450067	0.0289584	0.0289584	0.992889	0.0287793	1	0	chr1	SEC22B	3'UTR
cg16516405	-0.0268084	0.012386	0.0155355	0.0155355	1.23095e-06	8.52192e-09	0	0	chr1
cg16517753	0.0711834	-0.0253284	0.0152639	0.0152639	0.0295206	4.99025e-07	0	0	chr1	TNR	3'UTR
cg16555909	0.10658	-0.0126342	0.0234768	0.0234768	0.610362	9.90704e-05	0	0	chr1	TCEA3	Body
cg16597737	0.0529652	0.0529648	0.0213848	0.0213848	0.0139231	0.0139224	0	0	chr1	SLC9A11	TSS200
cg16646600	-0.0385627	-0.0639538	0.0150185	0.0150185	2.1497e-05	0.00819491	0	0	chr1	C1orf83	3'UTR
cg16663980	0.162214	0.0634127	0.0281414	0.0281414	0.986474	0.0967789	1	0	chr1	MNDA	5'UTR
cg16689481	-0.0140976	-0.0459924	0.0424061	0.0424061	0.0213974	0.101406	0	0	chr1	TCHH	3'UTR
cg16704920	-0.0214452	-0.0357912	0.0196649	0.0196649	3.23928e-05	0.000547037	0	0	chr1	SKI	Body
cg16710146	0.00975839	0.0049292	0.0104339	0.0104339	2.60047e-18	4.05463e-20	0	0	chr1
cg16728604	0.0115007	-0.0454862	0.0157039	0.0157039	8.72729e-09	0.000258914	0	0	chr1	KIAA1522	TSS1500
cg16733643	0.0925142	0.0880988	0.0303859	0.0303859	0.402703	0.347651	0	0	chr1	SCMH1;SCMH1	Body;Body
cg16734875	-0.037118	-0.0378401	0.0682421	0.0682421	0.178407	0.181181	0	0	chr1	GRHL3;GRHL3;GRHL3	Body;Body;Body
cg16815330	-0.00692126	0.00654739	0.0192675	0.0192675	6.79721e-07	6.16483e-07	0	0	chr1	SNX27	Body
cg16908552	-0.0346878	0.0165889	0.0178911	0.0178911	0.000130848	1.56462e-06	0	0	chr1	FAM89A	Body
cg16965552	0.130793	0.0347296	0.0319039	0.0319039	0.83277	0.0203859	0	0	chr1	SPATA6	Body
cg16986748	0.0546444	0.0259811	0.0144264	0.0144264	0.00083348	1.44263e-07	0	0	chr1
cg16991569	0.0373711	0.0313291	0.0267245	0.0267245	0.00955197	0.00509108	0	0	chr1	DOCK7	Body
cg16995791	0.142347	0.0377857	0.0304433	0.0304433	0.917887	0.0204959	0	0	chr1
cg16996266	-0.0112039	-0.00185965	0.0096246	0.0096246	1.40529e-20	1.02435e-24	0	0	chr1	ARTN;ARTN;ARTN;ARTN;ARTN	TSS1500;5'UTR;5'UTR;TSS200;5'UTR
cg17001401	-0.00767525	-0.0209458	0.00918099	0.00918099	4.31864e-24	3.63258e-18	0	0	chr1	IL6R;IL6R	Body;Body
cg17016101	-0.000576231	-0.0047532	0.0204507	0.0204507	5.82143e-07	1.60133e-06	0	0	chr1	KIAA1751	Body
cg17023856	0.0634526	-0.0213612	0.0273517	0.0273517	0.0907416	0.00201954	0	0	chr1	PRKCZ;PRKCZ;PRKCZ	5'UTR;Body;5'UTR
cg17107867	-0.026129	-0.00588799	0.0146843	0.0146843	2.44459e-07	7.32266e-11	0	0	chr1	S100A3	TSS1500
cg17149103	0.0203442	-0.0262581	0.0152135	0.0152135	8.2101e-08	6.26228e-07	0	0	chr1
cg17156633	0.097831	-0.0276163	0.0377548	0.0377548	0.477093	0.027606	0	0	chr1	IPP;IPP	5'UTR;5'UTR
cg17164905	0.00636892	-0.0167172	0.0125773	0.0125773	4.86674e-14	1.77554e-11	0	0	chr1	AHDC1	TSS1500
cg17180633	0.0386274	0.0270535	0.018269	0.018269	0.000390583	3.26335e-05	0	0	chr1
cg17216385	0.00332397	-0.00466435	0.0124269	0.0124269	3.63829e-15	8.48536e-15	0	0	chr1	SDCCAG8	Body
cg17246606	0.0130358	-8.55433e-05	0.0103985	0.0103985	3.05327e-17	3.67908e-22	0	0	chr1	SPEN	3'UTR
cg17328472	0.0349735	0.0245794	0.0125082	0.0125082	1.00328e-07	8.21255e-10	0	0	chr1
cg17331950	-0.0184983	-0.0576647	0.00992816	0.00992816	1.11382e-16	1.00327e-05	0	0	chr1
cg17383186	-0.0119816	-0.0176619	0.0411502	0.0411502	0.0162196	0.0227006	0	0	chr1	NUP210L;NUP210L	TSS200;TSS200
cg17435831	0.0976207	0.0626852	0.0301986	0.0301986	0.4686	0.108295	0	0	chr1	PRKCZ;PRKCZ;PRKCZ	Body;Body;Body
cg17438457	-0.0241373	-0.013087	0.0164759	0.0164759	2.06769e-06	6.63227e-08	0	0	chr1
cg17443007	0.0473408	0.0776324	0.0211645	0.0211645	0.00642154	0.145291	0	0	chr1
cg17451941	0.0726416	-0.0052586	0.0262876	0.0262876	0.148999	0.000156659	0	0	chr1
cg17456097	0.0505846	0.0420776	0.014295	0.014295	0.000273272	2.53965e-05	0	0	chr1	RPS6KA1;RPS6KA1	3'UTR;3'UTR
cg17460386	-0.0391567	-0.00326517	0.0150464	0.0150464	2.63058e-05	6.41783e-11	0	0	chr1	FAIM3;FAIM3;FAIM3	5'UTR;TSS1500;TSS1500
cg17475467	0.0273037	-0.0173015	0.0147614	0.0147614	4.22355e-07	1.05743e-08	0	0	chr1	DHCR24	3'UTR
cg17493398	-0.026547	-0.0128944	0.0165848	0.0165848	4.73517e-06	7.51795e-08	0	0	chr1	SH3GLB1	Body
cg17591816	0.146321	0.043456	0.0228988	0.0228988	0.978456	0.00676885	1	0	chr1	DNM3;DNM3	Body;Body
cg17722012	0.0618095	0.0024027	0.0329221	0.0329221	0.123019	0.00151592	0	0	chr1
cg17736772	-0.0176219	-0.0392626	0.0146649	0.0146649	9.69439e-09	1.72382e-05	0	0	chr1	HCN3	TSS1500
cg17737314	0.0749234	0.0230944	0.041054	0.041054	0.27066	0.030515	0	0	chr1	KDM4A	TSS1500
cg17747053	-0.0132224	-0.025806	0.0146162	0.0146162	1.45055e-09	1.92569e-07	0	0	chr1	PADI4	TSS1500
cg17759605	-0.028154	-0.0377791	0.00965285	0.00965285	4.92179e-14	5.7476e-11	0	0	chr1	IGSF3;IGSF3	TSS1500;TSS1500
cg17785202	0.0802234	-0.0690916	0.0311795	0.0311795	0.262948	0.160768	0	0	chr1
cg17797848	-0.0112564	-0.00299455	0.0404973	0.0404973	0.0142134	0.00830215	0	0	chr1	MYBPHL	Body
cg17814814	-0.00244137	-0.00838971	0.0196116	0.0196116	3.27004e-07	1.49695e-06	0	0	chr1
cg17833106	0.121253	0.0383963	0.0186021	0.0186021	0.873381	0.000463731	0	0	chr1	PVRL4	TSS1500
cg17848797	0.058354	0.00377292	0.0166908	0.0166908	0.00629525	4.07625e-09	0	0	chr1	UBE2J2;UBE2J2;LOC100128842;UBE2J2;UBE2J2	Body;Body;TSS1500;Body;Body
cg17859448	-0.0233864	0.000301817	0.00973807	0.00973807	1.81001e-15	6.70023e-25	0	0	chr1	S1PR1	5'UTR
cg17860158	0.0323928	0.0367838	0.0165808	0.0165808	2.2767e-05	6.87514e-05	0	0	chr1	CNTN2	5'UTR
cg17869355	0.0171342	0.0050869	0.00846326	0.00846326	6.13973e-23	1.72648e-29	0	0	chr1	IL20	TSS1500
cg17894435	0.0278361	0.0428612	0.0421288	0.0421288	0.0433623	0.0875038	0	0	chr1	PCNXL2	Body
cg17898054	0.0717612	0.0444856	0.0195446	0.0195446	0.0742513	0.00225286	0	0	chr1
cg17901584	0.037596	0.0638292	0.0340622	0.0340622	0.033471	0.144139	0	0	chr1	DHCR24	TSS1500
cg17904988	0.115717	0.0244733	0.0275478	0.0275478	0.715844	0.00305645	0	0	chr1	NDUFS2;ADAMTS4;ADAMTS4	TSS1500;1stExon;5'UTR
cg17907003	0.0405708	0.0762561	0.0244671	0.0244671	0.00757148	0.165913	0	0	chr1
cg17932662	0.12366	-0.0274142	0.0168973	0.0168973	0.91928	8.70648e-06	0	0	chr1	PTPN7;PTPN7	Body;Body
cg17941579	0.0104871	-0.0145112	0.00998197	0.00998197	1.51725e-19	5.43562e-18	0	0	chr1
cg18016565	0.0278725	0.0147521	0.0488894	0.0488894	0.0700635	0.0406067	0	0	chr1	MCL1;MCL1	TSS1500;TSS1500
cg18027831	0.00553637	-0.00394541	0.011822	0.011822	6.72112e-16	2.23592e-16	0	0	chr1	PSEN2;PSEN2	3'UTR;3'UTR
cg18114463	0.0146129	0.00662804	0.00910159	0.00910159	3.25043e-21	5.39861e-25	0	0	chr1	C1orf70	TSS1500
cg18150837	-3.07759e-05	-0.0104417	0.00840149	0.00840149	5.98976e-33	7.8464e-27	0	0	chr1
cg18176482	0.011278	0.00834292	0.0294441	0.0294441	0.00129241	0.000926249	0	0	chr1	USP21;USP21	TSS1500;TSS1500
cg18183941	-0.00428478	-0.0369736	0.0165594	0.0165594	3.73269e-09	7.05946e-05	0	0	chr1	NLRP3;NLRP3	TSS1500;TSS1500
cg18185648	0.0362087	-0.00557929	0.0138796	0.0138796	2.15289e-06	5.1289e-12	0	0	chr1	ABCA4	Body
cg18192602	0.0376376	0.0174614	0.0287172	0.0287172	0.0149428	0.00202535	0	0	chr1
cg18196063	0.0293702	0.00796631	0.0173005	0.0173005	2.22742e-05	5.19659e-08	0	0	chr1	GRHL3;GRHL3;GRHL3	Body;5'UTR;Body
cg18202412	0.000961131	-0.033061	0.0160176	0.0160176	3.14256e-10	1.46346e-05	0	0	chr1	CCBL2;CCBL2	Body;Body
cg18278694	0.0562836	0.0110028	0.0282841	0.0282841	0.0610986	0.000826075	0	0	chr1	CEP350	5'UTR
cg18283844	-0.0316744	0.0697975	0.0227446	0.0227446	0.00133212	0.0921057	0	0	chr1	HIPK1;HIPK1;HIPK1;HIPK1	Body;Body;Body;TSS1500
cg18342866	-0.0148236	0.0169438	0.0258077	0.0258077	0.000482682	0.000644822	0	0	chr1
cg18354594	-0.00109251	-0.0140991	0.0120154	0.0120154	9.2293e-17	4.3642e-13	0	0	chr1	C1orf229	TSS1500
cg18388547	0.0334873	0.0195159	0.0360861	0.0360861	0.0326523	0.0128626	0	0	chr1
cg18436788	-0.00801205	0.0196804	0.0803591	0.0803591	0.126164	0.158774	0	0	chr1	LRRC47	Body
cg18535415	0.106514	-0.0508163	0.0170379	0.0170379	0.648888	0.00194638	0	0	chr1	KIF21B	Body
cg18590565	0.0443232	0.0124226	0.0103258	0.0103258	3.48335e-08	1.11204e-17	0	0	chr1	TPRG1L	Body
cg18595324	-0.0199794	-0.0396706	0.00739403	0.00739403	1.3493e-27	1.68619e-16	0	0	chr1	FABP3	3'UTR
cg18645493	0.0285773	0.0187158	0.0190559	0.0190559	8.91044e-05	9.96985e-06	0	0	chr1	MIR190B	TSS1500
cg18645642	-0.0453411	-0.0395621	0.022459	0.022459	0.00747223	0.00356157	0	0	chr1	RERE;RERE	Body;Body
cg18762505	0.0496297	-0.00515236	0.0143872	0.0143872	0.000231722	2.1627e-11	0	0	chr1
cg18807011	0.0403693	0.0343654	0.0234798	0.0234798	0.00554797	0.00259204	0	0	chr1
cg18865207	0.00329283	0.0262018	0.0104867	0.0104867	1.45996e-20	9.80071e-13	0	0	chr1	LY9;LY9	TSS200;TSS200
cg18941831	0.0499516	-0.00531102	0.0142187	0.0142187	0.000215858	1.37419e-11	0	0	chr1	PHGDH	Body
cg18946602	-0.0259318	0.0220977	0.0237601	0.0237601	0.000912478	0.000521433	0	0	chr1	NFIA;NFIA;NFIA;NFIA	Body;Body;Body;Body
cg18973101	0.0215863	0.056618	0.026488	0.026488	0.00153645	0.050732	0	0	chr1	TMEM79;SMG5	TSS1500;Body
cg19038540	-0.0183237	-0.022306	0.0206359	0.0206359	3.77957e-05	8.32793e-05	0	0	chr1	S1PR1	TSS1500
cg19082496	0.224343	0.0250557	0.032054	0.032054	0.999948	0.00969197	1	0	chr1
cg19083977	0.028596	-0.0118606	0.0185307	0.0185307	5.82743e-05	9.85445e-07	0	0	chr1
cg19092837	0.123876	0.0275489	0.0244591	0.0244591	0.835504	0.00152755	0	0	chr1	KIF1B;KIF1B	5'UTR;5'UTR
cg19100292	-0.0324888	-0.0195007	0.017455	0.017455	5.49259e-05	1.99574e-06	0	0	chr1
cg19204946	0.0482273	0.0186996	0.0235429	0.0235429	0.0139363	0.000276902	0	0	chr1	FCAMR;FCAMR;FCAMR;FCAMR;FCAMR;FCAMR;FCAMR;FCAMR	5'UTR;5'UTR;1stExon;1stExon;5'UTR;1stExon;5'UTR;1stExon
cg19260606	0.123274	0.0322473	0.0453166	0.0453166	0.696226	0.0674444	0	0	chr1	KIAA1026;KIAA1026	Body;Body
cg19306970	0.0579804	-0.0153006	0.024788	0.024788	0.045023	0.000316643	0	0	chr1	HLX	Body
cg19314777	-0.0240048	0.000481268	0.0271188	0.0271188	0.00253689	0.0001214	0	0	chr1	ARID4B;ARID4B	Body;Body
cg19318653	0.058042	0.0676873	0.0292267	0.0292267	0.0755574	0.134452	0	0	chr1	DUSP10;DUSP10;DUSP10	Body;Body;Body
cg19337279	0.034268	-0.00694207	0.0125618	0.0125618	8.35288e-08	6.41034e-14	0	0	chr1	MPL	Body
cg19342782	0.0587711	0.0166486	0.0300201	0.0300201	0.0848179	0.00274725	0	0	chr1	HHLA3;ANKRD13C;HHLA3;HHLA3;HHLA3	Body;TSS1500;Body;Body;Body
cg19356311	0.0387859	0.0161684	0.0233681	0.0233681	0.00440216	0.000166969	0	0	chr1
cg19362478	0.000304655	0.00716751	0.0139707	0.0139707	4.80374e-13	1.5183e-11	0	0	chr1
cg19384775	0.031991	0.0026162	0.0159297	0.0159297	9.80311e-06	4.87771e-10	0	0	chr1	CNTN2	TSS200
cg19403943	0.0139671	0.000232017	0.00957021	0.00957021	1.23998e-19	9.54779e-26	0	0	chr1	CASZ1	Body
cg19589131	0.00156146	-0.00814972	0.00907387	0.00907387	1.01288e-27	2.19532e-24	0	0	chr1	KIAA0754;MACF1;MACF1	1stExon;Body;Body
cg19595244	0.10119	0.0248893	0.0192715	0.0192715	0.524611	4.8593e-05	0	0	chr1	AHCYL1	TSS1500
cg19619028	0.0379713	-0.00305683	0.0561592	0.0561592	0.134685	0.0421539	0	0	chr1	HIVEP3;HIVEP3	5'UTR;5'UTR
cg19620994	0.0820732	0.00410028	0.0216015	0.0216015	0.2033	4.5084e-06	0	0	chr1	AADACL3;AADACL3	TSS1500;TSS1500
cg19636224	0.0521258	0.0505177	0.0268602	0.0268602	0.0373465	0.0327219	0	0	chr1	ST3GAL3;ST3GAL3;ST3GAL3;ST3GAL3;ST3GAL3;ST3GAL3;ST3GAL3;ST3GAL3;ST3GAL3;ST3GAL3	5'UTR;5'UTR;5'UTR;5'UTR;5'UTR;5'UTR;5'UTR;5'UTR;5'UTR;5'UTR
cg19638572	-0.0645535	0.00164568	0.0186415	0.0186415	0.0286192	6.59813e-08	0	0	chr1	RASSF5;RASSF5;RASSF5	Body;Body;Body
cg19718359	0.0103373	0.0273055	0.0169179	0.0169179	5.79464e-08	8.66049e-06	0	0	chr1
cg19747992	0.043854	0.0057453	0.0107469	0.0107469	8.73687e-08	8.90247e-19	0	0	chr1	FBXO44;FBXO2;FBXO44;FBXO44;FBXO44	TSS1500;Body;TSS1500;TSS1500;TSS1500
cg19778776	0.0726538	0.0459818	0.0291578	0.0291578	0.174156	0.0319689	0	0	chr1	DYRK3;DYRK3	TSS1500;TSS1500
cg19823512	0.067931	-0.0288707	0.0370599	0.0370599	0.193429	0.0274727	0	0	chr1
cg19823971	-0.0157356	-0.0422342	0.00966367	0.00966367	1.39462e-18	1.13211e-09	0	0	chr1	PUM1;SNORD103A;PUM1	Body;TSS1500;Body
cg19860160	-0.0372948	-0.0320874	0.0106695	0.0106695	2.08843e-09	9.75821e-11	0	0	chr1	C1orf159	5'UTR
cg19930352	-0.021945	-0.0197884	0.0178796	0.0178796	6.33924e-06	3.6252e-06	0	0	chr1	S100A11	TSS1500
cg20014974	0.149833	0.0699258	0.0134233	0.0134233	0.999897	0.0125309	1	0	chr1
cg20065449	0.0223477	-0.031717	0.0157433	0.0157433	4.06137e-07	7.21342e-06	0	0	chr1	OR2M5	TSS1500
cg20141108	0.0970973	-0.0415988	0.0146033	0.0146033	0.42122	3.17829e-05	0	0	chr1
cg20239017	-0.00384165	-0.047913	0.0223075	0.0223075	8.14097e-06	0.00977277	0	0	chr1
cg20256009	0.0179484	-0.0134185	0.0488881	0.0488881	0.0466387	0.0382792	0	0	chr1	S100A8	5'UTR
cg20284239	0.0772831	0.00820576	0.0197858	0.0197858	0.125455	1.74711e-06	0	0	chr1	GPR161	5'UTR
cg20285026	0.0145069	-0.00502555	0.0100701	0.0100701	1.03532e-17	2.02528e-21	0	0	chr1	PRKCZ	Body
cg20305595	0.128409	0.0499948	0.0182705	0.0182705	0.940019	0.00310074	0	0	chr1	H6PD	TSS1500
cg20316614	0.0605859	0.0353259	0.0248087	0.0248087	0.0560615	0.00456809	0	0	chr1	TMEM63A	5'UTR
cg20375690	0.0274992	0.0143774	0.0120558	0.0120558	9.06355e-10	6.14049e-13	0	0	chr1	TMEM51;TMEM51;C1orf126;TMEM51;TMEM51	TSS1500;TSS200;Body;TSS200;TSS1500
cg20416769	0.169373	0.0531517	0.0503559	0.0503559	0.915844	0.176097	0	0	chr1	LAMB3;LAMB3;LAMB3	5'UTR;5'UTR;TSS200
cg20420249	0.0356695	-0.0401213	0.0255453	0.0255453	0.0058963	0.00953862	0	0	chr1	DNM3;DNM3	3'UTR;3'UTR
cg20460166	-0.0455141	-0.025287	0.0150013	0.0150013	0.000140569	3.17194e-07	0	0	chr1	LRRC42	Body
cg20594765	0.100288	0.0278971	0.0118881	0.0118881	0.50966	6.59335e-10	0	0	chr1	GALNT2	Body
cg20671649	0.0166056	-0.0136563	0.0155007	0.0155007	3.72333e-08	1.27138e-08	0	0	chr1	PRDM16;PRDM16	Body;Body
cg20777437	0.0473003	-0.00310756	0.0211124	0.0211124	0.00627753	2.22308e-06	0	0	chr1	CDCP2	TSS1500
cg20802392	-0.0509784	-0.0383402	0.0252148	0.0252148	0.025938	0.0072349	0	0	chr1	CTSK	5'UTR
cg20813518	0.15645	0.0657292	0.0412723	0.0412723	0.914304	0.203169	0	0	chr1
cg20817941	-0.0598	-0.0562454	0.0191713	0.0191713	0.0180021	0.0112361	0	0	chr1	CTSK;CTSK	1stExon;5'UTR
cg20941184	0.0685648	0.0763974	0.0243436	0.0243436	0.0982974	0.166133	0	0	chr1	HSD11B1;HSD11B1	5'UTR;TSS200
cg20944315	-0.0532205	-0.0750588	0.0467645	0.0467645	0.158578	0.296901	0	0	chr1
cg20946037	0.0117785	-0.00481825	0.014122	0.014122	2.09068e-10	7.92102e-12	0	0	chr1
cg20960181	0.0402517	0.0229072	0.021427	0.021427	0.00264793	0.000160377	0	0	chr1
cg21012061	0.00746053	-0.0252767	0.0124029	0.0124029	4.29024e-14	8.47392e-10	0	0	chr1	MFSD4	Body
cg21210020	0.0189136	-0.0049627	0.0135227	0.0135227	1.00907e-09	1.04753e-12	0	0	chr1
cg21386573	-0.00172073	0.00161541	0.0304326	0.0304326	0.000620234	0.000612769	0	0	chr1
cg21415060	0.00829352	-0.014397	0.0215166	0.0215166	1.01241e-05	3.46797e-05	0	0	chr1	FCER1A	Body
cg21416692	-0.0244508	-0.0265936	0.0198879	0.0198879	7.27151e-05	0.000111686	0	0	chr1	PHC2;PHC2	5'UTR;Body
cg21452808	0.0245391	-0.00528165	0.00854053	0.00854053	4.97691e-19	6.97876e-29	0	0	chr1
cg21471199	0.177693	0.00197038	0.0259063	0.0259063	0.998646	7.71623e-05	1	0	chr1	ALDH4A1;ALDH4A1;ALDH4A1	TSS1500;Body;Body
cg21523751	0.050657	-0.00968027	0.0367694	0.0367694	0.089805	0.0070172	0	0	chr1
cg21534299	0.0232566	-0.0288026	0.0477393	0.0477393	0.0539667	0.0679309	0	0	chr1	ERI3	TSS1500
cg21536783	0.159668	-0.00642173	0.0345581	0.0345581	0.957881	0.00338598	1	0	chr1	TACSTD2;TACSTD2	3'UTR;1stExon
cg21646082	0.0374679	0.0283211	0.0167497	0.0167497	9.44801e-05	9.36885e-06	0	0	chr1	CCDC21	3'UTR
cg21686171	0.0763971	-0.0136973	0.0141489	0.0141489	0.0476397	5.31604e-10	0	0	chr1
cg21690050	-0.00139377	0.00975545	0.0344329	0.0344329	0.00209348	0.00438514	0	0	chr1
cg21691116	0.0427921	0.0319905	0.0194158	0.0194158	0.00160718	0.000230205	0	0	chr1	NDUFS2;NDUFS2	5'UTR;TSS200
cg21692308	0.0266066	-0.0267122	0.0180734	0.0180734	2.44472e-05	2.50664e-05	0	0	chr1	AMIGO1	3'UTR
cg21696012	0.180402	0.0161442	0.0195436	0.0195436	0.999981	8.90506e-06	1	0	chr1	HMGCL;HMGCL	Body;Body
cg21776674	0.0124152	0.00952755	0.0103365	0.0103365	1.19229e-17	1.0415e-18	0	0	chr1	KCNAB2;KCNAB2	3'UTR;3'UTR
cg21806273	0.0307625	0.0194054	0.0288097	0.0288097	0.00812461	0.00257514	0	0	chr1	NLRP3;NLRP3	TSS1500;TSS1500
cg21813101	-0.0185287	-0.0260039	0.00844026	0.00844026	2.39394e-22	9.1708e-19	0	0	chr1	RPL22	TSS1500
cg21833837	0.0172116	0.00316468	0.0139485	0.0139485	1.46664e-09	1.92818e-12	0	0	chr1	KIAA1026;KIAA1026;KIAA1026	Body;Body;TSS1500
cg21841239	0.0237144	0.0196351	0.0228909	0.0228909	0.000430228	0.000223395	0	0	chr1	COL24A1	TSS1500
cg21875980	0.0356977	0.0566785	0.0416435	0.0416435	0.0612804	0.149102	0	0	chr1	EGLN1	Body
cg21913886	-0.0108904	-0.00596341	0.0186084	0.0186084	8.39427e-07	2.1695e-07	0	0	chr1	TMEM51;TMEM51;TMEM51;TMEM51	5'UTR;5'UTR;5'UTR;5'UTR
cg22020227	0.0497549	-0.0291915	0.0205143	0.0205143	0.00715728	0.000278567	0	0	chr1	OLFML3	TSS1500
cg22034203	0.00672617	-0.0595249	0.0443489	0.0443489	0.017725	0.180713	0	0	chr1	LAPTM5	TSS1500
cg22079827	0.00273852	-0.0154953	0.0158931	0.0158931	4.68686e-10	5.27269e-08	0	0	chr1	SYT6	Body
cg22153407	0.0676382	0.0196812	0.0305401	0.0305401	0.144652	0.00426996	0	0	chr1	GALNT2	Body
cg22219494	0.0206085	-0.01321	0.0131895	0.0131895	8.75966e-10	2.3488e-11	0	0	chr1
cg22226024	-0.0186221	-0.0230537	0.0182583	0.0182583	4.15508e-06	1.25269e-05	0	0	chr1	RCC2;RCC2	Body;Body
cg22229039	0.0682973	0.0238056	0.035946	0.035946	0.188901	0.0170161	0	0	chr1
cg22237495	0.0151939	-0.0146769	0.0119152	0.0119152	5.49731e-13	4.00941e-13	0	0	chr1
cg22353097	0.0543657	-0.00940944	0.0226576	0.0226576	0.0220005	3.19076e-05	0	0	chr1	SLC22A15	Body
cg22374924	0.00272519	-0.0254294	0.0212586	0.0212586	2.37221e-06	0.000225927	0	0	chr1
cg22380322	0.0191705	0.00181012	0.014706	0.014706	1.9385e-08	1.22053e-11	0	0	chr1	COL8A2	TSS1500
cg22386492	0.0640362	-0.0376691	0.0422496	0.0422496	0.197322	0.0700654	0	0	chr1	KIAA1026;KIAA1026	Body;Body
cg22400959	-0.0856363	-0.130319	0.0289584	0.0289584	0.309943	0.852449	0	0	chr1	MEGF6	Body
cg22401679	0.108628	-0.054851	0.0514701	0.0514701	0.566567	0.190192	0	0	chr1
cg22421766	0.0590956	0.0274319	0.0136242	0.0136242	0.00133964	5.0089e-08	0	0	chr1	SCNN1D;SCNN1D;SCNN1D	5'UTR;1stExon;1stExon
cg22435441	0.0737835	0.048975	0.0286864	0.0286864	0.180384	0.0376428	0	0	chr1	SLFNL1;SLFNL1;SLFNL1	1stExon;5'UTR;TSS200
cg22437405	0.106668	0.0352416	0.0358457	0.0358457	0.573786	0.0354133	0	0	chr1
cg22482700	-0.0432606	0.00135017	0.0514363	0.0514363	0.134992	0.0275616	0	0	chr1	GPR177;GPR177	Body;Body
cg22526531	0.16803	-0.00413708	0.0163892	0.0163892	0.999983	2.47046e-09	1	0	chr1	KIAA0319L	Body
cg22597058	0.0286764	-0.0128371	0.0103016	0.0103016	2.20222e-12	1.32412e-17	0	0	chr1	DENND1B;DENND1B	Body;Body
cg22601917	0.0784714	0.0324741	0.0352292	0.0352292	0.270566	0.0276343	0	0	chr1	H6PD	TSS1500
cg22614327	-0.00356054	-0.013678	0.0223577	0.0223577	8.03496e-06	5.64715e-05	0	0	chr1	RCC2;RCC2	Body;Body
cg22626683	0.0778722	0.0391685	0.0289015	0.0289015	0.221949	0.0176548	0	0	chr1
cg22677858	0.0123417	-0.0227958	0.0207109	0.0207109	1.15566e-05	9.66119e-05	0	0	chr1	IPO9	TSS1500
cg22685215	0.0231168	-0.0209628	0.0423952	0.0423952	0.0348784	0.0311401	0	0	chr1	RASAL2	Body
cg22713444	0.0791159	0.0277581	0.0198871	0.0198871	0.146828	0.000140288	0	0	chr1	GNRHR2	Body
cg22733910	0.0853557	0.0216385	0.0217002	0.0217002	0.249887	0.000152453	0	0	chr1	PDE4B;PDE4B	TSS1500;TSS1500
[truncated: 6,905 more rows]

## Sheet: Lymphocyte-II
CpGname	Mean_difference_CD4T	Mean_difference_CD8T	Mean_difference_NK	SD_difference_CD4T	SD_difference_CD8T	SD_difference_NK	post_prob_DM_gt0.10_CD4T	post_prob_DM_gt0.10_CD8T	post_prob_DM_gt0.10_NK	sex_specific_difference_CD4T	sex_specific_difference_CD8T	sex_specific_difference_NK	CHR	UCSC_RefGene_Name	UCSC_RefGene_Group
cg17326835	0.0326417	-0.0184824	-0.00787679	0.0142162	0.0142162	0.0142162	1.0784e-06	4.90024e-09	4.58086e-11	0	0	0	chrX	PLXNA3	Body
cg00249522	-0.00471707	-0.00990669	-0.0524363	0.0168376	0.0168376	0.0168376	7.61562e-09	4.38021e-08	0.00236514	0	0	0	chr1
cg00342358	-0.00314925	-0.0321895	0.0199438	0.0420793	0.0420793	0.0420793	0.0106782	0.053536	0.0285524	0	0	0	chr1	TGFBR3	5'UTR
cg00344178	-0.0365495	0.0279986	-0.0259204	0.0340238	0.0340238	0.0340238	0.0310987	0.0171636	0.0147295	0	0	0	chr1	NMNAT2	Body
cg00418071	-0.0114234	-0.0377309	0.0442903	0.0172173	0.0172173	0.0172173	1.34027e-07	0.000149217	0.000606769	0	0	0	chr1
cg01103597	0.0179795	0.0234595	0.162584	0.0262058	0.0262058	0.0262058	0.000874443	0.00174597	0.991534	0	0	1	chr1	RUNX3;RUNX3	Body;Body
cg01428095	0.0492104	0.0361847	0.237726	0.0234389	0.0234389	0.0234389	0.0151216	0.00323833	1	0	0	1	chr1	WNT9A	Body
cg02834765	0.027148	0.0561141	0.0579989	0.0171913	0.0171913	0.0171913	1.12898e-05	0.00534304	0.00727959	0	0	0	chr1	GBA;GBA;GBA;GBA	TSS1500;TSS1500;TSS1500;TSS1500
cg03421440	0.0457038	-0.0103735	-0.0526832	0.0508891	0.0508891	0.0508891	0.142997	0.0391013	0.176237	0	0	0	chr1	BRDT	TSS1500
cg04340595	0.00645865	0.0290962	-0.0787435	0.0395679	0.0395679	0.0395679	0.00903767	0.0365704	0.295559	0	0	0	chr1	CLSTN1;CLSTN1	3'UTR;3'UTR
cg04605287	-0.0451788	-0.0599749	0.0840536	0.05156	0.05156	0.05156	0.143834	0.218792	0.378555	0	0	0	chr1
cg04705659	0.0191147	0.0364968	0.034172	0.00910977	0.00910977	0.00910977	3.37435e-19	1.5748e-12	2.48561e-13	0	0	0	chr1	PLEKHA6	TSS200
cg04920527	0.0180143	-0.0273176	0.0370414	0.0237336	0.0237336	0.0237336	0.000275741	0.00109774	0.00399228	0	0	0	chr1
cg05642789	0.0213811	0.0901332	0.0737737	0.0369967	0.0369967	0.0369967	0.0167923	0.394853	0.239199	0	0	0	chr1	MIB2;MIB2;MIB2;MIB2;MIB2;MIB2	Body;Body;Body;Body;Body;Body
cg06221946	-0.0351501	-0.0176001	0.0455643	0.0148946	0.0148946	0.0148946	6.6859e-06	1.58106e-08	0.000128724	0	0	0	chr1	MARCKSL1	TSS1500
cg06532546	-0.0109483	-0.0324679	0.0419862	0.0430411	0.0430411	0.0430411	0.0192733	0.0583221	0.0888498	0	0	0	chr1
cg07363543	0.028223	0.066057	0.0022156	0.0222692	0.0222692	0.0222692	0.000633943	0.0637278	5.64112e-06	0	0	0	chr1
cg07499142	0.0146008	-0.0267804	-0.112277	0.03092	0.03092	0.03092	0.00287295	0.00894143	0.654341	0	0	0	chr1	PIK3CD	3'UTR
cg07970040	-0.0198867	0.0149411	-0.113382	0.0358532	0.0358532	0.0358532	0.0127257	0.00883596	0.645514	0	0	0	chr1	CLSTN1;PIK3CD;CLSTN1	3'UTR;3'UTR;3'UTR
cg08531380	0.0114908	0.031832	0.0405359	0.00886796	0.00886796	0.00886796	9.24952e-24	7.5314e-15	1.00355e-11	0	0	0	chr1
cg08942499	-0.00108893	-0.0129972	-0.0626207	0.0296952	0.0296952	0.0296952	0.000432862	0.00169557	0.104057	0	0	0	chr1	SKI	Body
cg09032544	0.0278876	0.0261866	0.15865	0.0295538	0.0295538	0.0295538	0.00734294	0.00625202	0.976401	0	0	1	chr1	CD247;CD247	Body;Body
cg09171692	0.0348671	0.0682425	0.111481	0.0217206	0.0217206	0.0217206	0.00135581	0.0718583	0.701445	0	0	0	chr1	RORC;RORC	TSS1500;Body
cg09315878	0.0205377	-0.0310442	0.135826	0.0305083	0.0305083	0.0305083	0.00459892	0.0119035	0.879861	0	0	0	chr1	SDF4;SDF4	3'UTR;3'UTR
cg09763644	0.0253752	0.120688	0.146907	0.0273462	0.0273462	0.0273462	0.00317735	0.775335	0.956854	0	0	1	chr1	PIGR	3'UTR
cg10700643	0.0093259	-0.0607354	-0.0977409	0.0335373	0.0335373	0.0335373	0.00342881	0.120845	0.473147	0	0	0	chr1	C1orf177;C1orf177	TSS1500;TSS1500
cg12297231	0.00920225	0.0145696	0.202	0.0344989	0.0344989	0.0344989	0.00424536	0.00663714	0.998445	0	0	1	chr1	PUM1;PUM1	Body;Body
cg12446199	-0.0487308	0.0316843	0.0374186	0.0343197	0.0343197	0.0343197	0.0676049	0.0232643	0.0341153	0	0	0	chr1	CD247;CD247	Body;Body
cg12666727	0.0489623	-0.000431298	0.0125649	0.0275425	0.0275425	0.0275425	0.0319378	0.000150124	0.000750355	0	0	0	chr1	HIVEP3;HIVEP3	5'UTR;5'UTR
cg12759387	0.017434	0.0823804	-0.0759675	0.0253412	0.0253412	0.0253412	0.000560662	0.243435	0.171474	0	0	0	chr1
cg12762413	0.0398413	-0.0513357	-0.17494	0.022955	0.022955	0.022955	0.00438718	0.0170037	0.999452	0	0	1	chr1	RHOU	Body
cg13197521	0.00479151	-0.0283678	0.0101134	0.0176506	0.0176506	0.0176506	3.44424e-08	2.47116e-05	1.76644e-07	0	0	0	chr1	SPSB1	5'UTR
cg13420366	0.0205452	-0.000111291	0.15101	0.0176024	0.0176024	0.0176024	3.18274e-06	6.94528e-09	0.998122	0	0	1	chr1	NUAK2	Body
cg13439596	0.0243762	0.00580323	0.0489607	0.0220896	0.0220896	0.0220896	0.000309095	1.00261e-05	0.0104286	0	0	0	chr1	RCC2;RCC2	Body;Body
cg13449535	0.0504853	-0.0116698	0.181581	0.0564001	0.0564001	0.0564001	0.189994	0.0586585	0.925977	0	0	0	chr1	MIR200B	TSS1500
cg14285050	0.032848	0.0316337	0.0583781	0.015076	0.015076	0.015076	4.20954e-06	2.88306e-06	0.0028829	0	0	0	chr1	COL9A2	Body
cg14565781	-0.0026772	-0.0940355	-0.0579444	0.0290684	0.0290684	0.0290684	0.000406901	0.418712	0.0739796	0	0	0	chr1	BTBD19	1stExon
cg14661234	0.0243702	0.0355751	0.0711193	0.0167656	0.0167656	0.0167656	3.22596e-06	6.08481e-05	0.0424789	0	0	0	chr1	TNFRSF4	Body
cg15473346	0.0775886	0.0672314	-0.0768251	0.0335194	0.0335194	0.0335194	0.251872	0.164136	0.244661	0	0	0	chr1	UCK2	Body
cg15729230	0.0251051	0.0104739	0.209856	0.0459466	0.0459466	0.0459466	0.0515462	0.0256787	0.991598	0	0	1	chr1	FASLG	1stExon
cg16532282	-0.0200975	-0.0251188	0.136286	0.0421269	0.0421269	0.0421269	0.0289331	0.0377418	0.805477	0	0	0	chr1
cg17010827	-0.00162346	-0.0170252	-0.0694162	0.0293433	0.0293433	0.0293433	0.00040028	0.00234404	0.148642	0	0	0	chr1	B4GALT3	3'UTR
cg17718960	-0.0125649	-0.0826505	0.0735855	0.0256586	0.0256586	0.0256586	0.000327643	0.249468	0.151631	0	0	0	chr1
cg18147280	-0.00467243	-0.0573417	-0.0287758	0.0170536	0.0170536	0.0170536	1.13621e-08	0.0061848	1.48025e-05	0	0	0	chr1	PEX14	Body
cg19587534	0.000279703	0.0276935	0.0460476	0.0216171	0.0216171	0.0216171	1.98425e-06	0.000411601	0.00628334	0	0	0	chr1	TFAP2E	TSS200
cg19695266	0.0196788	0.0144667	0.0695881	0.0275796	0.0275796	0.0275796	0.00179366	0.000963288	0.13508	0	0	0	chr1	ACAP3	Body
cg20942867	-0.0231025	-0.0039522	0.0412807	0.0202552	0.0202552	0.0202552	7.33957e-05	1.05867e-06	0.0018719	0	0	0	chr1	SLC9A1	3'UTR
cg21161394	-0.0152975	0.0450307	0.0434959	0.0355396	0.0355396	0.0355396	0.0085785	0.0609672	0.0559298	0	0	0	chr1	CD247;CD247	Body;Body
cg22432982	-0.048845	-0.0550798	0.0293559	0.0221279	0.0221279	0.0221279	0.0103948	0.0211771	0.000705152	0	0	0	chr1
cg23394673	0.0198879	0.027205	0.0434795	0.0202455	0.0202455	0.0202455	3.79425e-05	0.000161811	0.00262111	0	0	0	chr1	TNFRSF4	Body
cg24107728	0.0521488	0.112416	0.134039	0.0312794	0.0312794	0.0312794	0.063033	0.654296	0.86175	0	0	0	chr1	LRP8;LRP8;LRP8;LRP8	Body;Body;Body;Body
cg24597774	0.0362781	0.0450828	0.0125773	0.023768	0.023768	0.023768	0.00367011	0.0104286	0.000117455	0	0	0	chr1	SPSB1	5'UTR
cg25772221	-0.00644493	0.0424426	0.0200362	0.0196408	0.0196408	0.0196408	9.52277e-07	0.0016921	2.3375e-05	0	0	0	chr1
cg26048025	-0.0263345	0.00523994	0.131355	0.0402233	0.0402233	0.0402233	0.0335195	0.00924021	0.782163	0	0	0	chr1	GPR25	1stExon
cg26522708	-0.00709767	-0.085187	-0.0439002	0.03012	0.03012	0.03012	0.00101981	0.311431	0.0312635	0	0	0	chr1	CASZ1;CASZ1	5'UTR;5'UTR
cg27332243	0.0181834	0.0368909	0.0569676	0.0125001	0.0125001	0.0125001	2.96904e-11	2.22418e-07	0.000288103	0	0	0	chr1	KCNN3	TSS200
cg27424995	-0.0338658	-0.0465039	0.31892	0.0200979	0.0200979	0.0200979	0.000499852	0.00388644	1	0	0	1	chr1	AHDC1	5'UTR
cg27565899	-0.00986288	0.0147078	0.0119043	0.0361822	0.0361822	0.0361822	0.00636562	0.0092043	0.00745042	0	0	0	chr1	AMPD2;AMPD2;AMPD2	Body;Body;TSS1500
cg03892838	-0.0104311	0.0080567	0.187675	0.0381107	0.0381107	0.0381107	0.00938097	0.00792111	0.989291	0	0	1	chr2	LRRFIP1;LRRFIP1;LRRFIP1;LRRFIP1;LRRFIP1	TSS1500;TSS1500;TSS1500;TSS1500;Body
cg05877497	0.0091275	0.00650777	-0.0205059	0.0284465	0.0284465	0.0284465	0.000700352	0.000507026	0.0025989	0	0	0	chr2	MEIS1	Body
cg06022561	0.0951126	-0.00605964	0.0732187	0.0550243	0.0550243	0.0550243	0.464612	0.0438877	0.313229	0	0	0	chr2	D2HGDH	Body
cg06588802	0.0130392	-0.0604247	0.254005	0.0349938	0.0349938	0.0349938	0.00647687	0.129043	0.999995	0	0	1	chr2
cg07926733	0.0134499	0.035958	0.119949	0.0191569	0.0191569	0.0191569	3.12199e-06	0.000414354	0.851138	0	0	0	chr2
cg08777095	0.0936134	0.051654	-0.0484701	0.0262676	0.0262676	0.0262676	0.403949	0.0328462	0.0248971	0	0	0	chr2	CD8B;CD8B;CD8B	Body;Body;Body
cg10397934	0.0640773	0.067282	0.19456	0.0384789	0.0384789	0.0384789	0.175263	0.197584	0.993004	0	0	1	chr2
cg11227278	0.0279756	0.0340816	-0.088548	0.0309052	0.0309052	0.0309052	0.00989002	0.0164655	0.355485	0	0	0	chr2	KLHL29	5'UTR
cg11985480	-0.0166217	-0.00951497	-0.00493467	0.0219737	0.0219737	0.0219737	7.39816e-05	1.91185e-05	7.58079e-06	0	0	0	chr2	LOC151534;LBX2	TSS1500;Body
cg13835894	0.053669	-0.0128175	-0.0210439	0.0436511	0.0436511	0.0436511	0.144256	0.0228986	0.0352411	0	0	0	chr2	PNKD;TMBIM1	Body;5'UTR
cg19324997	-0.0661238	-0.0542979	-0.013108	0.019114	0.019114	0.019114	0.0381705	0.00840075	2.73399e-06	0	0	0	chr2	HDAC4	Body
cg19893929	0.040065	0.0443188	0.220601	0.0344124	0.0344124	0.0344124	0.0407832	0.0528253	0.999771	0	0	1	chr2
cg20558320	0.00669575	0.0102014	-0.0059584	0.0350609	0.0350609	0.0350609	0.00389307	0.00521528	0.00365659	0	0	0	chr2
cg20702527	-0.0633794	-0.0817291	0.0996245	0.0350597	0.0350597	0.0350597	0.148122	0.301136	0.495727	0	0	0	chr2	HDAC4	Body
cg20949306	0.00313824	-0.0221245	0.13837	0.0139184	0.0139184	0.0139184	1.71045e-12	1.1022e-08	0.997081	0	0	1	chr2	RAB3GAP1	3'UTR
cg22157099	0.013407	0.0256618	-0.0549285	0.0543349	0.0543349	0.0543349	0.0555028	0.0856329	0.203407	0	0	0	chr2
cg23882186	0.0694041	0.0183683	0.150056	0.0300693	0.0300693	0.0300693	0.154455	0.00331595	0.952012	0	0	1	chr2	INPP4A;INPP4A;INPP4A;INPP4A	5'UTR;5'UTR;5'UTR;5'UTR
cg26467631	0.0131548	-0.00468923	-0.0475224	0.0139894	0.0139894	0.0139894	2.68438e-10	4.77681e-12	8.79804e-05	0	0	0	chr2	BIN1;BIN1;BIN1;BIN1;BIN1;BIN1;BIN1;BIN1;BIN1;BIN1	Body;Body;Body;Body;Body;Body;Body;Body;Body;Body
cg26641076	0.00308914	0.0280498	0.148067	0.0199564	0.0199564	0.0199564	5.98504e-07	0.000155854	0.991993	0	0	1	chr2
cg04924511	-0.0296598	0.0004131	0.278154	0.0297088	0.0297088	0.0297088	0.00895061	0.000401002	1	0	0	1	chr3	GHRLOS;GHRL;GHRL;GHRLOS;GHRLOS;GHRL;GHRL;GHRL;GHRL;GHRL;GHRLOS;GHRL;GHRL;GHRL	Body;TSS200;TSS200;Body;Body;TSS200;TSS200;TSS200;TSS200;TSS200;Body;TSS200;TSS200;TSS200
cg08450017	0.0223825	0.061859	0.0983319	0.0248469	0.0248469	0.0248469	0.000892563	0.0623871	0.473237	0	0	0	chr3	CXCR6;FYCO1	TSS200;Body
cg09718071	0.013644	-0.0217581	-0.0440267	0.0394283	0.0394283	0.0394283	0.0142547	0.0236049	0.0778588	0	0	0	chr3
cg11828621	0.0213403	0.0153454	0.120637	0.0353208	0.0353208	0.0353208	0.0129735	0.008271	0.720478	0	0	0	chr3
cg12307333	-0.0178653	-0.0397837	0.15195	0.0340686	0.0340686	0.0340686	0.00795741	0.038572	0.936353	0	0	0	chr3	FBLN2;FBLN2;FBLN2	Body;Body;Body
cg12415479	0.00279668	-0.0169244	0.0915907	0.0385903	0.0385903	0.0385903	0.00588683	0.0156687	0.413749	0	0	0	chr3	PLXND1	Body
cg12708802	0.0191296	-0.012051	-0.104639	0.0240915	0.0240915	0.0240915	0.000394251	0.000130803	0.576348	0	0	0	chr3	TUSC4;CYB561D2	TSS1500;Body
cg14992144	0.0135243	0.0146646	0.271677	0.0326773	0.0326773	0.0326773	0.00406828	0.0045079	1	0	0	1	chr3	GHRLOS;GHRL;GHRL;GHRLOS;GHRLOS;GHRL;GHRL;GHRL;GHRL;GHRL;GHRLOS;GHRL;GHRL;GHRL	Body;TSS200;TSS200;Body;Body;TSS200;TSS200;TSS200;TSS200;TSS200;Body;TSS200;TSS200;TSS200
cg15694422	-0.00735804	-0.0107473	-0.217119	0.0252983	0.0252983	0.0252983	0.000125132	0.000209344	0.999998	0	0	1	chr3	MGLL;MGLL	Body;Body
cg15952045	-0.0114403	-0.00413435	0.0762979	0.0253694	0.0253694	0.0253694	0.000240788	7.8798e-05	0.175081	0	0	0	chr3	ITGA9	Body
cg19066520	-0.0147241	-0.0648321	0.129576	0.0466969	0.0466969	0.0466969	0.0339134	0.225692	0.736753	0	0	0	chr3	CCDC50;UTS2D;CCDC50	TSS1500;5'UTR;TSS1500
cg19456938	0.0640662	0.0578374	0.24483	0.0506402	0.0506402	0.0506402	0.238979	0.202538	0.997882	0	0	1	chr3	TIGIT	TSS200
cg21333217	0.0126329	-0.0387716	0.164736	0.0438732	0.0438732	0.0438732	0.023221	0.0814212	0.929964	0	0	0	chr3	PLXND1	Body
cg23513930	-0.0246053	0.0052977	0.217646	0.0333869	0.0333869	0.0333869	0.0119663	0.00228049	0.999787	0	0	1	chr3	GHRLOS;GHRL;GHRL;GHRLOS;GHRLOS;GHRL;GHRL;GHRL;GHRL;GHRL;GHRLOS;GHRL;GHRL;GHRL	Body;TSS200;TSS200;Body;Body;TSS200;TSS200;TSS200;TSS200;TSS200;Body;TSS200;TSS200;TSS200
cg24033633	0.00861992	-0.0377711	-0.0419899	0.0615126	0.0615126	0.0615126	0.068699	0.155854	0.172825	0	0	0	chr3
cg25598371	0.0173445	0.0636998	0.0717222	0.012515	0.012515	0.012515	1.99419e-11	0.00186262	0.0119259	0	0	0	chr3	HES1;HES1	5'UTR;1stExon
cg05821186	0.00809877	-0.0322663	0.0451212	0.0197648	0.0197648	0.0197648	1.66184e-06	0.000305172	0.00274665	0	0	0	chr4	LOC100130872;LOC100130872-SPON2	Body;Body
cg07748255	0.00531374	-0.073421	0.219666	0.0465196	0.0465196	0.0465196	0.020905	0.283881	0.99495	0	0	1	chr4	MAEA;MAEA	Body;Body
cg08788540	0.00137264	-0.0363455	-0.0527844	0.0301605	0.0301605	0.0301605	0.000537583	0.0174066	0.0587357	0	0	0	chr4	MXD4	3'UTR
cg09494176	0.0134113	-0.0287271	0.151511	0.0298453	0.0298453	0.0298453	0.00185836	0.00846827	0.957821	0	0	1	chr4	HTT	Body
cg12226453	0.022806	-0.0130035	-0.0198266	0.0357068	0.0357068	0.0357068	0.0153135	0.00741682	0.0123736	0	0	0	chr4	DGKQ	Body
cg14212360	0.0122898	0.0237412	0.030311	0.0308423	0.0308423	0.0308423	0.00222874	0.00670783	0.0119252	0	0	0	chr4	HERC6;HERC6	Body;Body
cg15436123	-0.0139618	-0.0150995	0.00147263	0.0417657	0.0417657	0.0417657	0.0196982	0.0210373	0.00916087	0	0	0	chr4	RGS12;RGS12;RGS12	Body;Body;Body
cg16117799	-0.0163723	-0.00371557	0.117692	0.0494402	0.0494402	0.0494402	0.0453715	0.0257379	0.639773	0	0	0	chr4	PRDM8	5'UTR
cg18299068	0.0344332	0.0293386	-0.0141263	0.0273222	0.0273222	0.0273222	0.00820288	0.00485166	0.000836133	0	0	0	chr4	MAEA;MAEA	Body;Body
cg18973586	0.0189872	-0.015461	-0.115918	0.0298329	0.0298329	0.0298329	0.00330823	0.00230024	0.703176	0	0	0	chr4	DGKQ	Body
cg20435896	0.018429	0.0320899	0.101872	0.0195534	0.0195534	0.0195534	1.51164e-05	0.000257279	0.53813	0	0	0	chr4	RBM47	TSS1500
cg20618651	0.00114963	-0.0131049	-0.107051	0.0306207	0.0306207	0.0306207	0.000622807	0.00227134	0.591062	0	0	0	chr4	EXOC1;EXOC1;EXOC1	TSS1500;TSS1500;TSS1500
cg22779651	-0.0193917	-0.0462872	0.0295235	0.0287115	0.0287115	0.0287115	0.0024962	0.0306881	0.00705127	0	0	0	chr4	C4orf43	TSS1500
cg22961278	0.0108781	0.032884	0.136586	0.0493156	0.0493156	0.0493156	0.0353674	0.0867647	0.770921	0	0	0	chr4	PRDM8	5'UTR
cg25505570	-0.0102745	-0.010622	0.0792156	0.0286906	0.0286906	0.0286906	0.000881935	0.00091897	0.2344	0	0	0	chr4	KIAA1530	Body
cg01285349	0.0456359	0.00438065	0.0727108	0.0162796	0.0162796	0.0162796	0.000419805	2.13274e-09	0.0468416	0	0	0	chr5	FBXL17	Body
cg02453726	-0.0152194	-0.0391728	-0.0164667	0.0108438	0.0108438	0.0108438	2.67644e-15	1.01519e-08	6.62937e-15	0	0	0	chr5	PCDH12	TSS1500
cg10845147	0.0264653	0.0234471	0.101537	0.0368637	0.0368637	0.0368637	0.0230339	0.0189171	0.516632	0	0	0	chr5
cg18720622	0.0324033	0.0303695	0.132292	0.0408121	0.0408121	0.0408121	0.0488313	0.0439924	0.785598	0	0	0	chr5	SLC6A18	Body
cg19844653	0.00287296	0.00965608	0.0146436	0.0107736	0.0107736	0.0107736	9.81451e-20	2.52092e-17	1.16139e-15	0	0	0	chr5	TCF7;TCF7;TCF7;TCF7;TCF7;TCF7;TCF7	TSS200;TSS1500;TSS1500;TSS200;Body;TSS200;TSS200
cg21184216	0.0293285	-0.0156756	0.00712269	0.0421004	0.0421004	0.0421004	0.046611	0.0225921	0.0136888	0	0	0	chr5	C5orf30	5'UTR
cg22792367	0.0253084	0.0016049	0.0751975	0.026705	0.026705	0.026705	0.00257969	0.000114569	0.176508	0	0	0	chr5
cg23483530	-0.0657965	-0.0503768	0.221229	0.0333511	0.0333511	0.0333511	0.15255	0.0683886	0.999861	0	0	1	chr5	LMAN2	Body
cg23505299	0.0217326	0.0643013	0.0717127	0.0170676	0.0170676	0.0170676	2.26205e-06	0.0182368	0.0487229	0	0	0	chr5	CSF1R	Body
cg25097904	0.0214628	0.0308413	0.0712606	0.0184389	0.0184389	0.0184389	1.0253e-05	8.81752e-05	0.0595429	0	0	0	chr5
cg25363861	0.00493683	0.0313052	0.00556609	0.0114297	0.0114297	0.0114297	4.50259e-17	9.26417e-10	7.15277e-17	0	0	0	chr5
cg26584337	-0.0186616	-0.022892	0.135536	0.0279154	0.0279154	0.0279154	0.00178556	0.00287058	0.898491	0	0	0	chr5
cg02287105	-0.0173052	-0.0706912	0.00226516	0.042101	0.042101	0.042101	0.0247535	0.243166	0.0101317	0	0	0	chr6
cg03605610	-0.0355253	-0.0167922	0.0717882	0.0221069	0.0221069	0.0221069	0.00176995	8.3649e-05	0.100951	0	0	0	chr6
cg07895437	-0.00452923	-0.0286422	0.0136818	0.0327828	0.0327828	0.0327828	0.00179432	0.014752	0.00423129	0	0	0	chr6	ZBTB22;TAPBP;TAPBP;TAPBP;ZBTB22	Body;TSS1500;TSS1500;TSS1500;Body
cg07970799	0.0131752	-0.0212219	-0.0773507	0.0347419	0.0347419	0.0347419	0.00622475	0.011679	0.257223	0	0	0	chr6	LOC285780;LY86	Body;Body
cg08573355	0.0466448	0.0275722	0.00579137	0.0216288	0.0216288	0.0216288	0.00681525	0.000406	6.63216e-06	0	0	0	chr6	TAPBP;TAPBP;TAPBP;ZBTB22;ZBTB22	TSS1500;TSS1500;TSS1500;3'UTR;3'UTR
cg08752994	0.0185438	0.0524029	0.0821935	0.017013	0.017013	0.017013	8.42715e-07	0.00257341	0.147632	0	0	0	chr6	KIAA1949;KIAA1949;KIAA1949	TSS1500;5'UTR;1stExon
cg10213762	-0.0364191	-0.0343602	0.0421196	0.0330132	0.0330132	0.0330132	0.0270568	0.0233898	0.0397794	0	0	0	chr6
cg11068217	0.00325246	-0.0314872	-0.0097971	0.0524503	0.0524503	0.0524503	0.0325509	0.0957348	0.0427362	0	0	0	chr6	TRIM40	Body
cg12332674	0.0270163	0.00371375	0.176677	0.0453506	0.0453506	0.0453506	0.0537728	0.0168705	0.954558	0	0	1	chr6
cg12550496	-0.0573921	-0.045746	0.055666	0.0400834	0.0400834	0.0400834	0.143895	0.0879433	0.134354	0	0	0	chr6
cg13206063	-0.00865575	0.00912716	0.0889434	0.0279466	0.0279466	0.0279466	0.000540542	0.000573666	0.346188	0	0	0	chr6	MICAL1;MICAL1	TSS1500;TSS1500
cg13357602	0.0479196	0.017347	0.151849	0.0299443	0.0299443	0.0299443	0.0409962	0.00288808	0.958321	0	0	1	chr6	KIAA1949;KIAA1949	TSS1500;TSS200
cg13597051	0.0265443	0.0712146	0.0684453	0.0297436	0.0297436	0.0297436	0.00676255	0.166576	0.14437	0	0	0	chr6	DDAH2	Body
cg15929276	-0.0184528	0.026995	0.0494867	0.0343403	0.0343403	0.0343403	0.00878204	0.0167545	0.0706504	0	0	0	chr6	FKBP5	5'UTR
cg16944958	-0.0263312	-0.0502339	0.211994	0.0357069	0.0357069	0.0357069	0.0195491	0.0816983	0.999145	0	0	1	chr6
cg17229678	0.0236753	0.00295419	0.111035	0.0330585	0.0330585	0.0330585	0.010478	0.00166464	0.63074	0	0	0	chr6	PPT2;PPT2	Body;TSS200
cg17940902	0.00939309	0.0798987	0.105585	0.0455268	0.0455268	0.0455268	0.023285	0.329416	0.548817	0	0	0	chr6	HLA-DMA	TSS1500
cg19182289	0.0148897	-0.000830811	0.254779	0.0275866	0.0275866	0.0275866	0.00101707	0.000162304	1	0	0	1	chr6	RGL2;RGL2	Body;Body
cg21104965	-0.0181917	-0.0220274	0.0698518	0.0560755	0.0560755	0.0560755	0.0722968	0.0821895	0.295414	0	0	0	chr6	DCBLD1	Body
cg21387735	0.0135402	-0.0393939	-0.0297744	0.0146284	0.0146284	0.0146284	1.70631e-09	1.71362e-05	7.90818e-07	0	0	0	chr6	RPS6KA2;RPS6KA2	Body;Body
cg21467614	0.000639443	-0.0337023	-0.130904	0.0334186	0.0334186	0.0334186	0.00147351	0.023636	0.822455	0	0	0	chr6	TNF	1stExon
cg22024120	0.0250797	-0.0356561	-0.10727	0.0279289	0.0279289	0.0279289	0.00365334	0.0106157	0.602681	0	0	0	chr6	FLOT1	Body
cg22578433	-0.0471166	-0.0698664	-0.019615	0.0205696	0.0205696	0.0205696	0.00507101	0.0714664	4.65422e-05	0	0	0	chr6	CCND3;TAF8;CCND3	TSS1500;TSS1500;TSS1500
cg22786465	-0.00500416	0.0414437	0.107692	0.018108	0.018108	0.018108	7.76837e-08	0.000610918	0.664506	0	0	0	chr6	LY6G5C	TSS1500
cg23431175	-0.0727742	-0.083376	-0.0565146	0.0220533	0.0220533	0.0220533	0.108499	0.225481	0.0243142	0	0	0	chr6	SLC44A4;SLC44A4	5'UTR;1stExon
cg24040346	0.0223389	0.040754	0.0936176	0.0189486	0.0189486	0.0189486	2.07899e-05	0.00088397	0.368124	0	0	0	chr6	PRDM1	TSS1500
cg24463509	-0.0644776	-0.096123	0.0298658	0.0456448	0.0456448	0.0456448	0.218215	0.466155	0.0622053	0	0	0	chr6
cg24691069	-0.0159424	0.00915386	0.0491385	0.0251986	0.0251986	0.0251986	0.000425264	0.000155952	0.0217735	0	0	0	chr6	RNF8;RNF8	Body;Body
cg25473438	-0.0294179	-0.0108294	0.0440799	0.0257614	0.0257614	0.0257614	0.00307344	0.000268682	0.0149771	0	0	0	chr6	TREML2	TSS200
cg25513610	-0.0193283	0.0907998	0.155976	0.0212381	0.0212381	0.0212381	7.28042e-05	0.332438	0.995801	0	0	1	chr6
cg26146308	0.0210758	-0.0117465	-0.00250077	0.0246222	0.0246222	0.0246222	0.00067435	0.000168987	3.75045e-05	0	0	0	chr6	DDR1;DDR1;DDR1	TSS1500;1stExon;5'UTR
cg26942169	0.035523	0.104097	-0.168685	0.0254156	0.0254156	0.0254156	0.00559182	0.564032	0.996559	0	0	1	chr6	SFRS3	Body
cg27001603	0.0151321	0.0104431	0.0197117	0.0128261	0.0128261	0.0128261	1.83503e-11	1.4509e-12	1.92777e-10	0	0	0	chr6	ATF6B;ATF6B	Body;Body
cg01975495	-0.00449995	0.00465786	0.0921372	0.0298069	0.0298069	0.0298069	0.000677773	0.000690351	0.39597	0	0	0	chr7	SERPINE1;SERPINE1	Body;Body
cg02768721	-0.0129053	-0.0122848	0.0256132	0.017831	0.017831	0.017831	5.18568e-07	4.34366e-07	1.51121e-05	0	0	0	chr7	PTPRN2;PTPRN2;PTPRN2	Body;Body;Body
cg04086097	0.0346137	0.092332	0.241686	0.0227087	0.0227087	0.0227087	0.00199246	0.367807	1	0	0	1	chr7	IRF5;IRF5;IRF5;IRF5;IRF5;IRF5;IRF5;IRF5	5'UTR;5'UTR;5'UTR;5'UTR;5'UTR;5'UTR;1stExon;5'UTR
cg06864047	-0.0256245	-0.0129071	0.0804092	0.021328	0.021328	0.021328	0.000244035	2.21812e-05	0.179166	0	0	0	chr7
cg06902025	0.0296668	0.00772842	0.0400632	0.0314762	0.0314762	0.0314762	0.0127256	0.00168683	0.0284425	0	0	0	chr7
cg07271186	-0.00316678	-0.032815	-0.0912128	0.0292	0.0292	0.0292	0.000456248	0.0106999	0.381733	0	0	0	chr7
cg10028348	0.0311391	0.0638755	0.0497068	0.0107993	0.0107993	0.0107993	9.06277e-11	0.00041128	1.60353e-06	0	0	0	chr7	MKLN1;FLJ43663	TSS1500;TSS1500
cg10028823	0.00359168	0.00415473	-0.0101043	0.0173638	0.0173638	0.0173638	1.40996e-08	1.69656e-08	1.12622e-07	0	0	0	chr7	MAD1L1;MAD1L1;MAD1L1	Body;Body;Body
cg10678266	0.0159933	-0.00837558	-0.0185986	0.0395614	0.0395614	0.0395614	0.016858	0.010279	0.0198144	0	0	0	chr7	MPP6	5'UTR
cg11001739	0.0322538	0.0153965	0.162219	0.0239778	0.0239778	0.0239778	0.00236125	0.000209026	0.995269	0	0	1	chr7	MAD1L1;MAD1L1;MAD1L1	Body;Body;Body
cg12507655	0.0134586	0.0266417	0.0501323	0.0190837	0.0190837	0.0190837	2.88255e-06	6.05171e-05	0.00448626	0	0	0	chr7	TRIP6;TRIP6	1stExon;5'UTR
cg13165778	-0.0169	-0.00862166	-0.00484376	0.0179036	0.0179036	0.0179036	1.72914e-06	1.66342e-07	5.33472e-08	0	0	0	chr7	MAD1L1;MAD1L1;MAD1L1	Body;Body;Body
cg14141741	0.0112215	-0.00323074	-0.0139535	0.0170352	0.0170352	0.0170352	9.36793e-08	6.71378e-09	2.19652e-07	0	0	0	chr7	ADAP1	Body
cg14260083	0.0190806	0.0371568	0.0775226	0.0340245	0.0340245	0.0340245	0.00869711	0.0323739	0.254427	0	0	0	chr7	RADIL	Body
cg15039797	0.0172801	0.0177861	0.35247	0.0477663	0.0477663	0.0477663	0.0416579	0.04261	1	0	0	1	chr7	HIPK2;HIPK2	Body;Body
cg17419731	0.01269	-0.00822516	-0.0170854	0.0162049	0.0162049	0.0162049	3.56479e-08	7.42011e-09	1.55517e-07	0	0	0	chr7	MIR589;FBXL18	TSS200;Body
cg17712928	-0.0289087	-0.028975	0.109113	0.0365208	0.0365208	0.0365208	0.0257916	0.0259007	0.598524	0	0	0	chr7	MAD1L1;MAD1L1;MAD1L1	Body;Body;Body
cg18021785	0.0361076	0.0698232	0.208267	0.0513948	0.0513948	0.0513948	0.106903	0.278549	0.982422	0	0	1	chr7	EXOC4;EXOC4	3'UTR;Body
cg19381766	0.0235978	0.0549763	0.0444464	0.0209603	0.0209603	0.0209603	0.000133654	0.0158552	0.00401967	0	0	0	chr7
cg20071624	-0.0139406	-0.0222992	-0.0021697	0.0238961	0.0238961	0.0238961	0.000158254	0.000573765	2.12009e-05	0	0	0	chr7	WIPI2;WIPI2;WIPI2;WIPI2;WIPI2	Body;Body;Body;Body;Body
cg20697025	0.0103953	-0.0316495	0.194709	0.0356246	0.0356246	0.0356246	0.00594747	0.0275156	0.996076	0	0	1	chr7
cg22797114	0.0113599	0.0161735	0.00581079	0.016702	0.016702	0.016702	5.56763e-08	2.5978e-07	8.5325e-09	0	0	0	chr7	KCNH2;KCNH2	Body;Body
cg23048001	0.0161774	-0.0128823	0.0503464	0.0252859	0.0252859	0.0252859	0.000458216	0.000285202	0.0247831	0	0	0	chr7	MAD1L1;MAD1L1;MAD1L1	Body;Body;Body
cg23657099	0.0114287	-0.034933	-0.0197684	0.0190094	0.0190094	0.0190094	1.58611e-06	0.0003098	1.2181e-05	0	0	0	chr7	C7orf50;C7orf50;C7orf50	Body;Body;Body
cg24631845	-0.00768132	0.0362923	0.0823875	0.0204464	0.0204464	0.0204464	3.16351e-06	0.000917104	0.19451	0	0	0	chr7
cg25541528	0.0349064	0.0236244	0.0287137	0.0352918	0.0352918	0.0352918	0.0325595	0.0152277	0.0216962	0	0	0	chr7
cg01471372	0.00487757	-0.00774906	0.00797924	0.0217701	0.0217701	0.0217701	6.22921e-06	1.13008e-05	1.18449e-05	0	0	0	chr8	TACC1	5'UTR
cg01919374	-0.0248595	-0.0387231	0.118994	0.027718	0.027718	0.027718	0.00335512	0.0135274	0.753405	0	0	0	chr8
cg04137490	0.0191865	-0.0600434	-0.0621273	0.0270444	0.0270444	0.0270444	0.00140324	0.0697785	0.0806987	0	0	0	chr8	DOCK5	Body
cg04597393	-0.098512	-0.00267034	0.264788	0.0562533	0.0562533	0.0562533	0.489449	0.0417971	0.998302	0	0	1	chr8
cg05800416	0.0196375	-0.0136088	0.0293902	0.017512	0.017512	0.017512	2.22691e-06	4.04352e-07	2.76425e-05	0	0	0	chr8	CSGALNACT1;CSGALNACT1;CSGALNACT1	TSS200;Body;5'UTR
cg06830360	-0.0319471	-0.0175392	0.0829961	0.0440629	0.0440629	0.0440629	0.0612397	0.0306423	0.349785	0	0	0	chr8
cg08228856	0.012532	-0.0822985	0.101488	0.0202326	0.0202326	0.0202326	7.69211e-06	0.190815	0.52931	0	0	0	chr8	LOC100133669	Body
cg12109823	-0.0665793	-0.0531998	-0.0725278	0.029199	0.029199	0.029199	0.126191	0.0544895	0.173388	0	0	0	chr8
cg13065228	-0.0125777	-0.0183134	0.0766835	0.0288319	0.0288319	0.0288319	0.00121416	0.00230424	0.209342	0	0	0	chr8	FOXH1;FOXH1	1stExon;5'UTR
cg13609385	0.0518571	0.00278557	-0.0136033	0.0185995	0.0185995	0.0185995	0.00482115	8.62679e-08	1.69945e-06	0	0	0	chr8	ANK1;ANK1;ANK1;ANK1;ANK1	Body;Body;Body;Body;Body
cg14963447	0.0233069	0.0763254	0.0888327	0.0154054	0.0154054	0.0154054	3.20683e-07	0.0621747	0.234259	0	0	0	chr8
cg24391279	0.00798448	-0.0218323	-0.000746406	0.0323426	0.0323426	0.0323426	0.00222041	0.00782744	0.00107454	0	0	0	chr8
cg25016112	0.0465252	0.0220069	-0.0183504	0.0280604	0.0280604	0.0280604	0.0283444	0.00272237	0.00180842	0	0	0	chr8	DENND3	Body
cg25017584	0.00762464	-0.0673641	-0.108444	0.0402634	0.0402634	0.0402634	0.0108873	0.208809	0.583058	0	0	0	chr8
cg13487666	-0.0464058	0.0109597	0.256478	0.0293224	0.0293224	0.0293224	0.0337929	0.00119631	1	0	0	1	chr9	NEK6;NEK6;NEK6;NEK6	5'UTR;5'UTR;Body;5'UTR
cg13589318	-0.00643945	-0.00246584	-0.0175964	0.0057026	0.0057026	0.0057026	8.57009e-61	6.99269e-66	1.25015e-47	0	0	0	chr9
cg13676763	-0.00360103	-0.00779525	0.10571	0.0192811	0.0192811	0.0192811	2.87161e-07	8.67247e-07	0.616446	0	0	0	chr9	FAM125B	Body
cg13947534	-0.0549918	-0.10436	-0.0433665	0.037778	0.037778	0.037778	0.116751	0.545936	0.066922	0	0	0	chr9	C9orf171	Body
cg13977355	-0.0180351	0.00641896	0.125381	0.0254696	0.0254696	0.0254696	0.000645107	0.000119286	0.840502	0	0	0	chr9	C9orf167	TSS1500
cg14064335	-0.00825927	-0.0108022	0.0324455	0.0277937	0.0277937	0.0277937	0.000482095	0.000665342	0.00753758	0	0	0	chr9
cg14147151	0.00450861	0.00658583	0.077654	0.0175814	0.0175814	0.0175814	2.79565e-08	5.38427e-08	0.101863	0	0	0	chr9	NACC2	5'UTR
cg00287536	-0.0742298	-0.0552619	0.0713085	0.0308601	0.0308601	0.0308601	0.201841	0.0735704	0.176256	0	0	0	chr10	PARD3	Body
cg03330490	-0.00844951	0.00311504	-0.0770094	0.0471515	0.0471515	0.0471515	0.0260913	0.0199511	0.31292	0	0	0	chr10	HHEX	Body
cg07450214	-0.00972487	-0.011118	-0.113747	0.026788	0.026788	0.026788	0.000375863	0.00045336	0.696091	0	0	0	chr10	ANKRD26	TSS1500
cg09234252	0.00932177	0.0108655	-0.0845965	0.0355757	0.0355757	0.0355757	0.00540346	0.0061141	0.332515	0	0	0	chr10
cg10061805	0.0487632	0.122051	-0.106584	0.0235213	0.0235213	0.0235213	0.0146913	0.825743	0.610224	0	0	0	chr10
cg10342899	-0.00242408	-0.0150246	0.0143271	0.015418	0.015418	0.015418	1.2361e-10	1.77946e-08	1.37469e-08	0	0	0	chr10	KAZALD1	5'UTR
cg10887366	0.0437135	0.105122	0.050374	0.0153904	0.0153904	0.0153904	0.000127466	0.63037	0.000631	0	0	0	chr10	WDFY4	TSS1500
cg13967414	0.00442456	0.00858346	-0.00978624	0.0310787	0.0310787	0.0310787	0.00105156	0.00163338	0.0018495	0	0	0	chr10
cg15245292	0.0319997	-0.00629266	-0.0626347	0.02137	0.02137	0.02137	0.000731197	5.79937e-06	0.0401891	0	0	0	chr10	WDR37	Body
cg15293582	0.00520858	0.0238538	0.181125	0.0282995	0.0282995	0.0282995	0.000404668	0.00356482	0.997926	0	0	1	chr10	PRF1;PRF1	TSS1500;TSS1500
cg16854826	0.0429718	-0.00641983	-0.076787	0.0189891	0.0189891	0.0189891	0.00133575	4.15166e-07	0.110771	0	0	0	chr10	ZMIZ1	5'UTR
cg16904399	0.00400695	0.0293014	0.0123212	0.0109141	0.0109141	0.0109141	7.13391e-19	4.65651e-11	4.73642e-16	0	0	0	chr10	PIP4K2A	Body
cg17519479	0.00519508	0.00989493	0.212024	0.0368323	0.0368323	0.0368323	0.00502709	0.00721536	0.998823	0	0	1	chr10
cg17544177	0.00697507	0.00196763	0.117098	0.0352457	0.0352457	0.0352457	0.0041535	0.00270623	0.686204	0	0	0	chr10	KCNIP2;KCNIP2;KCNIP2;KCNIP2;KCNIP2;KCNIP2;KCNIP2	Body;Body;Body;Body;Body;Body;Body
cg18692070	-0.0207353	0.00646838	-0.0513583	0.0375451	0.0375451	0.0375451	0.0173782	0.00636599	0.0975648	0	0	0	chr10
cg18768238	0.0445692	0.0566937	-0.0301388	0.0141797	0.0141797	0.0141797	4.63056e-05	0.00112862	4.1781e-07	0	0	0	chr10	WDFY4	TSS1500
cg19054360	0.0241255	0.0498549	0.0124009	0.0241905	0.0241905	0.0241905	0.000854754	0.0190894	0.000146606	0	0	0	chr10
cg20434666	0.0428474	0.0487783	0.031899	0.0132187	0.0132187	0.0132187	7.67424e-06	5.33233e-05	1.28948e-07	0	0	0	chr10	WDFY4	TSS200
cg01259360	0.027332	0.0103499	0.0912514	0.0141392	0.0141392	0.0141392	1.37759e-07	1.14485e-10	0.268042	0	0	0	chr11	KLC2;RAB1B;KLC2;KLC2;KLC2	3'UTR;TSS1500;3'UTR;3'UTR;3'UTR
cg04650653	-0.000883805	-0.0471901	-0.124629	0.023525	0.023525	0.023525	1.25872e-05	0.0123891	0.852435	0	0	0	chr11	LSP1;LSP1;LSP1;LSP1	5'UTR;TSS1500;TSS1500;Body
cg07675031	0.00974497	0.010538	0.17398	0.0259572	0.0259572	0.0259572	0.000253463	0.000283931	0.997815	0	0	1	chr11	SPI1;SPI1	1stExon;1stExon
cg08306303	-0.0147971	-0.0742449	0.190315	0.0236401	0.0236401	0.0236401	0.000156576	0.137974	0.999933	0	0	1	chr11	PVRL1;PVRL1;PVRL1	Body;Body;Body
cg08885142	0.00485207	0.0014073	0.165023	0.0321401	0.0321401	0.0321401	0.00153616	0.00107897	0.978469	0	0	1	chr11
cg09044186	-0.0564082	-0.0863783	-0.0946213	0.0121674	0.0121674	0.0121674	0.000170055	0.131459	0.329224	0	0	0	chr11	APOA5;APOA5	Body;Body
cg09530179	0.0101876	0.00140616	-0.00226364	0.0138525	0.0138525	0.0138525	4.48188e-11	5.49945e-13	8.59965e-13	0	0	0	chr11	UEVLD;UEVLD	Body;Body
cg09739398	-0.0112355	0.00989803	0.188396	0.0234268	0.0234268	0.0234268	7.56253e-05	6.00065e-05	0.999919	0	0	1	chr11
cg11870100	-0.00438414	0.0329329	-0.00991317	0.0188465	0.0188465	0.0188465	1.95383e-07	0.000186422	8.76347e-07	0	0	0	chr11	ELF5;ELF5	5'UTR;TSS1500
cg12047941	-0.0433529	-0.0448815	0.100939	0.0319523	0.0319523	0.0319523	0.0381258	0.0422617	0.511717	0	0	0	chr11
cg12332083	0.00103238	-0.0115997	0.166827	0.0137195	0.0137195	0.0137195	2.72351e-13	5.84085e-11	0.999999	0	0	1	chr11	TOLLIP	3'UTR
cg12433386	0.012653	-0.0045933	-0.0733706	0.0188225	0.0188225	0.0188225	1.73723e-06	2.00199e-07	0.0785684	0	0	0	chr11	KCNQ1OT1;KCNQ1;KCNQ1	TSS1500;Body;Body
cg15079934	-0.0405439	-0.0787235	0.176041	0.0365718	0.0365718	0.0365718	0.052003	0.28036	0.981201	0	0	1	chr11	LSP1;LSP1;LSP1;LSP1;LSP1	5'UTR;5'UTR;Body;1stExon;5'UTR
cg18135132	0.0147636	0.0231768	0.0265477	0.010471	0.010471	0.010471	1.97233e-16	1.09406e-13	1.15105e-12	0	0	0	chr11
cg19296671	-0.0227078	0.0282377	0.158054	0.0302805	0.0302805	0.0302805	0.0053471	0.0088961	0.972393	0	0	1	chr11	FLI1	TSS200
cg19553869	0.0243218	0.0226656	0.15723	0.0159795	0.0159795	0.0159795	1.09019e-06	6.50542e-07	0.999829	0	0	1	chr11	KLC2;RAB1B;KLC2;KLC2;KLC2	3'UTR;TSS1500;3'UTR;3'UTR;3'UTR
cg20234060	-0.0136125	0.0256715	-0.0654254	0.0165335	0.0165335	0.0165335	8.70784e-08	3.46824e-06	0.0182558	0	0	0	chr11	ATPGD1;ATPGD1	5'UTR;5'UTR
cg22043296	0.0275428	0.00685287	-0.126227	0.0346627	0.0346627	0.0346627	0.0182932	0.00360226	0.775368	0	0	0	chr11	LSP1;LSP1;LSP1;LSP1;LSP1	5'UTR;TSS200;5'UTR;Body;1stExon
cg24431515	0.0158694	-0.013254	-0.0284288	0.038557	0.038557	0.038557	0.0145555	0.0122304	0.0317093	0	0	0	chr11	ATHL1	Body
cg25893560	-0.0737303	-0.0676346	-0.00536707	0.0218308	0.0218308	0.0218308	0.114423	0.0690959	7.29341e-06	0	0	0	chr11	KCNJ1;KCNJ1;KCNJ1;KCNJ1;KCNJ1	Body;Body;Body;Body;Body
cg26246680	0.0116939	-0.018866	-0.0406664	0.0171309	0.0171309	0.0171309	1.2696e-07	1.08922e-06	0.000266556	0	0	0	chr11	MACROD1	Body
cg26897904	-0.00812309	-0.0195117	-0.144257	0.0253267	0.0253267	0.0253267	0.000142994	0.000741468	0.959721	0	0	1	chr11	LSP1;LSP1;LSP1;LSP1;LSP1	5'UTR;TSS200;5'UTR;Body;1stExon
cg27331665	-0.0207109	0.00870805	0.114564	0.0384207	0.0384207	0.0384207	0.0195226	0.00874798	0.647677	0	0	0	chr11
cg00609630	-0.00663379	0.0564445	0.255916	0.0459285	0.0459285	0.0459285	0.0210332	0.17148	0.999657	0	0	1	chr12	CCDC62;CCDC62;CCDC62	TSS1500;TSS1500;TSS1500
cg03209332	0.0600833	0.0597321	-0.0832506	0.0325412	0.0325412	0.0325412	0.109977	0.107961	0.303377	0	0	0	chr12
cg03328639	0.0100541	0.0496961	0.0548137	0.0149391	0.0149391	0.0149391	8.67562e-10	0.000379585	0.00124439	0	0	0	chr12	ABCB9;ABCB9;ABCB9	5'UTR;TSS1500;TSS1500
cg04678315	0.0129855	0.040342	0.271742	0.0254218	0.0254218	0.0254218	0.000309861	0.00946952	1	0	0	1	chr12
cg04911679	0.0203781	0.00813347	0.0766448	0.0183521	0.0183521	0.0183521	7.17095e-06	2.782e-07	0.101577	0	0	0	chr12	PITPNM2	TSS1500
cg04956511	0.00137846	0.0793219	0.0685618	0.0243452	0.0243452	0.0243452	2.55037e-05	0.197838	0.0982914	0	0	0	chr12	PTPN6	Body
cg07687131	0.00750774	0.0221846	-0.288901	0.0331693	0.0331693	0.0331693	0.00264773	0.00948788	1	0	0	1	chr12	SOCS2	Body
cg08418872	-0.0335904	0.0700236	0.0437638	0.0306148	0.0306148	0.0306148	0.0150339	0.163754	0.0331127	0	0	0	chr12	TNFRSF1A	Body
cg09132240	0.0235615	0.0160715	-0.00631854	0.0152527	0.0152527	0.0152527	2.70059e-07	1.87173e-08	4.07516e-10	0	0	0	chr12	NCOR2;NCOR2	Body;Body
cg10609442	0.0420262	0.0226408	0.0117838	0.0155087	0.0155087	0.0155087	9.26919e-05	3.04864e-07	6.42033e-09	0	0	0	chr12	NCOR2;NCOR2	5'UTR;5'UTR
cg11714320	-0.00524176	0.0421816	0.3411	0.0352793	0.0352793	0.0352793	0.00361623	0.0506194	1	0	0	1	chr12	SH2B3	5'UTR
cg12079885	0.0257424	-0.0068348	-0.0589803	0.0203292	0.0203292	0.0203292	0.000129725	2.29378e-06	0.0218077	0	0	0	chr12	SCARB1;SCARB1	Body;Body
cg15172381	0.0315438	0.0245005	-0.0965342	0.0252174	0.0252174	0.0252174	0.00331735	0.00137697	0.445343	0	0	0	chr12	GOLGA3	5'UTR
cg15712226	-0.0245601	-0.0079179	0.105387	0.0450753	0.0450753	0.0450753	0.0471005	0.0205336	0.547569	0	0	0	chr12	SNRPF	TSS1500
cg17346246	0.0284617	-0.0519664	-0.109502	0.0328131	0.0328131	0.0328131	0.0146223	0.0716169	0.613932	0	0	0	chr12	GPR81	1stExon
cg17367616	-0.012671	0.0259431	-0.0374949	0.0248767	0.0248767	0.0248767	0.00022365	0.0014556	0.0059923	0	0	0	chr12	ARNTL2	TSS1500
cg23752651	-0.0329052	0.0909376	0.0366856	0.0329225	0.0329225	0.0329225	0.020777	0.391556	0.0272317	0	0	0	chr12	TNFRSF1A	Body
cg00718732	-0.0106266	-0.0381054	-0.0568431	0.0161838	0.0161838	0.0161838	1.67186e-08	6.55218e-05	0.00383025	0	0	0	chr13	GRTP1	Body
cg00732810	0.000563592	0.0534893	0.0374957	0.0317749	0.0317749	0.0317749	0.000875821	0.0716306	0.0245861	0	0	0	chr13	RASA3	Body
cg01561807	0.0321039	-0.0158805	-0.0238807	0.0472214	0.0472214	0.0472214	0.075242	0.0374249	0.0534847	0	0	0	chr13	ATP4B	Body
cg02030958	-0.0253974	0.0140973	0.140366	0.0302098	0.0302098	0.0302098	0.00676542	0.00223077	0.909254	0	0	0	chr13
cg04118910	0.00545981	0.137106	0.0251275	0.0502587	0.0502587	0.0502587	0.029981	0.769835	0.0681459	0	0	0	chr13	RASA3	Body
cg06133910	0.00830498	-0.0330075	-0.209498	0.0349798	0.0349798	0.0349798	0.00437887	0.027735	0.999127	0	0	1	chr13
cg06567722	0.00916424	-0.0516811	-0.0899788	0.021953	0.021953	0.021953	1.75367e-05	0.0138672	0.324021	0	0	0	chr13	PCID2;PCID2;PCID2	Body;Body;Body
cg08248134	-0.0352317	-0.0227506	-0.0156316	0.0284998	0.0284998	0.0284998	0.0115255	0.0033588	0.0015366	0	0	0	chr13	MCF2L;MCF2L	Body;Body
cg15426006	0.0119714	0.0786837	0.131694	0.0373499	0.0373499	0.0373499	0.00921508	0.284096	0.801943	0	0	0	chr13	UBAC2;UBAC2;UBAC2	Body;Body;Body
cg19898394	-0.0018938	-0.0549857	-0.115086	0.0445222	0.0445222	0.0445222	0.0137786	0.155996	0.632633	0	0	0	chr13	PROZ	Body
cg22369786	-0.0357966	-0.00678517	-0.0158542	0.0405786	0.0405786	0.0405786	0.0568023	0.0108054	0.019056	0	0	0	chr13	SPRY2	Body
cg24113818	0.0311206	0.17055	0.110883	0.0643864	0.0643864	0.0643864	0.142359	0.863403	0.567112	0	0	0	chr13	RASA3	Body
cg24199463	0.0167328	0.012208	-0.0658511	0.0248573	0.0248573	0.0248573	0.000404336	0.000206342	0.0847526	0	0	0	chr13	ATP11A;ATP11A	Body;Body
cg24226219	-0.0110729	0.0131402	0.0192234	0.0206727	0.0206727	0.0206727	8.47611e-06	1.32482e-05	4.66477e-05	0	0	0	chr13	RASA3	Body
cg24430034	-0.000637882	0.0231962	0.350618	0.0313513	0.0313513	0.0313513	0.000763989	0.00714712	1	0	0	1	chr13
cg26573274	0.0109334	0.0433846	0.403083	0.0297445	0.0297445	0.0297445	0.00137496	0.0284947	1	0	0	1	chr13
cg01834776	-0.0072477	-0.000269731	0.0147576	0.0149158	0.0149158	0.0149158	2.51148e-10	1.14513e-11	5.48845e-09	0	0	0	chr14	KHNYN;CBLN3	TSS1500;TSS200
cg03581459	-0.00685563	0.00630014	0.151497	0.0283877	0.0283877	0.0283877	0.000516924	0.000482189	0.965165	0	0	1	chr14	PACS2;PACS2	TSS1500;TSS1500
cg04166500	0.0112258	0.0666733	-0.0261299	0.021581	0.021581	0.021581	1.94826e-05	0.0612627	0.000309763	0	0	0	chr14	EVL	Body
cg11151251	-0.00210219	-0.0284271	-0.00176528	0.0129949	0.0129949	0.0129949	2.46852e-14	1.8169e-08	2.02311e-14	0	0	0	chr14	DCAF5	Body
cg18875357	0.00832593	0.0427513	0.0244048	0.0220678	0.0220678	0.0220678	1.63216e-05	0.00474033	0.000306739	0	0	0	chr14	PLD4;PLD4	1stExon;5'UTR
cg19628934	-0.0314353	-0.0286755	-0.0463788	0.024418	0.024418	0.024418	0.00249283	0.00174465	0.0140469	0	0	0	chr14
cg20042612	0.0188902	-0.047673	0.0165704	0.0502194	0.0502194	0.0502194	0.0531435	0.148713	0.0483263	0	0	0	chr14
cg27113548	0.0312812	0.0108739	-0.0116005	0.0743462	0.0743462	0.0743462	0.177663	0.115303	0.117215	0	0	0	chr14
cg27663123	0.0216483	0.00891433	0.0748313	0.026135	0.026135	0.026135	0.00135898	0.00024589	0.167767	0	0	0	chr14	CCDC88C	Body
cg02010763	0.00915772	-0.00791229	-0.0011295	0.0192644	0.0192644	0.0192644	1.20523e-06	8.75559e-07	1.43111e-07	0	0	0	chr15	RORA	Body
cg05790451	-0.0349079	-0.0347668	0.0933684	0.029621	0.029621	0.029621	0.0139926	0.0138235	0.411425	0	0	0	chr15	APBA2;APBA2	Body;Body
cg06679538	0.00768437	0.0783399	0.0856233	0.0173603	0.0173603	0.0173603	5.25613e-08	0.106074	0.203796	0	0	0	chr15	LRRK1	TSS1500
cg11358405	0.0449614	0.0791264	-0.038338	0.0424656	0.0424656	0.0424656	0.0974747	0.311522	0.0732444	0	0	0	chr15
cg15451980	0.0128096	-0.0670661	0.0980781	0.0429064	0.0429064	0.0429064	0.0210714	0.22137	0.482136	0	0	0	chr15	RORA	Body
cg17147466	0.0426847	0.0435387	0.0597205	0.0127256	0.0127256	0.0127256	3.33507e-06	4.56443e-06	0.000774768	0	0	0	chr15
cg19111408	0.00714135	0.0371258	0.0363844	0.0261454	0.0261454	0.0261454	0.000191434	0.00809094	0.00748416	0	0	0	chr15
cg20117103	0.00775621	0.0649245	0.19772	0.0506628	0.0506628	0.0506628	0.0343232	0.244364	0.973124	0	0	1	chr15	ATP10A	Body
cg26768318	0.0111356	0.0382591	-0.0186693	0.0195568	0.0195568	0.0195568	2.7608e-06	0.000796973	1.60032e-05	0	0	0	chr15	ADAMTS17	Body
cg27372452	0.086859	0.106779	0.219867	0.0366077	0.0366077	0.0366077	0.359809	0.573455	0.99947	0	0	1	chr15
cg00664609	0.0519191	0.0319579	0.147333	0.0282645	0.0282645	0.0282645	0.0444612	0.00803464	0.952999	0	0	1	chr16	RAB26	TSS1500
cg00966098	0.0425334	0.0375253	0.129603	0.0202034	0.0202034	0.0202034	0.00222476	0.000993109	0.928573	0	0	0	chr16	ZNF785	Body
cg01643605	0.0189271	0.0223889	-0.158996	0.0237447	0.0237447	0.0237447	0.000319671	0.000540482	0.993515	0	0	1	chr16
cg01850135	0.0190432	0.0399944	0.0292604	0.0318371	0.0318371	0.0318371	0.00549764	0.0297304	0.0131442	0	0	0	chr16	NMRAL1	Body
cg02878439	0.0192594	0.0648841	0.0942731	0.026852	0.026852	0.026852	0.00131975	0.0954779	0.415555	0	0	0	chr16	ZCCHC14	Body
cg03000848	0.0193265	-0.00121504	-0.158979	0.0451166	0.0451166	0.0451166	0.0368789	0.0142785	0.904437	0	0	0	chr16	AXIN1;AXIN1	Body;Body
cg03310838	0.00483115	0.0439237	-0.0431429	0.0326905	0.0326905	0.0326905	0.00180016	0.0431386	0.0409949	0	0	0	chr16	ZFPM1	Body
cg03517226	0.00735155	0.0355226	0.193804	0.0262426	0.0262426	0.0262426	0.000207415	0.00700557	0.999825	0	0	1	chr16	ANKRD11	5'UTR
cg03543954	-0.0166797	0.0295143	0.117744	0.0250779	0.0250779	0.0250779	0.000446127	0.00247188	0.760388	0	0	0	chr16	KIAA0513	Body
cg03924164	-0.00788435	0.02199	-0.0340354	0.0275527	0.0275527	0.0275527	0.000414019	0.00231799	0.00833013	0	0	0	chr16
cg04716530	0.0209823	-0.0348856	-0.165936	0.040741	0.040741	0.040741	0.0262195	0.0549935	0.947213	0	0	0	chr16	ITGAL;ITGAL	Body;Body
cg05404233	-0.00458423	-0.00210408	-0.00695818	0.0173119	0.0173119	0.0173119	1.77838e-08	7.80056e-09	3.8413e-08	0	0	0	chr16
cg05544885	0.000881937	-0.0174261	-0.0233558	0.0161912	0.0161912	0.0161912	4.62809e-10	1.69887e-07	1.10229e-06	0	0	0	chr16	FAM38A	Body
cg05644767	0.0277129	-0.00735172	0.0345713	0.0421842	0.0421842	0.0421842	0.0433005	0.0140359	0.0604479	0	0	0	chr16	ITGAX	TSS1500
cg06150195	0.000896225	-0.0466707	-0.196033	0.0378855	0.0378855	0.0378855	0.00444997	0.0796185	0.994375	0	0	1	chr16	CLEC16A	3'UTR
cg06436854	-0.0133955	-0.00120126	0.100084	0.02709	0.02709	0.02709	0.000694517	0.000132629	0.50124	0	0	0	chr16	CBFA2T3	TSS200
cg06460328	0.00987628	0.0244318	0.0331043	0.0235894	0.0235894	0.0235894	6.65867e-05	0.000678886	0.00228531	0	0	0	chr16	CBFA2T3;CBFA2T3	5'UTR;Body
cg06829266	0.0318976	0.0360395	0.0537185	0.0127818	0.0127818	0.0127818	4.9633e-08	2.80745e-07	0.000146801	0	0	0	chr16	NME4	TSS1500
cg06832898	0.00210347	-0.0465452	-0.103353	0.032871	0.032871	0.032871	0.00144973	0.0519539	0.540618	0	0	0	chr16	CBFA2T3	Body
cg06982885	-0.0202279	-0.0315096	-0.0459869	0.0152744	0.0152744	0.0152744	8.8214e-08	3.66288e-06	0.000202979	0	0	0	chr16	CBFA2T3	Body
cg07442105	0.00526521	-0.0390296	-0.0812341	0.0168947	0.0168947	0.0168947	1.02712e-08	0.000153779	0.133337	0	0	0	chr16
cg08047086	-0.0278347	-0.017714	-0.010559	0.0279208	0.0279208	0.0279208	0.00487396	0.00160373	0.000679112	0	0	0	chr16	CBFA2T3	TSS1500
cg08412913	0.0211511	-0.0382927	0.125309	0.0324802	0.0324802	0.0324802	0.00759962	0.0287269	0.782075	0	0	0	chr16
cg09061454	0.0238052	0.043746	0.0262887	0.0274987	0.0274987	0.0274987	0.0027955	0.0203931	0.0036752	0	0	0	chr16	ZNF668	Body
cg09099830	0.0234194	-0.00705775	-0.0941396	0.0404106	0.0404106	0.0404106	0.0290419	0.0107256	0.442347	0	0	0	chr16	ITGAL;ITGAL	Body;Body
cg09141835	0.0440706	0.0585459	-0.129343	0.0462281	0.0462281	0.0462281	0.113167	0.184932	0.737199	0	0	0	chr16	CBFA2T3;CBFA2T3	5'UTR;Body
cg09203880	-0.0004277	-0.0160684	-0.0637181	0.0141134	0.0141134	0.0141134	8.61912e-13	1.36586e-09	0.00507393	0	0	0	chr16	NAGPA	Body
cg09238332	0.0618796	0.0678427	0.144095	0.0159738	0.0159738	0.0159738	0.0085063	0.0220507	0.997114	0	0	1	chr16
cg10471113	0.012737	0.0661509	0.259329	0.0629582	0.0629582	0.0629582	0.0828662	0.295411	0.994308	0	0	1	chr16	IFT140;TMEM204	Body;Body
cg16497398	0.0599012	0.0271647	-0.00263081	0.0349798	0.0349798	0.0349798	0.125827	0.0186616	0.00268809	0	0	0	chr16	ZCCHC14	Body
cg16791016	-0.0119277	0.00921889	-0.0113671	0.0179899	0.0179899	0.0179899	4.89888e-07	2.25303e-07	4.17887e-07	0	0	0	chr16
cg26676129	-0.0290652	0.0509215	-0.0538902	0.033096	0.033096	0.033096	0.0160443	0.0690488	0.0817773	0	0	0	chr16
cg27309702	-0.0108113	-0.0221306	-0.0244364	0.0167231	0.0167231	0.0167231	4.82305e-08	1.60891e-06	3.11367e-06	0	0	0	chr16	KIFC3;KIFC3;KIFC3	3'UTR;3'UTR;3'UTR
cg00974761	0.113387	-0.0255131	-0.255415	0.0691586	0.0691586	0.0691586	0.576742	0.14073	0.987687	0	0	1	chr17	SLFN12L	TSS1500
cg01231183	-0.0235105	-0.0454089	0.0394421	0.0272955	0.0272955	0.0272955	0.00253723	0.0227501	0.0132569	0	0	0	chr17
cg01763666	-0.00677376	-0.0446161	0.0232132	0.0380186	0.0380186	0.0380186	0.00710078	0.0725912	0.0217062	0	0	0	chr17	CCDC57	Body
cg02262923	0.00490295	0.0354744	0.134622	0.0180826	0.0180826	0.0180826	7.24027e-08	0.000179593	0.972232	0	0	1	chr17	ADAP2	3'UTR
cg02975107	-0.0192161	0.0347825	0.073162	0.0211454	0.0211454	0.0211454	6.66184e-05	0.00102037	0.102183	0	0	0	chr17	SEPT9	TSS1500
cg03297901	0.00757197	0.0233793	0.0237025	0.017355	0.017355	0.017355	5.02774e-08	5.05289e-06	5.50628e-06	0	0	0	chr17	TMC6;TMC6	Body;Body
cg03303325	0.0264669	-0.00858239	-0.0197959	0.0194108	0.0194108	0.0194108	7.58553e-05	1.24089e-06	1.79867e-05	0	0	0	chr17	TBCD	Body
cg03388043	0.0335275	0.0295971	-0.367207	0.0261576	0.0261576	0.0261576	0.00552312	0.00355666	1	0	0	1	chr17	CCDC57	Body
cg03769704	-0.00888317	0.0220733	-0.0632611	0.0248316	0.0248316	0.0248316	0.000121568	0.000849941	0.0695008	0	0	0	chr17	SLFN5	TSS1500
cg05012902	0.0125498	0.0104262	-0.0249608	0.0175397	0.0175397	0.0175397	3.0848e-07	1.63739e-07	9.41898e-06	0	0	0	chr17	VAMP2	Body
cg05373251	-0.0203122	-0.0183684	-0.0277053	0.0290819	0.0290819	0.0290819	0.0030709	0.00250064	0.00646128	0	0	0	chr17
cg06382303	-0.0971738	-0.12108	-0.0519509	0.0419049	0.0419049	0.0419049	0.473115	0.692534	0.125769	0	0	0	chr17	C17orf68	3'UTR
cg06970884	0.0429583	0.0940121	0.21097	0.0410835	0.0410835	0.0410835	0.0825028	0.442059	0.996544	0	0	1	chr17	MNT	Body
cg07769421	-0.00395314	0.00396724	0.0446886	0.0240965	0.0240965	0.0240965	3.36077e-05	3.36907e-05	0.0108547	0	0	0	chr17	TBCD	Body
cg08089518	0.019541	0.0628421	0.0406891	0.0135087	0.0135087	0.0135087	1.29167e-09	0.00297367	5.6526e-06	0	0	0	chr17	JUP;JUP	5'UTR;5'UTR
cg08284496	-0.00395966	0.0136872	0.0198072	0.0346236	0.0346236	0.0346236	0.00276991	0.00633537	0.0102755	0	0	0	chr17	GRB7;GRB7	TSS1500;TSS200
cg09464728	0.00884455	-0.029827	0.0111868	0.0163322	0.0163322	0.0163322	1.19339e-08	8.67155e-06	2.69528e-08	0	0	0	chr17	CYGB	Body
cg10723711	-0.0202129	0.00297347	0.00906694	0.0344521	0.0344521	0.0344521	0.0102823	0.00242921	0.00415257	0	0	0	chr17	CHRNB1	TSS200
cg11030264	-0.00235922	0.0719217	0.103932	0.03238	0.03238	0.03238	0.00128292	0.19293	0.548323	0	0	0	chr17
cg11183072	-0.00151077	-5.33793e-05	0.218142	0.0427396	0.0427396	0.0427396	0.0106001	0.00968068	0.997147	0	0	1	chr17	GRB7;GRB7	TSS200;5'UTR
cg11625077	0.0118592	-0.0199985	0.051938	0.0107656	0.0107656	0.0107656	1.33628e-16	5.38092e-14	4.01478e-06	0	0	0	chr17	TBCD	Body
cg12459718	-0.13145	-0.191537	-0.111144	0.0389675	0.0389675	0.0389675	0.790191	0.99059	0.612554	0	1	0	chr17	C17orf68	3'UTR
cg13813458	-0.00361633	0.00361592	0.0349389	0.0384707	0.0384707	0.0384707	0.00611598	0.0061158	0.0454005	0	0	0	chr17
cg13917614	0.0404428	0.0915915	0.219646	0.0423487	0.0423487	0.0423487	0.0798098	0.421306	0.997638	0	0	1	chr17	CNP	Body
cg14263391	-0.0117682	0.00249288	0.057968	0.0405553	0.0405553	0.0405553	0.0147928	0.00810172	0.150005	0	0	0	chr17	GRB7;GRB7	TSS1500;TSS200
cg16207110	-0.0474207	-0.100492	-0.0218517	0.0310041	0.0310041	0.0310041	0.044954	0.506332	0.00585803	0	0	0	chr17
cg16340422	0.0223131	-0.0638323	0.0536481	0.0496664	0.0496664	0.0496664	0.0588885	0.233242	0.175342	0	0	0	chr17	PLD6	TSS1500
cg16630259	0.0219067	-0.0198499	-0.0833812	0.0246182	0.0246182	0.0246182	0.000756497	0.000565506	0.249818	0	0	0	chr17	WIPF2	3'UTR
cg16810279	-0.0526916	-0.0005469	0.203544	0.0300958	0.0300958	0.0300958	0.0579835	0.00047564	0.99971	0	0	1	chr17
cg17479501	-0.0619083	-0.0292464	0.100828	0.0375581	0.0375581	0.0375581	0.155242	0.0297929	0.508793	0	0	0	chr17	TBCD	Body
cg19093370	-0.00219933	-0.0359076	0.122301	0.0380165	0.0380165	0.0380165	0.00504707	0.0459065	0.721271	0	0	0	chr17	PLD6	TSS1500
cg19439123	0.0191254	0.0370359	0.239396	0.0346305	0.0346305	0.0346305	0.00976239	0.0345191	0.999972	0	0	1	chr17	RAI1	5'UTR
cg19467964	-0.043873	-0.0142084	0.118864	0.0376652	0.0376652	0.0376652	0.0680917	0.011371	0.691757	0	0	0	chr17	TBCD	Body
cg19845249	0.013492	0.0630211	0.206758	0.0349464	0.0349464	0.0349464	0.00665342	0.144991	0.998874	0	0	1	chr17
cg19847411	0.01175	0.0163014	-0.00655385	0.0082757	0.0082757	0.0082757	7.5199e-27	2.39986e-24	7.21667e-30	0	0	0	chr17	DHRS11	TSS200
cg21773646	0.0460734	0.0814681	-0.201718	0.0318768	0.0318768	0.0318768	0.0453495	0.280499	0.999291	0	0	1	chr17	CCDC57	Body
cg22005990	-0.0599556	-0.00254478	0.226516	0.0467305	0.0467305	0.0467305	0.195744	0.0185133	0.996609	0	0	1	chr17
cg22163280	0.0070166	-0.00599218	-0.0705294	0.0172703	0.0172703	0.0172703	3.64237e-08	2.61484e-08	0.0439639	0	0	0	chr17
cg23161218	0.0264114	-0.000127338	0.215351	0.0294615	0.0294615	0.0294615	0.00624853	0.000349539	0.999955	0	0	1	chr17	TNFSF13;TNFSF13;TNFSF13;TNFSF13;TNFSF12-TNFSF13;TNFSF13;TNFSF13	5'UTR;5'UTR;1stExon;1stExon;Body;1stExon;5'UTR
cg23352492	0.00741919	-0.0329123	-0.0376556	0.0118559	0.0118559	0.0118559	2.88552e-15	7.6305e-09	7.26069e-08	0	0	0	chr17	TBCD	Body
cg23698124	0.0339364	0.146216	0.199072	0.0371407	0.0371407	0.0371407	0.0376413	0.893314	0.996179	0	0	1	chr17	SMG6;SMG6	Body;Body
cg23716141	-0.000837592	-0.00821877	-0.064819	0.0398874	0.0398874	0.0398874	0.00645835	0.0106956	0.188886	0	0	0	chr17	SEPT9;SEPT9;SEPT9	5'UTR;Body;Body
cg23892310	-0.0124076	-0.0178629	0.0474	0.0257973	0.0257973	0.0257973	0.000342622	0.000726406	0.0207262	0	0	0	chr17	TBCD	Body
cg24477401	0.00604741	0.0192462	0.149249	0.0231927	0.0231927	0.0231927	2.55036e-05	0.000248963	0.983143	0	0	1	chr17	ARHGAP27;ARHGAP27	TSS1500;5'UTR
cg24578857	-0.0220465	-0.0666305	0.124458	0.0418856	0.0418856	0.0418856	0.0313645	0.212818	0.720368	0	0	0	chr17	PLD6	TSS1500
cg25270886	0.00893978	0.0278482	-0.000128548	0.0109158	0.0109158	0.0109158	3.64947e-17	1.92318e-11	2.8654e-20	0	0	0	chr17	CBX2;CBX2	Body;Body
cg25416067	0.02357	0.00937604	0.0614338	0.0305441	0.0305441	0.0305441	0.0061698	0.00150368	0.103359	0	0	0	chr17	SEPT9;SEPT9;SEPT9;SEPT9	5'UTR;5'UTR;Body;1stExon
cg26282887	0.0321419	0.105632	0.214117	0.0271626	0.0271626	0.0271626	0.00624101	0.582122	0.999987	0	0	1	chr17
cg26604214	-0.0333452	0.0186222	0.0201257	0.0286267	0.0286267	0.0286267	0.00994511	0.00223649	0.00263376	0	0	0	chr17	RAP1GAP2;RAP1GAP2	Body;Body
cg27217253	-0.0431202	-0.0472239	-0.14992	0.0366822	0.0366822	0.0366822	0.0604977	0.0751125	0.913222	0	0	0	chr17	CCDC42;CCDC42	TSS1500;TSS1500
cg25474399	-0.00543915	-0.0431887	0.0220833	0.0270846	0.0270846	0.0270846	0.000240329	0.0179726	0.00200875	0	0	0	chr18	MYOM1;MYOM1	Body;Body
cg01485548	-0.0108662	0.0206236	-0.0240462	0.0259956	0.0259956	0.0259956	0.000303119	0.00113111	0.00174009	0	0	0	chr19	IFI30	TSS1500
cg05896042	0.00277091	-0.00411334	0.029044	0.0133775	0.0133775	0.0133775	1.82266e-13	3.81154e-13	5.66026e-08	0	0	0	chr19	RAB3D	5'UTR
cg06706159	0.0300497	-0.0335677	0.172046	0.037635	0.037635	0.037635	0.0315382	0.0387673	0.972212	0	0	1	chr19	MAST3	Body
cg08033031	0.00822567	0.0158189	0.0532107	0.0159291	0.0159291	0.0159291	4.17075e-09	6.29485e-08	0.0016552	0	0	0	chr19	EPS15L1	Body
cg11544647	-0.0305269	-0.045089	-0.0179206	0.0248971	0.0248971	0.0248971	0.00263206	0.0137089	0.000489057	0	0	0	chr19
cg12011479	0.0132261	0.0054529	0.0119886	0.0387931	0.0387931	0.0387931	0.0126485	0.00740048	0.0116421	0	0	0	chr19	CLDND2	TSS1500
cg12103219	0.00638596	-0.0454762	0.0457996	0.0269337	0.0269337	0.0269337	0.000254746	0.0214661	0.022091	0	0	0	chr19	PLEKHF1	Body
cg13348905	0.0108203	-0.0523239	-0.124335	0.038405	0.038405	0.038405	0.0101142	0.107228	0.736839	0	0	0	chr19	SLC44A2;SLC44A2	TSS1500;Body
cg14530382	0.0583251	0.038973	0.129686	0.0149134	0.0149134	0.0149134	0.00259929	2.13748e-05	0.976736	0	0	1	chr19	SH2D3A	Body
cg14590369	0.0110244	0.0569074	0.0410881	0.0116738	0.0116738	0.0116738	1.25089e-14	0.000111521	2.25006e-07	0	0	0	chr19	ARRDC2	Body
cg14678774	-0.00410811	0.0630629	0.127618	0.0355103	0.0355103	0.0355103	0.00346286	0.149128	0.781644	0	0	0	chr19	MAST1	Body
cg15561501	-0.0252917	-0.0352856	-0.133933	0.0285498	0.0285498	0.0285498	0.00443832	0.0117038	0.882696	0	0	0	chr19	PLEKHF1	5'UTR
cg15825970	-0.0153459	0.0180671	0.107159	0.0178699	0.0178699	0.0178699	1.0832e-06	2.27024e-06	0.655645	0	0	0	chr19	IFI30	TSS1500
cg17510987	0.0739212	0.0289971	0.0201056	0.0338907	0.0338907	0.0338907	0.220799	0.0180829	0.0092013	0	0	0	chr19	FAM108A1;FAM108A1	5'UTR;5'UTR
cg17683336	0.000168198	0.00304168	-0.0342164	0.0235334	0.0235334	0.0235334	1.10702e-05	1.89409e-05	0.00259233	0	0	0	chr19	KANK2;KANK2	5'UTR;TSS1500
cg17884674	0.065986	0.126303	0.137091	0.0446259	0.0446259	0.0446259	0.222969	0.722211	0.797054	0	0	0	chr19	CSNK1G2	5'UTR
cg22807822	-0.00406225	-0.0144478	-0.0396721	0.0230468	0.0230468	0.0230468	1.57231e-05	0.000102772	0.00442723	0	0	0	chr19	KANK2;KANK2	Body;Body
cg23048215	0.0347676	-0.00808788	-0.199521	0.0251735	0.0251735	0.0251735	0.00478059	0.000130539	0.999961	0	0	1	chr19	ARID3A	Body
cg23482747	0.0136701	0.0720459	0.0141091	0.0122869	0.0122869	0.0122869	1.06135e-12	0.0114495	1.37011e-12	0	0	0	chr19	ARRDC2	Body
cg24000650	0.0064477	-0.00237906	0.0556869	0.0271593	0.0271593	0.0271593	0.000285972	0.000162577	0.0513815	0	0	0	chr19	ZFR2	Body
cg24046155	-0.008047	-0.0212322	-0.047021	0.0328536	0.0328536	0.0328536	0.00256406	0.00825275	0.0534181	0	0	0	chr19	LINGO3	5'UTR
cg24354612	-0.00310892	-0.0152778	-0.0311797	0.0181968	0.0181968	0.0181968	5.05784e-08	1.61287e-06	7.77847e-05	0	0	0	chr19	ICAM1	Body
cg25360761	0.0518109	0.0590594	0.205458	0.0174263	0.0174263	0.0174263	0.00284345	0.00940285	1	0	0	1	chr19	CD22	TSS200
cg25383568	-0.00524867	0.00390881	0.172568	0.0326404	0.0326404	0.0326404	0.0018487	0.00162033	0.986901	0	0	1	chr19	ACTN4	Body
cg25586175	0.000476599	-0.0335344	-0.0343373	0.0143405	0.0143405	0.0143405	1.96042e-12	1.78638e-06	2.33805e-06	0	0	0	chr19
cg25737313	0.0854079	0.0515212	-0.0548038	0.0341704	0.0341704	0.0341704	0.334675	0.0779877	0.092972	0	0	0	chr19
cg26576206	0.0140282	0.00147454	0.0264298	0.0293834	0.0293834	0.0293834	0.00171751	0.00039956	0.00614332	0	0	0	chr19	ABCA7	Body
cg26960896	0.0334524	0.0492775	0.108828	0.0155983	0.0155983	0.0155983	9.93519e-06	0.000573383	0.714287	0	0	0	chr19	KCNN4	3'UTR
cg19266578	-0.000337113	0.0326654	-0.0617927	0.0119102	0.0119102	0.0119102	2.93402e-17	7.85995e-09	0.000668441	0	0	0	chr20	RGS19;OPRL1;RGS19;OPRL1	TSS1500;5'UTR;TSS1500;5'UTR
cg24083367	0.00516694	0.057426	0.0446323	0.0184912	0.0184912	0.0184912	1.46001e-07	0.0106567	0.00137553	0	0	0	chr20	SLC9A8	TSS1500
cg26232247	-0.0482221	-0.0175102	0.0249923	0.0268516	0.0268516	0.0268516	0.0269089	0.00106291	0.00260768	0	0	0	chr20	RIN2	Body
cg12829325	0.0135287	0.0456531	0.0691425	0.0125023	0.0125023	0.0125023	2.31622e-12	6.90255e-06	0.00679094	0	0	0	chr21	IL10RB	TSS1500
cg13077316	0.0472936	0.0406637	0.0557842	0.0175039	0.0175039	0.0175039	0.00130142	0.000349609	0.00576761	0	0	0	chr21	PCNT	Body
cg00219303	-0.00138089	-0.0504691	0.231302	0.0171699	0.0171699	0.0171699	4.63136e-09	0.00195867	1	0	0	1	chr22	TRIOBP;TRIOBP;TRIOBP	Body;Body;Body
cg02217815	0.0103617	0.0432099	0.187107	0.0333212	0.0333212	0.0333212	0.0035712	0.0441601	0.995528	0	0	1	chr22	FOXRED2;FOXRED2	Body;Body
cg03763796	-0.00690834	-0.0103589	0.0297018	0.0166525	0.0166525	0.0166525	1.13363e-08	3.6617e-08	1.21347e-05	0	0	0	chr22	VPREB1	TSS200
cg05152764	0.00716542	-0.0604614	-0.0562916	0.0183922	0.0183922	0.0183922	2.23814e-07	0.0157876	0.00873973	0	0	0	chr22	SAPS2	3'UTR
cg12232731	-0.174367	-0.139812	0.0931487	0.0560906	0.0560906	0.0560906	0.907554	0.76108	0.451391	0	0	0	chr22	LOC150381;C22orf26	Body;TSS1500
cg20728514	0.0157547	0.0240542	0.0953959	0.022604	0.022604	0.022604	9.68861e-05	0.000389947	0.4193	0	0	0	chr22	PARVG;PARVG	TSS1500;TSS1500
cg21495622	-0.0887618	-0.0335097	0.168017	0.0423157	0.0423157	0.0423157	0.395282	0.0580573	0.946015	0	0	0	chr22	SLC2A11;SLC2A11;SLC2A11;SLC2A11;SLC2A11	1stExon;5'UTR;TSS1500;1stExon;5'UTR
cg23825480	0.0177348	0.0126347	-0.0784485	0.025414	0.025414	0.025414	0.000603955	0.000293353	0.198214	0	0	0	chr22	MORC2	Body
cg25625951	0.0279228	-0.0142929	-0.0378634	0.0195595	0.0195595	0.0195595	0.000114344	5.88359e-06	0.000744558	0	0	0	chr22	SOX10	TSS1500
cg00467547	-0.334231	-0.392935	-0.282814	0.021703	0.021703	0.021703	1	1	1	1	1	1	chrX	SH2D1A;SH2D1A	1stExon;1stExon
cg02775256	0.0137142	-0.00132283	-0.0974188	0.0268846	0.0268846	0.0268846	0.000664867	0.000121089	0.461757	0	0	0	chrX	ZC3H12B	TSS200
cg04044631	0.0266339	-0.0888962	-0.0638269	0.0229386	0.0229386	0.0229386	0.000691038	0.31417	0.0574033	0	0	0	chrX	HCFC1	Body
cg05453618	0.0191388	-0.0185395	-0.0698411	0.0186167	0.0186167	0.0186167	7.01259e-06	6.05336e-06	0.0526175	0	0	0	chrX	MIR98;HUWE1;MIRLET7F2	TSS1500;Body;Body
cg07809144	0.0155396	-0.0536521	0.0485441	0.0181071	0.0181071	0.0181071	1.54699e-06	0.00523893	0.00224338	0	0	0	chrX	MIR98;HUWE1	TSS1500;Body
cg07859138	-0.0426132	-0.0010334	0.137169	0.0263677	0.0263677	0.0263677	0.0147624	8.72503e-05	0.92068	0	0	0	chrX	SEPT6;SEPT6;SEPT6;SEPT6	3'UTR;3'UTR;Body;3'UTR
cg07980988	-0.199131	-0.237051	-0.187608	0.0305749	0.0305749	0.0305749	0.999407	0.999996	0.997917	1	1	1	chrX	SH2D1A;SH2D1A	TSS200;TSS200
cg09076821	0.0340864	-0.00376579	0.04538	0.0311259	0.0311259	0.0311259	0.0171027	0.000994832	0.0396461	0	0	0	chrX	UBA1;UBA1	5'UTR;TSS1500
cg10858077	-0.105501	-0.139542	-0.209535	0.0277604	0.0277604	0.0277604	0.578546	0.922833	0.99996	0	0	1	chrX	FOXP3;FOXP3;FOXP3;FOXP3	1stExon;5'UTR;1stExon;5'UTR
cg11001470	-0.0519425	-0.127468	-0.0565442	0.0226673	0.0226673	0.0226673	0.0169975	0.887206	0.0276113	0	0	0	chrX	ZFX	5'UTR
cg14728856	0.0598139	0.0335279	0.0621573	0.0274356	0.0274356	0.0274356	0.0714958	0.0076999	0.0838968	0	0	0	chrX	UBA1;UBA1	5'UTR;TSS1500
cg19926635	0.114726	0.0884812	0.0584778	0.0205002	0.0205002	0.0205002	0.763719	0.287095	0.0214102	0	0	0	chrX	KCND1	3'UTR
cg20216854	-0.408708	-0.442671	-0.362716	0.0242956	0.0242956	0.0242956	1	1	1	1	1	1	chrX	SH3KBP1;SH3KBP1;SH3KBP1	Body;1stExon;5'UTR
cg21892973	-0.0484044	-0.00668535	0.00684038	0.0448721	0.0448721	0.0448721	0.125105	0.0187825	0.0189417	0	0	0	chrX	CLCN4	TSS1500
cg24350752	0.00350911	0.0593182	0.27558	0.0233417	0.0233417	0.0233417	1.78381e-05	0.0406777	1	0	0	1	chrX	AP1S2	TSS1500
cg24822140	0.249994	0.241623	0.333664	0.0319868	0.0319868	0.0319868	0.999999	0.999995	1	1	1	1	chrX	ZNF81	Body
cg25084393	0.0603642	0.0554242	0.0646904	0.0305736	0.0305736	0.0305736	0.0974175	0.0724225	0.124065	0	0	0	chrX	CTPS2;CTPS2;CTPS2;CTPS2	5'UTR;5'UTR;1stExon;5'UTR
cg25524053	0.195891	0.229175	0.233111	0.0252236	0.0252236	0.0252236	0.999928	1	1	1	1	1	chrX
cg25604547	-0.280561	-0.323619	-0.282238	0.0244013	0.0244013	0.0244013	1	1	1	1	1	1	chrX
cg26489179	-0.103063	-0.0883011	0.0864157	0.0368213	0.0368213	0.0368213	0.533145	0.375349	0.356092	0	0	0	chrX	BCOR;BCOR;BCOR;BCOR	Body;Body;Body;Body
cg00004667	-0.0265917	-0.054927	-0.166852	0.0256051	0.0256051	0.0256051	0.00207234	0.0391777	0.995484	0	0	1	chr1	ZBTB17	5'UTR
cg00018229	0.00643934	0.0086211	0.0147499	0.00881535	0.00881535	0.00881535	1.29116e-26	1.7723e-25	2.00929e-22	0	0	0	chr1	TTC13;ARV1;TTC13	Body;TSS1500;Body
cg00038446	0.00748804	-0.0411081	-0.131998	0.0372265	0.0372265	0.0372265	0.00647551	0.0568259	0.80498	0	0	0	chr1	FASLG	3'UTR
cg00048381	0.0170328	-0.00271483	-0.045387	0.0153312	0.0153312	0.0153312	3.1224e-08	1.10813e-10	0.000183878	0	0	0	chr1	ADAR	5'UTR
cg00105640	0.00943797	-0.0385698	0.172349	0.0199111	0.0199111	0.0199111	2.70376e-06	0.00101699	0.99986	0	0	1	chr1	LOC388588	Body
cg00262621	0.0433769	2.85043e-05	0.0573281	0.0118884	0.0118884	0.0118884	9.54184e-07	2.06455e-17	0.000165735	0	0	0	chr1	MMP23B	TSS1500
cg00301726	0.00893944	-0.0161206	0.00924051	0.0148723	0.0148723	0.0148723	4.59659e-10	8.50394e-09	5.21851e-10	0	0	0	chr1
cg00449021	-0.0121652	0.00994492	0.0383048	0.0149779	0.0149779	0.0149779	2.25522e-09	9.13252e-10	1.90195e-05	0	0	0	chr1
cg00569500	-0.00128197	0.0468437	0.097392	0.0322175	0.0322175	0.0322175	0.0010916	0.0494799	0.467741	0	0	0	chr1	TNFRSF8	Body
cg00606312	0.00987352	-0.00199255	0.122833	0.0206541	0.0206541	0.0206541	6.39634e-06	1.04155e-06	0.865528	0	0	0	chr1	KMO	TSS200
cg00626119	0.0336172	-0.0175685	-0.103783	0.0310996	0.0310996	0.0310996	0.0164001	0.00401787	0.54841	0	0	0	chr1	SH2D2A;SH2D2A;NTRK1;SH2D2A;SH2D2A;SH2D2A	Body;Body;TSS1500;Body;Body;Body
cg00699569	-0.0083349	0.0117588	0.0767646	0.0247649	0.0247649	0.0247649	0.000107199	0.000183207	0.17406	0	0	0	chr1
cg00826203	0.067985	0.0673201	0.219851	0.0332614	0.0332614	0.0332614	0.167893	0.162922	0.999843	0	0	1	chr1	SCMH1	5'UTR
cg00934037	0.0130802	0.0212037	0.00313052	0.0447273	0.0447273	0.0447273	0.0259883	0.0390598	0.0151641	0	0	0	chr1	CDC14A;CDC14A;CDC14A	Body;Body;Body
cg00943287	0.0152477	-0.00572213	-0.0295563	0.0229136	0.0229136	0.0229136	0.000108324	1.94022e-05	0.00105494	0	0	0	chr1	KIF26B	Body
cg00950718	-0.00101722	-0.0227937	-0.155887	0.0363315	0.0363315	0.0363315	0.00322059	0.0167912	0.938008	0	0	0	chr1	CCDC19	Body
cg01122889	0.0185045	0.010797	0.0110015	0.0122992	0.0122992	0.0122992	1.72371e-11	2.0423e-13	2.30878e-13	0	0	0	chr1	WDR26;WDR26	Body;Body
cg01138839	0.00329632	0.00648809	0.111965	0.0179167	0.0179167	0.0179167	3.38077e-08	8.98247e-08	0.747865	0	0	0	chr1	PPM1J	Body
cg01167323	0.012751	0.0338379	0.123637	0.0415908	0.0415908	0.0415908	0.0179616	0.0558288	0.715091	0	0	0	chr1
cg01336162	-0.0195293	-0.0021899	0.0833681	0.0390955	0.0390955	0.0390955	0.0197801	0.00617772	0.335266	0	0	0	chr1	TGFBR3	5'UTR
cg01420388	0.00745325	-0.00686529	0.00605282	0.0205293	0.0205293	0.0205293	3.27156e-06	2.85742e-06	2.36692e-06	0	0	0	chr1	FBXO44;FBXO2;FBXO44;FBXO44;FBXO44	TSS1500;Body;TSS1500;TSS200;TSS1500
cg01465596	-0.0601664	-0.0714873	0.0562264	0.0424703	0.0424703	0.0424703	0.174143	0.250997	0.151344	0	0	0	chr1	HIVEP3;HIVEP3	5'UTR;5'UTR
cg01516372	-0.00882396	0.00422414	0.116091	0.033921	0.033921	0.033921	0.00359522	0.00237514	0.682381	0	0	0	chr1	LOC339524	Body
cg01565130	0.0155803	0.0354356	0.297562	0.0248171	0.0248171	0.0248171	0.000334874	0.00463941	1	0	0	1	chr1	MPZL1;MPZL1;MPZL1	TSS1500;TSS1500;TSS1500
cg01715088	0.0209675	0.0206685	0.0246947	0.00837355	0.00837355	0.00837355	1.89367e-21	1.34594e-21	1.20031e-19	0	0	0	chr1	ESPN	3'UTR
cg01782024	0.039579	-0.00860626	-0.051913	0.0224803	0.0224803	0.0224803	0.00359701	2.39648e-05	0.016215	0	0	0	chr1	CDC7;CDC7;CDC7	Body;Body;Body
cg02233614	0.00268017	0.00897416	0.0142957	0.0222851	0.0222851	0.0222851	6.29713e-06	2.20757e-05	6.00759e-05	0	0	0	chr1	PFKFB2;PFKFB2	5'UTR;5'UTR
cg02297801	0.021209	0.0332884	0.028527	0.0102669	0.0102669	0.0102669	8.31756e-15	4.07675e-11	1.68335e-12	0	0	0	chr1	NADK	TSS1500
cg02332577	0.0103569	-0.0111767	-0.0108263	0.0176546	0.0176546	0.0176546	1.91124e-07	2.43761e-07	2.19743e-07	0	0	0	chr1	ETV3;ETV3	Body;Body
cg02340851	0.0253268	0.00335583	-0.0424572	0.0162788	0.0162788	0.0162788	2.24673e-06	1.45306e-09	0.000204018	0	0	0	chr1	ANP32E;ANP32E;ANP32E	Body;5'UTR;Body
cg02398682	-0.00215249	-0.00951888	-0.00757875	0.0134489	0.0134489	0.0134489	1.72592e-13	8.61519e-12	3.16515e-12	0	0	0	chr1	MARCKSL1	TSS1500
cg02421543	0.00605676	-0.00119079	-0.00210438	0.00987438	0.00987438	0.00987438	9.18788e-22	7.12668e-24	1.80745e-23	0	0	0	chr1	DR1	TSS1500
cg02484476	0.0297472	-0.0442591	0.0709548	0.0331749	0.0331749	0.0331749	0.0171025	0.046458	0.190646	0	0	0	chr1	PRDM16;PRDM16	Body;Body
cg02590572	0.0195493	-0.00242203	0.0166493	0.0263995	0.0263995	0.0263995	0.00115404	0.000109425	0.000796247	0	0	0	chr1	CHI3L2;CHI3L2	TSS1500;TSS1500
cg02648847	-0.0572447	-0.00205453	-0.0656811	0.0327889	0.0327889	0.0327889	0.0961237	0.00140792	0.147627	0	0	0	chr1	CD247;CD247	Body;Body
cg02835977	-0.0437595	-0.0601049	-0.0842717	0.0416324	0.0416324	0.0416324	0.0883664	0.168963	0.352793	0	0	0	chr1
cg02838825	0.036742	0.0452716	-0.153118	0.0389484	0.0389484	0.0389484	0.0521723	0.0799885	0.913683	0	0	0	chr1	TARBP1	Body
cg02847674	-0.0532783	-0.0904006	-0.125583	0.0320462	0.0320462	0.0320462	0.0724269	0.382261	0.787654	0	0	0	chr1	NPPA	3'UTR
cg02854937	0.00934354	0.000849595	0.00976934	0.0212163	0.0212163	0.0212163	9.64426e-06	1.48183e-06	1.05509e-05	0	0	0	chr1
cg02906823	0.0109534	0.039595	-0.0546182	0.0354935	0.0354935	0.0354935	0.00605685	0.0443905	0.10052	0	0	0	chr1
cg02935097	-0.0235143	-0.0908852	-0.0774019	0.0471728	0.0471728	0.0471728	0.0524668	0.423393	0.315952	0	0	0	chr1	BRDT	TSS200
cg02976588	0.0378782	0.0687182	0.198338	0.0305816	0.0305816	0.0305816	0.02111	0.153178	0.999349	0	0	1	chr1
cg02988775	-0.001141	-0.00494123	-0.0720281	0.0173268	0.0173268	0.0173268	5.79783e-09	2.0529e-08	0.0532229	0	0	0	chr1	TNFRSF25;TNFRSF25;TNFRSF25;TNFRSF25;TNFRSF25;TNFRSF25	Body;Body;Body;Body;Body;Body
cg03006527	-0.034863	-0.0605874	0.0093694	0.0205409	0.0205409	0.0205409	0.000759349	0.0275087	5.11629e-06	0	0	0	chr1
cg03018771	0.00553139	0.0261652	0.0554658	0.033442	0.033442	0.033442	0.00236515	0.0136275	0.0914821	0	0	0	chr1	FGR;FGR;FGR	Body;Body;Body
cg03048488	0.00589117	-0.0583698	0.107916	0.0317006	0.0317006	0.0317006	0.00149543	0.094553	0.598589	0	0	0	chr1
cg03050965	-0.0100471	-0.0204155	-0.0120053	0.0258902	0.0258902	0.0258902	0.000256002	0.00105632	0.000338457	0	0	0	chr1	S1PR1	Body
cg03059896	0.000692473	-0.0907869	0.0290425	0.0256458	0.0256458	0.0256458	5.39118e-05	0.359707	0.00283023	0	0	0	chr1	WDTC1	TSS1500
cg03082060	0.020113	-0.0230395	-0.0169462	0.0476821	0.0476821	0.0476821	0.0469271	0.0532601	0.0407697	0	0	0	chr1	LGALS8	TSS1500
cg03225003	0.0232149	-0.0184672	-0.0255459	0.0186386	0.0186386	0.0186386	1.89703e-05	6.08831e-06	3.23997e-05	0	0	0	chr1	NPHP4	Body
cg03345668	-0.0118232	-0.025145	-0.066048	0.0279021	0.0279021	0.0279021	0.000788253	0.00365075	0.111836	0	0	0	chr1	MOBKL2C;MOBKL2C	TSS1500;5'UTR
cg03393802	0.00650049	0.00181606	0.0403909	0.0336226	0.0336226	0.0336226	0.00271078	0.00174914	0.0381234	0	0	0	chr1	ZNF362	Body
cg03471346	0.000514909	0.0269161	0.113141	0.0237917	0.0237917	0.0237917	1.44798e-05	0.0010638	0.709643	0	0	0	chr1	ABL2;ABL2;ABL2;ABL2;ABL2;ABL2;ABL2;ABL2;ABL2	Body;1stExon;Body;1stExon;Body;1stExon;1stExon;Body;Body
cg03610117	-0.0221961	-0.0683366	0.0110611	0.0373409	0.0373409	0.0373409	0.0185977	0.198232	0.00861391	0	0	0	chr1	RERE;RERE;RERE	5'UTR;Body;Body
cg03667871	0.0199095	-0.0191139	0.0346655	0.0338493	0.0338493	0.0338493	0.0089885	0.00843344	0.0267935	0	0	0	chr1	NEK7	TSS1500
cg03679305	-0.000717172	0.0241255	0.00966074	0.0204101	0.0204101	0.0204101	5.74061e-07	0.000100605	4.7955e-06	0	0	0	chr1	SLC2A5;SLC2A5;SLC2A5	Body;Body;Body
cg03727968	-0.0278592	0.0285594	0.106959	0.029572	0.029572	0.029572	0.00735387	0.00784998	0.593024	0	0	0	chr1	CD247;CD247	Body;Body
cg04000234	0.0336801	-0.0228018	0.0891729	0.0413564	0.0413564	0.0413564	0.0543993	0.0309749	0.396738	0	0	0	chr1	MACF1	Body
cg04077677	-0.00566292	0.0125832	0.0394667	0.0111266	0.0111266	0.0111266	1.14044e-17	1.97415e-15	2.6579e-08	0	0	0	chr1
cg04098194	0.00782507	-0.00306811	-0.0243461	0.00862851	0.00862851	0.00862851	6.13914e-27	1.38954e-29	9.10117e-19	0	0	0	chr1	ACAP3	Body
cg04219417	-0.0141988	-0.023116	0.0341058	0.0227375	0.0227375	0.0227375	8.04665e-05	0.000360614	0.00187747	0	0	0	chr1	TLR5	TSS1500
cg04233686	0.00863206	0.00349343	0.083381	0.0192419	0.0192419	0.0192419	1.02519e-06	2.64549e-07	0.193879	0	0	0	chr1
cg04308687	0.0375262	0.0160016	0.0894071	0.0378712	0.0378712	0.0378712	0.0495084	0.0132773	0.38985	0	0	0	chr1	FRRS1	TSS1500
cg04427651	-0.00878417	-0.0142764	-0.0543674	0.0196459	0.0196459	0.0196459	1.71703e-06	6.40206e-06	0.0100963	0	0	0	chr1	ZDHHC18	TSS1500
cg04437762	0.00585254	0.00321524	0.0593412	0.0312212	0.0312212	0.0312212	0.00128279	0.000967706	0.0964102	0	0	0	chr1	IL6R;IL6R	Body;Body
cg04446579	0.00444123	-0.00163763	0.0830243	0.0128158	0.0128158	0.0128158	4.44772e-14	8.26389e-15	0.0926533	0	0	0	chr1	ANKRD45	TSS200
cg04503570	-0.0174027	-0.0475192	0.0749336	0.011776	0.011776	0.011776	1.15774e-12	4.16366e-06	0.0166438	0	0	0	chr1	ITPKB	Body
cg04845871	0.0169658	0.0181668	0.0840016	0.0237248	0.0237248	0.0237248	0.000232718	0.000281046	0.25005	0	0	0	chr1
cg04846203	-0.00401243	0.0033456	0.188718	0.0201592	0.0201592	0.0201592	9.60926e-07	8.15198e-07	0.999995	0	0	1	chr1	MPZL1;MPZL1;MPZL1	TSS1500;TSS1500;TSS1500
cg05005073	0.0030476	-0.00658169	-0.0308645	0.0358913	0.0358913	0.0358913	0.00345363	0.00462308	0.0270366	0	0	0	chr1
cg05461182	-0.0152603	0.00281848	0.0328283	0.0284497	0.0284497	0.0284497	0.00144792	0.000317846	0.00911108	0	0	0	chr1	NFIA;NFIA;NFIA;NFIA	Body;Body;Body;Body
cg05567236	0.0720258	-0.011649	0.0493417	0.0254602	0.0254602	0.0254602	0.135941	0.000260078	0.0233119	0	0	0	chr1	SDCCAG8;CEP170;CEP170;CEP170	Body;TSS1500;TSS1500;TSS1500
cg05595142	0.0377493	-0.016063	0.140673	0.0338481	0.0338481	0.0338481	0.0329487	0.00657254	0.885248	0	0	0	chr1	PRSS38	Body
cg05658236	-0.0574066	-0.013586	0.042408	0.035629	0.035629	0.035629	0.115951	0.0076461	0.0529998	0	0	0	chr1	MGC12982	Body
cg05759347	-0.00864635	0.03157	0.272069	0.0449017	0.0449017	0.0449017	0.0209494	0.0637549	0.999936	0	0	1	chr1	CEP170;CEP170;CEP170	5'UTR;5'UTR;5'UTR
cg05764238	-0.00365432	-0.0217308	0.0165306	0.0345514	0.0345514	0.0345514	0.00264783	0.0117471	0.00785026	0	0	0	chr1	ARHGEF19	5'UTR
cg05766896	-0.00503817	0.0333752	0.134365	0.0298776	0.0298776	0.0298776	0.000740555	0.0128763	0.874966	0	0	0	chr1	FCRL1;FCRL1;FCRL1;FCRL1;FCRL1;FCRL1	5'UTR;5'UTR;1stExon;5'UTR;1stExon;1stExon
cg05774892	-0.00137966	-0.04802	0.0994533	0.0146371	0.0146371	0.0146371	8.04555e-12	0.0001917	0.485102	0	0	0	chr1	VPS13D;VPS13D	Body;Body
cg05776630	0.0896533	0.0413058	0.0476338	0.0434502	0.0434502	0.0434502	0.405891	0.0883736	0.114063	0	0	0	chr1	TMCO4	Body
cg05799811	0.0254866	0.00322822	0.0737974	0.0212194	0.0212194	0.0212194	0.000222738	2.55123e-06	0.108445	0	0	0	chr1	CD247;CD247	Body;Body
cg05927645	-0.0144877	-0.0432154	-0.103707	0.0185166	0.0185166	0.0185166	1.93591e-06	0.00108221	0.579333	0	0	0	chr1	NPHP4	Body
cg05965334	-0.00335474	0.00535684	0.0157258	0.00977417	0.00977417	0.00977417	2.35068e-23	1.78075e-22	3.28575e-18	0	0	0	chr1	MOBKL2C	TSS1500
cg06035250	0.0319282	0.0161114	0.0303906	0.0149526	0.0149526	0.0149526	2.65044e-06	1.00981e-08	1.61717e-06	0	0	0	chr1	ALPL	TSS1500
cg06057398	-0.0405301	-0.043983	-0.0225051	0.0143065	0.0143065	0.0143065	1.61343e-05	4.51114e-05	3.03461e-08	0	0	0	chr1
cg06092310	-0.0398904	0.0214607	0.137328	0.0388997	0.0388997	0.0388997	0.0611432	0.0217424	0.83137	0	0	0	chr1	MAN1C1	Body
cg06114363	0.00534616	-0.0544921	-0.113113	0.0305168	0.0305168	0.0305168	0.000962062	0.067949	0.666295	0	0	0	chr1	ZNF683;ZNF683	TSS200;TSS200
cg06121450	0.0104131	0.00472035	-0.0183282	0.0153938	0.0153938	0.0153938	2.94839e-09	3.01844e-10	5.61874e-08	0	0	0	chr1	UCK2	Body
cg06188496	0.0685656	0.0182667	-0.0210596	0.038075	0.038075	0.038075	0.204518	0.0159109	0.0190727	0	0	0	chr1	SLC2A5	Body
cg06214853	0.0116548	0.00172393	0.146975	0.0215791	0.0215791	0.0215791	2.11983e-05	2.62896e-06	0.985254	0	0	1	chr1
cg06376426	0.0291372	0.01476	0.0928378	0.0132786	0.0132786	0.0132786	4.73524e-08	6.84381e-11	0.294813	0	0	0	chr1	GRHL3;GRHL3;GRHL3	TSS1500;Body;TSS1500
cg06434451	-0.00309197	0.00202316	0.0426606	0.016537	0.016537	0.016537	2.31338e-09	1.56434e-09	0.000262822	0	0	0	chr1	MARCKSL1	TSS1500
cg06437922	0.0231802	-0.0188382	0.0165197	0.0142584	0.0142584	0.0142584	3.56828e-08	6.2697e-09	2.38755e-09	0	0	0	chr1
cg06517940	-0.0621131	-0.107112	-0.186405	0.0355992	0.0355992	0.0355992	0.143605	0.579174	0.992391	0	0	1	chr1	LCK	5'UTR
cg06550420	0.00773721	0.0283285	0.060603	0.0271466	0.0271466	0.0271466	0.000338552	0.0041433	0.0733529	0	0	0	chr1	PTPRC;PTPRC;PTPRC;PTPRC	Body;Body;Body;Body
cg06620723	0.00365138	-0.0141072	0.0487588	0.025641	0.025641	0.025641	8.57753e-05	0.000404319	0.0228362	0	0	0	chr1	VPS13D;VPS13D	Body;Body
cg06742440	0.0376151	0.0254997	0.0757714	0.0123901	0.0123901	0.0123901	2.38841e-07	9.11181e-10	0.0252629	0	0	0	chr1	KCNN3;KCNN3	5'UTR;1stExon
cg06759845	0.0339497	0.0485759	-0.0185198	0.0135955	0.0135955	0.0135955	5.92119e-07	7.7649e-05	1.02885e-09	0	0	0	chr1	MEF2D	5'UTR
cg06788267	0.00312082	-0.0161772	-0.0160688	0.0219792	0.0219792	0.0219792	5.22234e-06	6.84435e-05	6.70906e-05	0	0	0	chr1
cg06853697	-0.0086644	0.0172516	0.275342	0.0202371	0.0202371	0.0202371	3.19162e-06	2.16663e-05	1	0	0	1	chr1
cg06950942	-0.00151004	-0.0430908	-0.036969	0.0177853	0.0177853	0.0177853	1.53211e-08	0.000687631	0.000197054	0	0	0	chr1	CLDN19;CLDN19	Body;Body
cg06952715	-0.00404721	-0.0185623	-0.0295386	0.0190525	0.0190525	0.0190525	2.37401e-07	9.58343e-06	0.000108535	0	0	0	chr1
cg06979924	0.0121097	-0.0131751	0.0124076	0.0121195	0.0121195	0.0121195	2.05385e-13	3.91618e-13	2.46195e-13	0	0	0	chr1	FDPS;FDPS;FDPS	TSS1500;TSS1500;TSS1500
cg07015886	-0.020085	-0.050446	0.0206728	0.0223579	0.0223579	0.0223579	0.000175547	0.0133321	0.000194036	0	0	0	chr1	TLR5	TSS1500
cg07019187	0.0154801	0.0207417	0.0160745	0.0207209	0.0207209	0.0207209	2.26175e-05	6.53744e-05	2.55776e-05	0	0	0	chr1	DENND2D	3'UTR
cg07040244	-0.00835814	0.0230123	-0.106427	0.0266706	0.0266706	0.0266706	0.000295122	0.00194709	0.595217	0	0	0	chr1	EGLN1	Body
cg07123481	0.0376584	-0.0105403	0.234957	0.0171081	0.0171081	0.0171081	0.000134221	8.51695e-08	1	0	0	1	chr1	MIR200B	TSS1500
cg07136715	0.0141695	0.0144379	0.0212719	0.0296788	0.0296788	0.0296788	0.00191411	0.00196994	0.00399288	0	0	0	chr1
cg07245641	0.0202239	0.0254561	0.0390293	0.00770618	0.00770618	0.00770618	2.04441e-25	1.95833e-22	1.26713e-15	0	0	0	chr1	LAMC1	TSS1500
cg07367601	0.001428	-0.0685761	-0.0632606	0.0337492	0.0337492	0.0337492	0.00174611	0.175901	0.138165	0	0	0	chr1
cg07580975	-0.00550819	0.00101238	0.0476427	0.0315307	0.0315307	0.0315307	0.00136408	0.000846472	0.0484054	0	0	0	chr1
cg07718813	-0.00983891	-0.0123848	0.00308628	0.0123422	0.0123422	0.0123422	1.3852e-13	6.29069e-13	2.04356e-15	0	0	0	chr1	ZBTB48	Body
cg07813265	-0.00776833	-0.00469257	-0.12133	0.0347469	0.0347469	0.0347469	0.00397265	0.00304492	0.730346	0	0	0	chr1	CDC14A;CDC14A;CDC14A	Body;Body;Body
cg07903677	-0.0260898	-0.0349083	0.0382149	0.0195925	0.0195925	0.0195925	8.08529e-05	0.000446439	0.000806626	0	0	0	chr1	KCNA3	TSS1500
cg07906688	0.0339802	0.00178752	-0.0335708	0.0174134	0.0174134	0.0174134	7.49251e-05	8.50024e-09	6.81386e-05	0	0	0	chr1	LYPLAL1	Body
cg07922843	-0.0204506	-0.00368178	-0.0189757	0.0271726	0.0271726	0.0271726	0.00170817	0.000196544	0.00143263	0	0	0	chr1
cg08256939	0.0247708	0.00978941	0.132078	0.0300258	0.0300258	0.0300258	0.00611419	0.00133037	0.857315	0	0	0	chr1	ADORA3	Body
cg08272268	-0.025705	-0.0137538	-0.0135494	0.0245467	0.0245467	0.0245467	0.00123628	0.000221079	0.000214248	0	0	0	chr1	ZNF281	TSS1500
cg08479073	-0.0320653	-0.0257051	-0.00728305	0.024614	0.024614	0.024614	0.00289001	0.00127054	8.26624e-05	0	0	0	chr1	IL20	TSS1500
cg08529825	-0.00922503	0.0578697	0.00397771	0.0283307	0.0283307	0.0283307	0.000677376	0.0684957	0.000350307	0	0	0	chr1	HIPK1;HIPK1	Body;Body
cg08533162	-0.0184159	0.0229579	0.0353276	0.0609567	0.0609567	0.0609567	0.090384	0.103136	0.144355	0	0	0	chr1	ERI3	Body
cg08614201	0.0224713	0.0347897	0.14105	0.0389395	0.0389395	0.0389395	0.0232403	0.0470007	0.854102	0	0	0	chr1	CD160	5'UTR
cg08644463	-0.0597705	-0.0397979	0.00650191	0.028608	0.028608	0.028608	0.0798279	0.0176727	0.000541081	0	0	0	chr1	GNAI3	Body
cg08653403	0.00139388	0.0394165	0.0440925	0.0177535	0.0177535	0.0177535	1.39453e-08	0.000321866	0.000818867	0	0	0	chr1	SPEN	Body
cg08705382	0.0301771	0.0121873	0.128393	0.0214462	0.0214462	0.0214462	0.000565511	2.11483e-05	0.907236	0	0	0	chr1	GALNT2	Body
cg08876103	0.0338171	0.0287652	-0.0283478	0.0205058	0.0205058	0.0205058	0.000624349	0.000256494	0.000237709	0	0	0	chr1	MACF1	Body
cg08915038	0.000206496	-0.0024945	0.0300746	0.0118081	0.0118081	0.0118081	1.44065e-17	7.43697e-17	1.592e-09	0	0	0	chr1	C1orf89	Body
cg09072560	-0.00672281	-0.0283591	0.0290961	0.0248694	0.0248694	0.0248694	8.81788e-05	0.00198408	0.00217877	0	0	0	chr1	MARCKSL1	TSS1500
cg09085216	0.0274505	0.0227516	0.043243	0.00671739	0.00671739	0.00671739	1.71641e-27	6.61415e-31	1.46573e-17	0	0	0	chr1	PLEKHA6	TSS200
cg09161330	0.0419236	-0.0432948	-0.0349692	0.0451335	0.0451335	0.0451335	0.0990874	0.104488	0.074813	0	0	0	chr1	TROVE2;TROVE2;TROVE2	Body;Body;5'UTR
cg09165041	-0.0134497	-0.05999	-0.057173	0.0197932	0.0197932	0.0197932	6.13503e-06	0.0216191	0.0152428	0	0	0	chr1	LOC728448	TSS1500
cg09246103	0.0048144	-0.0218455	0.0409602	0.015629	0.015629	0.015629	5.6346e-10	2.85757e-07	7.91823e-05	0	0	0	chr1	RERE;RERE;RERE	5'UTR;Body;Body
cg09273516	0.0311474	0.0321666	0.0192446	0.0165993	0.0165993	0.0165993	1.67757e-05	2.18952e-05	5.72342e-07	0	0	0	chr1	ACOT7	TSS1500
cg09325164	0.00359354	-0.00667641	0.0150903	0.0156339	0.0156339	0.0156339	3.4908e-10	1.19127e-09	2.79995e-08	0	0	0	chr1	TMEM39B	TSS1500
cg09354589	0.0201824	0.0069779	-0.00675104	0.0109437	0.0109437	0.0109437	1.51065e-13	9.47781e-18	7.92614e-18	0	0	0	chr1	GJA8	3'UTR
cg09409484	-0.0201923	-0.0277354	0.0123974	0.0240678	0.0240678	0.0240678	0.000456664	0.0013387	0.000136415	0	0	0	chr1	LOC400752	Body
cg09471611	0.0129155	-0.0204268	0.0674647	0.0339444	0.0339444	0.0339444	0.00515137	0.00953351	0.168909	0	0	0	chr1
cg09473725	0.0259299	-0.000157825	0.0678036	0.0243235	0.0243235	0.0243235	0.0011626	2.02366e-05	0.0928056	0	0	0	chr1	CD247;CD247	Body;Body
cg09674468	0.0436461	0.0239494	-0.00452867	0.0204123	0.0204123	0.0204123	0.00288313	9.73764e-05	1.45443e-06	0	0	0	chr1	SLC35F3	Body
cg09826895	0.047852	0.035141	0.0710099	0.0287434	0.0287434	0.0287434	0.0348189	0.0120201	0.156588	0	0	0	chr1	DENND2D	TSS1500
cg09888012	0.0123982	-0.0416861	-0.192989	0.0236769	0.0236769	0.0236769	0.00010785	0.00689091	0.999957	0	0	1	chr1
cg09905199	0.00940313	0.0187344	0.0162049	0.00849815	0.00849815	0.00849815	7.76517e-27	5.73443e-22	3.09041e-23	0	0	0	chr1	CADM3;CADM3	Body;Body
cg10040748	-0.0264787	0.0266779	0.107205	0.0173181	0.0173181	0.0173181	1.09134e-05	1.14872e-05	0.661303	0	0	0	chr1	RCOR3;RCOR3;RCOR3	TSS1500;TSS1500;TSS1500
cg10073091	0.0158683	0.0233852	0.0166939	0.0083647	0.0083647	0.0083647	4.23759e-24	2.6118e-20	1.14906e-23	0	0	0	chr1	DHCR24	Body
cg10100437	0.00140877	-0.0670968	-0.105038	0.0504479	0.0504479	0.0504479	0.0253317	0.257129	0.539772	0	0	0	chr1	CAPN2;CAPN2	Body;Body
cg10118093	0.0172977	0.0577649	0.0601224	0.00884443	0.00884443	0.00884443	4.35017e-21	8.97062e-07	3.26004e-06	0	0	0	chr1
cg10142848	0.0101559	0.0147876	0.0508448	0.0123852	0.0123852	0.0123852	2.02135e-13	2.98943e-12	3.61094e-05	0	0	0	chr1	FAM189B;FAM189B;FAM189B;FAM189B	1stExon;5'UTR;5'UTR;1stExon
cg10145941	-0.0164321	-0.0182736	-0.0133313	0.0101092	0.0101092	0.0101092	6.89519e-17	3.12413e-16	5.0297e-18	0	0	0	chr1	SPEN	Body
cg10206039	-0.00077393	0.0149943	0.238875	0.0210611	0.0210611	0.0210611	1.23038e-06	2.71673e-05	1	0	0	1	chr1	SDF4;SDF4	Body;Body
cg10233913	0.0186191	0.0321059	0.0376502	0.00911786	0.00911786	0.00911786	2.21977e-19	4.80091e-14	4.00955e-12	0	0	0	chr1	PADI2	TSS1500
cg10325497	0.0167165	0.0634422	0.018578	0.033213	0.033213	0.033213	0.0060785	0.135512	0.00711295	0	0	0	chr1	LCK;LCK	5'UTR;TSS1500
cg10375409	-0.0244868	-0.0417507	0.152875	0.0249299	0.0249299	0.0249299	0.00122675	0.00973211	0.983036	0	0	1	chr1	CD247;CD247	Body;Body
cg10454529	0.0114057	-0.0139565	0.043663	0.0143018	0.0143018	0.0143018	2.92136e-10	8.92467e-10	4.08858e-05	0	0	0	chr1
cg10585941	0.0492034	0.0430777	0.110674	0.0331194	0.0331194	0.0331194	0.0625465	0.0428344	0.626384	0	0	0	chr1	SMYD2	Body
cg11068071	-0.0199187	-0.0912469	-0.0991801	0.0388101	0.0388101	0.0388101	0.0195366	0.41078	0.491573	0	0	0	chr1	GBP2	TSS1500
cg11582189	-0.0404511	-0.0585032	0.0452937	0.0192374	0.0192374	0.0192374	0.000982507	0.0154994	0.00222934	0	0	0	chr1	SLC44A3;SLC44A3	Body;Body
cg11735008	0.0163983	-0.0298959	0.082787	0.0369031	0.0369031	0.0369031	0.0117428	0.0287374	0.320451	0	0	0	chr1	HIVEP3;HIVEP3	5'UTR;5'UTR
cg11739399	0.00930229	-0.00352968	0.0138784	0.024881	0.024881	0.024881	0.000133561	5.28179e-05	0.000268745	0	0	0	chr1	IKBKE	3'UTR
cg11753765	0.00391045	0.010348	0.0157804	0.00885545	0.00885545	0.00885545	9.87394e-28	2.16332e-24	9.48857e-22	0	0	0	chr1	SNORA16A;SNHG12	TSS1500;TSS1500
cg11850861	0.0427665	0.00441376	0.068506	0.0235367	0.0235367	0.0235367	0.00751475	2.44159e-05	0.0904354	0	0	0	chr1	HIVEP3;HIVEP3	5'UTR;5'UTR
cg11902458	0.0128144	0.0256109	0.0951048	0.0136017	0.0136017	0.0136017	7.28169e-11	2.26186e-08	0.359463	0	0	0	chr1	KCNN3;KCNN3	5'UTR;1stExon
cg11958495	-0.0612344	-0.0530065	-0.051332	0.018882	0.018882	0.018882	0.0200338	0.00640868	0.00497611	0	0	0	chr1	CD247;CD247	Body;Body
cg12062099	-0.0195968	-0.0186169	0.00984449	0.0174677	0.0174677	0.0174677	2.08261e-06	1.58829e-06	1.22642e-07	0	0	0	chr1	WDR63	TSS1500
cg12080882	0.0334617	0.0315526	-0.0242903	0.0230758	0.0230758	0.0230758	0.00196664	0.00150755	0.000517364	0	0	0	chr1	TMEM167B	Body
cg12124478	0.00710998	0.00276833	0.0457587	0.0145324	0.0145324	0.0145324	8.18945e-11	1.11051e-11	9.48133e-05	0	0	0	chr1	IQGAP3	TSS200
cg12136895	0.0193854	0.0214253	0.0670297	0.0216523	0.0216523	0.0216523	9.83828e-05	0.000142302	0.0639152	0	0	0	chr1	ARID1A;ARID1A	3'UTR;3'UTR
cg12280317	0.00258408	-0.0256487	-0.0529966	0.0174928	0.0174928	0.0174928	1.2817e-08	1.06701e-05	0.00360471	0	0	0	chr1	S100A11	Body
cg12303813	-0.027445	0.00377952	0.0711841	0.0353988	0.0353988	0.0353988	0.0201997	0.00328209	0.207812	0	0	0	chr1	NUAK2	Body
cg12467090	-0.00575441	-0.023792	-0.0199724	0.0136865	0.0136865	0.0136865	2.8691e-12	1.28769e-08	2.49994e-09	0	0	0	chr1	PIK3C2B	5'UTR
cg12679760	-0.00690244	-0.0106612	0.0462815	0.0168703	0.0168703	0.0168703	1.71017e-08	5.93036e-08	0.000725755	0	0	0	chr1	C1orf113;C1orf113	Body;Body
cg12750917	0.0115864	0.0138131	0.0716277	0.0335833	0.0335833	0.0335833	0.00423595	0.00513864	0.199102	0	0	0	chr1	NEK7	Body
cg12832565	0.00344312	-0.0526251	0.11155	0.0525086	0.0525086	0.0525086	0.0329665	0.183467	0.587051	0	0	0	chr1	CD160	TSS200
cg12869659	-0.040018	0.0413229	0.193183	0.0414519	0.0414519	0.0414519	0.0739449	0.0784544	0.987711	0	0	1	chr1	ZNF238	TSS1500
cg13084419	-0.0414734	-0.00717499	0.0115124	0.0221423	0.0221423	0.0221423	0.00410623	1.38126e-05	3.21672e-05	0	0	0	chr1	KCNN3;KCNN3	Body;Body
cg13218573	-0.0180155	0.0201162	0.111388	0.0198949	0.0198949	0.0198949	1.88717e-05	2.96865e-05	0.716478	0	0	0	chr1	NMNAT1	5'UTR
cg13228642	-0.0440087	-0.0394922	0.0452786	0.0288605	0.0288605	0.0288605	0.0261859	0.0180163	0.0289758	0	0	0	chr1	IER5	TSS1500
cg13299824	0.0168332	-0.0406166	0.0720294	0.0424458	0.0424458	0.0424458	0.025035	0.0809005	0.254956	0	0	0	chr1	BRDT	TSS200
cg13320146	0.0260425	-0.0393566	-0.0611897	0.0374355	0.0374355	0.0374355	0.0241003	0.0526224	0.149933	0	0	0	chr1	ANXA9;ANXA9	1stExon;5'UTR
cg13360230	-0.0108514	0.0180667	0.00718009	0.00962966	0.00962966	0.00962966	1.04432e-20	8.81504e-18	2.73688e-22	0	0	0	chr1	ZNF238	TSS1500
cg13420364	0.0237783	-0.0242312	0.0327612	0.032431	0.032431	0.032431	0.00937981	0.0097376	0.0190727	0	0	0	chr1
cg13423554	0.0139494	0.0171742	0.0937136	0.0322317	0.0322317	0.0322317	0.00379538	0.00508935	0.422682	0	0	0	chr1	HIVEP3;HIVEP3	5'UTR;5'UTR
cg13477354	0.0136014	-0.0168426	0.143685	0.0360579	0.0360579	0.0360579	0.00828507	0.0105492	0.887152	0	0	0	chr1	S1PR1	Body
cg13494428	-0.029404	-0.0309739	-0.015451	0.0180718	0.0180718	0.0180718	4.6837e-05	6.68489e-05	1.44487e-06	0	0	0	chr1	AKR7A2;PQLC2;PQLC2;PQLC2	TSS1500;5'UTR;5'UTR;5'UTR
cg14008593	-0.0294159	-0.0600956	0.0280209	0.0232335	0.0232335	0.0232335	0.00119061	0.04294	0.000973892	0	0	0	chr1	TTLL10;TTLL10	Body;Body
cg14278300	0.0219643	0.00864614	0.163781	0.0234588	0.0234588	0.0234588	0.000439716	4.92554e-05	0.996724	0	0	1	chr1	CD247;CD247	Body;Body
cg14288403	0.00224446	0.0169283	0.0877596	0.0161641	0.0161641	0.0161641	7.34707e-10	1.37908e-07	0.224449	0	0	0	chr1	PTAFR;PTAFR;PTAFR;PTAFR;PTAFR	1stExon;TSS200;5'UTR;5'UTR;5'UTR
cg14414943	0.0179205	0.0594285	0.133548	0.0374875	0.0374875	0.0374875	0.0142796	0.139567	0.814582	0	0	0	chr1	CHI3L2;CHI3L2	Body;Body
cg14654495	0.0262706	-0.0268791	-0.0025499	0.0221947	0.0221947	0.0221947	0.000446975	0.000492945	5.64946e-06	0	0	0	chr1	NFASC;NFASC;NFASC;NFASC	Body;Body;Body;Body
cg14658964	-0.0374686	0.0411289	0.102034	0.0360189	0.0360189	0.0360189	0.0412755	0.051082	0.522512	0	0	0	chr1	C1orf228	Body
cg14663208	0.0137879	-0.0682852	0.0969504	0.034904	0.034904	0.034904	0.00675604	0.181773	0.465188	0	0	0	chr1	HIVEP3;HIVEP3	5'UTR;5'UTR
cg14732540	0.0164357	-0.0277682	0.0922308	0.0424539	0.0424539	0.0424539	0.0245135	0.0444322	0.427398	0	0	0	chr1	BRDT	TSS1500
cg14781242	0.0101257	0.0318318	0.128732	0.0328882	0.0328882	0.0328882	0.00314068	0.0190991	0.808838	0	0	0	chr1	LCK;LCK	5'UTR;TSS1500
cg14989202	0.0124358	-0.0146823	-0.170367	0.0239896	0.0239896	0.0239896	0.000131076	0.000187956	0.998323	0	0	1	chr1	C1orf200;PIK3CD	TSS200;5'UTR
cg15009810	-0.00139938	0.00372494	0.0153368	0.00943976	0.00943976	0.00943976	7.70275e-26	1.00277e-24	1.49903e-19	0	0	0	chr1	AHDC1	3'UTR
cg15057323	0.00214039	-0.0307928	0.00267098	0.0278289	0.0278289	0.0278289	0.000218663	0.00644345	0.000234905	0	0	0	chr1	KIF26B	Body
cg15072832	-0.0199863	0.0244962	0.0669182	0.0128076	0.0128076	0.0128076	2.08718e-10	1.87075e-09	0.00489748	0	0	0	chr1	AHDC1	5'UTR
cg15118606	-0.00639992	-0.019882	-0.086751	0.0134275	0.0134275	0.0134275	1.57625e-12	1.21055e-09	0.161894	0	0	0	chr1	KIAA1026;KIAA1026	Body;Body
cg15134919	-0.00113758	-0.00976381	-0.0239331	0.0177779	0.0177779	0.0177779	1.34125e-08	1.9297e-07	9.39759e-06	0	0	0	chr1	PDE4DIP;PDE4DIP	Body;Body
cg15151364	0.0301563	0.0600608	0.268554	0.0361818	0.0361818	0.0361818	0.0267814	0.134829	0.999998	0	0	1	chr1	POU2F1	5'UTR
cg15161854	-0.0112602	0.0020173	-0.0994602	0.0276746	0.0276746	0.0276746	0.000671711	0.000199667	0.492219	0	0	0	chr1	SNHG3-RCC1;SNHG3;SNHG3-RCC1;SNHG3-RCC1	Body;Body;Body;5'UTR
cg15323828	0.0224194	0.0442684	0.0829044	0.0213963	0.0213963	0.0213963	0.000143982	0.00459728	0.212146	0	0	0	chr1	TMEM63A	Body
cg15482893	0.0202105	0.0139855	0.00190369	0.0146383	0.0146383	0.0146383	2.50805e-08	2.10158e-09	1.03253e-11	0	0	0	chr1	BSDC1;BSDC1;BSDC1;BSDC1	Body;Body;Body;Body
cg15526535	0.0352375	-0.0285057	-0.158101	0.0332797	0.0332797	0.0332797	0.0258271	0.0158455	0.95958	0	0	1	chr1	TNFRSF1B	Body
cg15633035	0.016331	-0.00410468	-0.0291956	0.0382421	0.0382421	0.0382421	0.0143394	0.006078	0.0320505	0	0	0	chr1	IL6R;IL6R	3'UTR;3'UTR
cg15722293	0.00107966	0.0475682	0.029878	0.01342	0.01342	0.01342	8.45944e-14	4.67252e-05	8.69833e-08	0	0	0	chr1
cg15852352	-0.0130579	-0.0715399	-0.0703027	0.028224	0.028224	0.028224	0.00103352	0.15664	0.146354	0	0	0	chr1	OR10T2	1stExon
cg15892497	0.0253036	-0.08372	0.117992	0.0470289	0.0470289	0.0470289	0.0561083	0.364608	0.648978	0	0	0	chr1	CD160	TSS200
cg16013543	0.000483274	0.0224023	-0.153009	0.0188606	0.0188606	0.0188606	6.58597e-08	1.94198e-05	0.997527	0	0	1	chr1	ATP8B2;ATP8B2	TSS200;5'UTR
cg16061436	0.0477	0.0347698	0.0103136	0.0319558	0.0319558	0.0319558	0.0508534	0.0206123	0.00250353	0	0	0	chr1
cg16096717	-0.00304539	0.00400139	-0.0194661	0.0248818	0.0248818	0.0248818	4.87737e-05	5.71146e-05	0.000604681	0	0	0	chr1
cg16128096	-0.0159546	-0.0338861	0.105975	0.0312331	0.0312331	0.0312331	0.00356293	0.0171389	0.575851	0	0	0	chr1	HIVEP3;HIVEP3	5'UTR;5'UTR
cg16253157	0.0136464	0.0125723	0.0590631	0.0250984	0.0250984	0.0250984	0.000290215	0.000247553	0.0514394	0	0	0	chr1	CYB561D1;CYB561D1;CYB561D1;CYB561D1;CYB561D1	3'UTR;3'UTR;3'UTR;3'UTR;3'UTR
cg16254946	0.0151015	-0.0196687	-0.0441627	0.0167335	0.0167335	0.0167335	1.9521e-07	7.90815e-07	0.000423654	0	0	0	chr1	GLIS1	Body
cg16265553	-0.0233961	-0.0260067	-0.108743	0.0231642	0.0231642	0.0231642	0.000471507	0.000700858	0.647069	0	0	0	chr1	ITPKB	Body
cg16306654	0.0401619	-0.0246734	0.0778407	0.0313639	0.0313639	0.0313639	0.0282044	0.0081596	0.239931	0	0	0	chr1	ACOT7;ACOT7;ACOT7;ACOT7	Body;Body;TSS1500;Body
cg16374333	-0.0107607	0.00592667	0.0782036	0.02304	0.02304	0.02304	5.37e-05	2.22245e-05	0.172068	0	0	0	chr1	ETV3;ETV3	3'UTR;Body
cg16432031	0.020778	-0.00111107	0.235727	0.019468	0.019468	0.019468	2.35732e-05	1.89159e-07	1	0	0	1	chr1	DHRS3	Body
cg16512854	0.0120336	-0.0150093	-0.00542029	0.0160222	0.0160222	0.0160222	2.00629e-08	5.64673e-08	1.78411e-09	0	0	0	chr1	PIK3CD	5'UTR
cg16583987	0.0372337	0.0648965	-0.0186466	0.0333927	0.0333927	0.0333927	0.0300784	0.146575	0.00741994	0	0	0	chr1
cg16597045	0.00807041	-0.00194847	-0.109235	0.0206442	0.0206442	0.0206442	4.23295e-06	1.01912e-06	0.672681	0	0	0	chr1	C1orf200;PIK3CD	TSS1500;5'UTR
cg16670497	-0.023819	0.0149033	0.105181	0.0236033	0.0236033	0.0236033	0.000624248	0.000155899	0.586863	0	0	0	chr1	GSTM2;GSTM2	Body;Body
cg16681526	0.0298374	-0.0196052	-0.0493056	0.0286871	0.0286871	0.0286871	0.00722687	0.00253568	0.0386019	0	0	0	chr1	TNFRSF25;PLEKHG5;TNFRSF25;PLEKHG5;PLEKHG5;TNFRSF25;PLEKHG5;TNFRSF25;TNFRSF25;PLEKHG5;TNFRSF25	TSS1500;3'UTR;TSS1500;3'UTR;3'UTR;TSS1500;3'UTR;TSS1500;TSS1500;3'UTR;TSS1500
cg16928044	0.0068141	0.0199787	0.0671306	0.0118438	0.0118438	0.0118438	1.80331e-15	7.07437e-12	0.00275807	0	0	0	chr1	NUDT17	TSS1500
cg17033499	0.0194303	0.00528888	0.0492968	0.0184904	0.0184904	0.0184904	6.58163e-06	1.51017e-07	0.00305206	0	0	0	chr1
cg17077288	-0.0156325	-0.0167168	0.0279851	0.0138514	0.0138514	0.0138514	5.61463e-10	9.12849e-10	1.00135e-07	0	0	0	chr1
cg17297328	0.0101141	0.0232158	0.0397741	0.0128295	0.0128295	0.0128295	1.22431e-12	1.08201e-09	1.33734e-06	0	0	0	chr1	SLC25A24	TSS1500
cg17453456	-0.0455374	-0.0356642	0.0514913	0.0305432	0.0305432	0.0305432	0.0372825	0.0175855	0.0561209	0	0	0	chr1	LMNA;LMNA;LMNA	Body;Body;Body
cg17468563	-0.0153995	-0.0156354	-0.0207575	0.014284	0.014284	0.014284	1.58314e-09	1.75024e-09	1.44785e-08	0	0	0	chr1	DHRS3	Body
cg17718703	-0.0230465	0.03243	0.148868	0.05252	0.05252	0.05252	0.0714301	0.0991242	0.823934	0	0	0	chr1	LRRC8D;LRRC8D	5'UTR;5'UTR
cg17826107	0.000473839	-0.0421567	-0.000825309	0.0290134	0.0290134	0.0290134	0.000301403	0.0230939	0.000315143	0	0	0	chr1	EVI5	3'UTR
cg17850088	-0.0390483	0.0154274	0.287125	0.04295	0.04295	0.04295	0.0779302	0.0244711	0.999993	0	0	1	chr1
cg17953816	0.0040719	0.0247416	0.149019	0.0207653	0.0207653	0.0207653	1.92206e-06	0.000144906	0.990878	0	0	1	chr1	CTNNBIP1;CTNNBIP1	5'UTR;5'UTR
cg17972058	0.0342996	-0.0293689	-0.0295749	0.0320999	0.0320999	0.0320999	0.0203416	0.0138911	0.0141201	0	0	0	chr1	SLAMF8	TSS1500
cg18273350	-0.016889	0.0131199	0.0127685	0.0119458	0.0119458	0.0119458	1.73413e-12	1.7602e-13	1.41504e-13	0	0	0	chr1	IVNS1ABP	Body
cg18645081	0.00399249	0.017545	-0.0330406	0.0087271	0.0087271	0.0087271	1.888e-28	1.7243e-21	8.42852e-15	0	0	0	chr1	HLX	TSS1500
cg18858739	0.00135083	0.0148538	0.0854399	0.0233397	0.0233397	0.0233397	1.18591e-05	0.000132082	0.266369	0	0	0	chr1	CD247;CD247	Body;Body
cg18881723	0.00805589	-0.050863	-0.218625	0.0310927	0.0310927	0.0310927	0.00155277	0.0570149	0.999932	0	0	1	chr1	SLAMF1;SLAMF1	5'UTR;1stExon
cg19082493	0.00922669	-0.00014633	0.0260848	0.0137084	0.0137084	0.0137084	1.77486e-11	1.61859e-13	3.48431e-08	0	0	0	chr1	ZNF362	5'UTR
cg19270739	0.006706	0.00992528	0.0599092	0.0233235	0.0233235	0.0233235	3.16723e-05	5.62393e-05	0.0428163	0	0	0	chr1
cg19318098	0.00956468	0.0172014	-0.0336457	0.0152628	0.0152628	0.0152628	1.55958e-09	2.90009e-08	6.88666e-06	0	0	0	chr1
cg19399532	0.00541932	-0.0151884	0.0663194	0.0176337	0.0176337	0.0176337	4.07823e-08	7.56049e-07	0.0280658	0	0	0	chr1	C1orf220;C1orf220	Body;5'UTR
cg19690711	-0.0375023	-0.021098	0.00931532	0.0137264	0.0137264	0.0137264	2.64301e-06	4.51006e-09	1.96634e-11	0	0	0	chr1	KIF26B	Body
cg19736900	0.0408781	-0.0667858	-0.244833	0.0276051	0.0276051	0.0276051	0.0161085	0.114451	1	0	0	1	chr1
cg19760410	0.00411418	0.00877536	-0.072076	0.00672419	0.00672419	0.00672419	1.9468e-46	3.15746e-42	1.64241e-05	0	0	0	chr1	ATP8B2;ATP8B2	TSS200;5'UTR
cg19884600	-0.00543754	-0.0923569	-0.171836	0.0382527	0.0382527	0.0382527	0.00671705	0.420817	0.969804	0	0	1	chr1	PYHIN1;PYHIN1;PYHIN1;PYHIN1	5'UTR;5'UTR;5'UTR;5'UTR
cg19939130	0.00526545	-0.0301974	-0.0797372	0.0374121	0.0374121	0.0374121	0.00566767	0.0310365	0.294044	0	0	0	chr1	IFI16	TSS1500
cg20248822	-0.00225313	-0.0662911	-0.0979215	0.0229337	0.0229337	0.0229337	1.01231e-05	0.0708021	0.463894	0	0	0	chr1	C1orf151	TSS1500
cg20288927	-0.0193258	-0.0555416	0.0306169	0.0241585	0.0241585	0.0241585	0.000419842	0.0328635	0.00203944	0	0	0	chr1	RUNX3;RUNX3	Body;Body
cg20434422	0.0244259	-0.033188	0.138165	0.0341701	0.0341701	0.0341701	0.0134935	0.0252752	0.867987	0	0	0	chr1	UOX	Body
cg20460771	0.0172836	-0.00668298	0.108307	0.0347338	0.0347338	0.0347338	0.00862249	0.00360876	0.594515	0	0	0	chr1	PTAFR;PTAFR	TSS1500;TSS1500
cg20618842	0.00867867	-0.000619741	-0.0134134	0.0184982	0.0184982	0.0184982	3.97157e-07	3.88437e-08	1.42877e-06	0	0	0	chr1	OLFML3	TSS1500
cg20695936	-0.00106613	-0.0186746	0.0210307	0.0142873	0.0142873	0.0142873	2.18615e-12	6.27302e-09	1.62666e-08	0	0	0	chr1	RUNX3;RUNX3	TSS1500;Body
cg20741185	-0.00593067	-0.00961954	-0.0304149	0.0123944	0.0123944	0.0123944	1.60404e-14	1.5268e-13	9.87293e-09	0	0	0	chr1	STMN1;STMN1;STMN1;STMN1	5'UTR;5'UTR;5'UTR;5'UTR
cg20744437	0.0194617	0.0175209	-0.0356396	0.0131709	0.0131709	0.0131709	4.83203e-10	1.89773e-10	5.13081e-07	0	0	0	chr1	ATP8B2;ATP8B2	TSS1500;5'UTR
cg20778958	-0.0134382	0.0148203	-0.0985822	0.028919	0.028919	0.028919	0.00138012	0.00161239	0.480449	0	0	0	chr1	OR6P1	TSS1500
cg20816789	0.0328772	-0.0140495	-0.011072	0.0189333	0.0189333	0.0189333	0.000196145	2.81755e-06	1.32069e-06	0	0	0	chr1	SLC9A1	Body
cg20867633	0.00838351	0.0214608	0.0447043	0.00986905	0.00986905	0.00986905	8.22194e-21	8.73248e-16	1.05374e-08	0	0	0	chr1	GOLT1A;GOLT1A	5'UTR;1stExon
cg20994801	-0.00754387	-0.00174825	-0.00170858	0.0158144	0.0158144	0.0158144	2.51249e-09	2.60208e-10	2.56085e-10	0	0	0	chr1	PIK3CD	TSS1500
cg21217270	-0.00738464	-0.0597677	0.1595	0.0278393	0.0278393	0.0278393	0.000439271	0.074206	0.983712	0	0	1	chr1	RUNX3;RUNX3	Body;Body
cg21525572	-0.0248084	0.0269404	0.000386851	0.0229582	0.0229582	0.0229582	0.000528035	0.000730593	7.1604e-06	0	0	0	chr1	RASSF5;RASSF5;RASSF5	3'UTR;3'UTR;3'UTR
cg21527708	0.00377349	-0.0302852	-0.111089	0.0415671	0.0415671	0.0415671	0.0103073	0.0467551	0.605179	0	0	0	chr1	LOC149620	TSS1500
cg21581873	0.0343447	0.0255453	0.0255956	0.0124992	0.0124992	0.0124992	7.49174e-08	1.28645e-09	1.3185e-09	0	0	0	chr1	PLEKHA6	TSS1500
cg21604136	-0.0068881	0.0108105	0.11763	0.0368391	0.0368391	0.0368391	0.00574346	0.00773782	0.683876	0	0	0	chr1	CTNNBIP1;CTNNBIP1	3'UTR;3'UTR
cg21848084	0.00136008	-0.00568151	-0.105541	0.019811	0.019811	0.019811	3.19506e-07	9.63633e-07	0.610144	0	0	0	chr1	PRDM16;PRDM16	Body;Body
cg21912448	-0.00697785	-0.0206095	0.0250184	0.031245	0.031245	0.031245	0.00145453	0.00552832	0.00820207	0	0	0	chr1	RERE;RERE	5'UTR;5'UTR
cg21939836	0.00940243	-0.0899535	0.0926887	0.0238369	0.0238369	0.0238369	7.21342e-05	0.336707	0.379527	0	0	0	chr1
cg21959874	0.0217292	0.0188999	0.0209283	0.00507975	0.00507975	0.00507975	7.18653e-54	1.11375e-57	6.19052e-55	0	0	0	chr1	POGK	5'UTR
cg22019158	0.0126767	0.0303012	0.0728562	0.0132318	0.0132318	0.0132318	2.063e-11	6.91435e-08	0.0201141	0	0	0	chr1	AHDC1	5'UTR
cg22354132	-0.00561376	-0.0702301	0.0595283	0.0361702	0.0361702	0.0361702	0.00453371	0.20524	0.131586	0	0	0	chr1	C1orf177;C1orf177	Body;Body
cg22393461	0.00215007	0.00181852	0.089591	0.0140998	0.0140998	0.0140998	1.96316e-12	1.66169e-12	0.230185	0	0	0	chr1	NMNAT1	5'UTR
cg22402398	0.0124655	-0.00746248	0.156145	0.0100776	0.0100776	0.0100776	1.87636e-18	2.10614e-20	1	0	0	1	chr1	FGR;FGR;FGR	TSS1500;5'UTR;TSS1500
cg22501143	0.0327473	-0.0144001	-0.111533	0.0368148	0.0368148	0.0368148	0.0338661	0.010032	0.622959	0	0	0	chr1	HP1BP3	5'UTR
cg22510139	-0.0276745	-0.0156384	-0.0225526	0.0193773	0.0193773	0.0193773	9.48011e-05	6.69521e-06	3.21013e-05	0	0	0	chr1	PRDM16;PRDM16	Body;Body
cg22730655	0.00654804	-0.00953363	-0.0652551	0.0224316	0.0224316	0.0224316	1.54932e-05	2.75351e-05	0.0606992	0	0	0	chr1
cg22736144	-0.0563216	-0.0600334	-0.161282	0.031819	0.031819	0.031819	0.0849204	0.104546	0.972946	0	0	1	chr1	KIAA1026;KIAA1026;KIAA1026;KIAA1026;KIAA1026	Body;Body;Body;Body;Body
cg22844623	0.00158168	-0.0117107	0.122128	0.013917	0.013917	0.013917	7.64607e-13	1.11938e-10	0.944084	0	0	0	chr1	GJC2;GUK1;GUK1;GUK1	TSS1500;Body;Body;Body
cg23114183	0.0140484	0.0151799	0.043874	0.0226338	0.0226338	0.0226338	7.30866e-05	8.93065e-05	0.00657398	0	0	0	chr1	RORC;RORC;RORC	Body;1stExon;5'UTR
cg23639565	0.000186608	-0.0133876	-0.0651597	0.0314001	0.0314001	0.0314001	0.000739527	0.00290471	0.133594	0	0	0	chr1	CAP1;CAP1	5'UTR;5'UTR
cg23680821	0.0188407	0.00687	0.00298236	0.0135547	0.0135547	0.0135547	1.06521e-09	3.19486e-12	4.10838e-13	0	0	0	chr1	C1orf59;C1orf59	TSS200;TSS1500
cg23978968	-0.0168126	-0.0506252	-0.020225	0.0384607	0.0384607	0.0384607	0.0152736	0.0996106	0.0190306	0	0	0	chr1	S1PR1	Body
cg24250588	0.0118132	0.0244989	0.122362	0.0198054	0.0198054	0.0198054	4.24046e-06	6.88803e-05	0.870573	0	0	0	chr1	CLDN19;CLDN19	Body;Body
cg24295985	0.0131614	-0.0217941	0.0311392	0.0146254	0.0146254	0.0146254	1.44685e-09	4.46478e-08	1.24897e-06	0	0	0	chr1	PLCH2	Body
cg24437535	0.00305849	0.0429007	0.158432	0.0221704	0.0221704	0.0221704	6.13998e-06	0.0050052	0.9958	0	0	1	chr1	PLEKHO1	TSS1500
cg24438909	-0.00115924	-0.0366164	-0.0259533	0.016585	0.016585	0.016585	1.26395e-09	6.6257e-05	4.00957e-06	0	0	0	chr1	NTRK1;INSRR	Body;TSS200
cg24480859	0.0396759	0.0265045	-0.0682098	0.0140839	0.0140839	0.0140839	9.21122e-06	9.02312e-08	0.0119977	0	0	0	chr1	SLC2A5;SLC2A5;SLC2A5;SLC2A5;SLC2A5	5'UTR;5'UTR;1stExon;1stExon;Body
cg24488469	0.00552306	0.0349491	0.0314784	0.0139535	0.0139535	0.0139535	6.40166e-12	1.56593e-06	4.53729e-07	0	0	0	chr1
cg24536146	0.048183	0.0489391	0.166464	0.024851	0.024851	0.024851	0.0185297	0.0199546	0.996258	0	0	1	chr1
cg24539090	0.0441062	-0.0102525	-0.0991109	0.0474383	0.0474383	0.0474383	0.11935	0.0292536	0.492523	0	0	0	chr1	IFI16	TSS1500
cg24604214	0.0202704	-0.0310226	-0.0876384	0.0336239	0.0336239	0.0336239	0.00886482	0.0201122	0.356569	0	0	0	chr1	PRKCZ;PRKCZ;PRKCZ	Body;Body;Body
cg24670442	0.0431898	0.00603193	-0.0988536	0.0314012	0.0314012	0.0314012	0.0352123	0.00138353	0.485439	0	0	0	chr1	GBP5;GBP5	5'UTR;5'UTR
cg24737783	0.0190901	0.00613032	-0.0324865	0.0146547	0.0146547	0.0146547	1.68468e-08	7.49797e-11	2.04315e-06	0	0	0	chr1	C1orf59;C1orf59	TSS200;TSS1500
cg24739596	-0.0254776	0.00523573	-0.044429	0.0147796	0.0147796	0.0147796	2.30044e-07	7.18917e-11	8.4963e-05	0	0	0	chr1	AKT3;AKT3	Body;Body
cg24834199	-0.0440164	-0.0181893	-0.128653	0.0207504	0.0207504	0.0207504	0.00348838	4.03005e-05	0.916337	0	0	0	chr1	LBR;LBR	5'UTR;5'UTR
cg24929556	-0.0445023	-0.0391884	0.102953	0.0235206	0.0235206	0.0235206	0.00914887	0.00486239	0.54996	0	0	0	chr1	CD247;CD247	Body;Body
cg25094149	0.0106081	0.0144307	0.0111298	0.0121066	0.0121066	0.0121066	7.69499e-14	7.85922e-13	1.06273e-13	0	0	0	chr1
cg25210609	0.00866886	0.000878192	0.10755	0.0216275	0.0216275	0.0216275	1.20582e-05	2.29029e-06	0.636485	0	0	0	chr1	PQLC2;PQLC2;PQLC2	5'UTR;5'UTR;5'UTR
cg25211348	0.0360483	-0.045272	0.102194	0.0306881	0.0306881	0.0306881	0.0185834	0.0372634	0.528497	0	0	0	chr1	CHI3L2;CHI3L2	TSS1500;TSS1500
cg25274008	-0.00461695	-0.0142142	-0.0385179	0.028477	0.028477	0.028477	0.000404816	0.00129568	0.0154246	0	0	0	chr1	TRIM62	TSS1500
cg25597055	0.0232362	-0.0507276	-0.0875657	0.0180999	0.0180999	0.0180999	1.11202e-05	0.00324197	0.246046	0	0	0	chr1	SNIP1	3'UTR
cg25606842	0.00402764	-0.043213	-0.0763636	0.0369629	0.0369629	0.0369629	0.00470964	0.0622297	0.261261	0	0	0	chr1
cg25622928	-0.00603716	0.0130392	0.0914606	0.0167645	0.0167645	0.0167645	1.04209e-08	1.06745e-07	0.305245	0	0	0	chr1	EPHX4	Body
cg25827666	0.037242	0.00995426	-0.133898	0.0327654	0.0327654	0.0327654	0.0277222	0.00299617	0.849565	0	0	0	chr1	SH2D2A;SH2D2A;NTRK1;NTRK1;SH2D2A;SH2D2A;SH2D2A	Body;Body;1stExon;5'UTR;Body;Body;Body
cg26024851	0.00484175	0.00153573	0.134702	0.0232361	0.0232361	0.0232361	2.10841e-05	1.12988e-05	0.932338	0	0	0	chr1	IQGAP3	Body
cg26110130	0.0690665	0.0123853	0.00781088	0.0157866	0.0157866	0.0157866	0.0250282	1.42868e-08	2.61438e-09	0	0	0	chr1	HIVEP3;HIVEP3	5'UTR;5'UTR
cg26161057	0.000421647	0.00148791	0.00194586	0.00934773	0.00934773	0.00934773	8.47108e-27	2.86698e-26	4.82075e-26	0	0	0	chr1	AHDC1	5'UTR
cg26348226	-0.0123306	-0.0142002	-0.108849	0.0194168	0.0194168	0.0194168	3.16392e-06	4.96162e-06	0.67571	0	0	0	chr1	ECE1;ECE1;ECE1	TSS1500;TSS1500;Body
cg26349416	0.0145046	-0.0462977	-0.0303696	0.0183591	0.0183591	0.0183591	1.60544e-06	0.00172165	7.45097e-05	0	0	0	chr1	ERI3	Body
cg26426334	0.0296199	-0.0158046	-0.0958514	0.032491	0.032491	0.032491	0.0151501	0.00478006	0.449199	0	0	0	chr1
cg26437845	0.0232923	0.0147473	0.0229522	0.0267744	0.0267744	0.0267744	0.0020853	0.000726005	0.00200316	0	0	0	chr1	C1orf187	Body
cg26530485	-0.018576	0.0258427	0.179271	0.0463352	0.0463352	0.0463352	0.0394348	0.054749	0.956443	0	0	1	chr1	LUZP1;LUZP1	TSS1500;TSS1500
cg26689934	0.0070822	-0.0491737	0.00894243	0.0149383	0.0149383	0.0149383	2.48399e-10	0.000333961	5.45191e-10	0	0	0	chr1	CASZ1;CASZ1	5'UTR;5'UTR
cg26691200	0.0143031	-0.000246941	-0.00852129	0.0155873	0.0155873	0.0155873	1.92209e-08	7.78743e-11	2.19485e-09	0	0	0	chr1	TNFRSF8	Body
cg26740494	-0.035465	-0.0943839	0.0368759	0.0181829	0.0181829	0.0181829	0.000193196	0.378712	0.000258672	0	0	0	chr1	MMP23A;MMP23B	TSS1500;TSS1500
cg26792900	-1.72905e-05	-0.0268913	0.0663618	0.0193881	0.0193881	0.0193881	1.25531e-07	8.13632e-05	0.0413713	0	0	0	chr1	DUSP27	Body
cg26856257	0.00328742	-0.0399255	-0.258721	0.0316593	0.0316593	0.0316593	0.00112608	0.028879	1	0	0	1	chr1
cg26908276	0.0211878	0.0056351	-0.0164871	0.0250556	0.0250556	0.0250556	0.000829045	8.28697e-05	0.000429422	0	0	0	chr1	SSU72	Body
cg27173717	0.00300065	-0.0561838	0.0702107	0.021536	0.021536	0.021536	3.33329e-06	0.0209476	0.0832965	0	0	0	chr1	MFSD2A;MFSD2A	TSS1500;TSS1500
cg27176729	-0.0136776	-0.00436416	0.194099	0.0298638	0.0298638	0.0298638	0.00192291	0.000681433	0.999186	0	0	1	chr1	IER5	TSS1500
cg27470554	0.00441785	0.0107511	-0.0545056	0.0105198	0.0105198	0.0105198	5.14095e-20	1.0889e-17	7.63886e-06	0	0	0	chr1	FCGR2A;FCGR2A;FCGR2A;FCGR2A	5'UTR;5'UTR;1stExon;1stExon
cg27510001	0.0373135	0.00655544	-0.119368	0.0199019	0.0199019	0.0199019	0.000816986	1.33137e-06	0.834769	0	0	0	chr1	ROR1;ROR1	Body;Body
cg27582527	0.0811746	-0.00808885	0.106332	0.0512992	0.0512992	0.0512992	0.35682	0.0365931	0.549121	0	0	0	chr1
ch.1.839062R	-0.000247657	-0.000543466	-0.0778904	0.0196405	0.0196405	0.0196405	1.89791e-07	2.05424e-07	0.130143	0	0	0	chr1	RUNX3	Body
cg00085123	-0.0256619	0.00376295	0.0450828	0.0264155	0.0264155	0.0264155	0.00244505	0.000134633	0.0188098	0	0	0	chr2
cg00218409	0.0236245	0.0193864	-0.126362	0.0205519	0.0205519	0.0205519	0.00010111	4.38278e-05	0.9002	0	0	0	chr2
cg00483304	-0.0113543	0.0179565	0.0553092	0.0325526	0.0325526	0.0325526	0.00323312	0.00586217	0.0848952	0	0	0	chr2
cg00522451	0.0175842	0.0105877	-0.0168033	0.0187017	0.0187017	0.0187017	5.2437e-06	8.72205e-07	4.32104e-06	0	0	0	chr2
cg00585790	-0.0221501	0.00877262	0.177866	0.033448	0.033448	0.033448	0.00996956	0.0031914	0.990043	0	0	1	chr2	LIMS1;LIMS1	1stExon;5'UTR
cg00587472	-0.00545617	-0.00841909	0.0668429	0.0242235	0.0242235	0.0242235	4.75075e-05	7.82048e-05	0.0855308	0	0	0	chr2
cg00588297	0.0049164	-0.029916	-0.285229	0.039896	0.039896	0.039896	0.0085794	0.0394872	0.999998	0	0	1	chr2	DQX1	TSS1500
cg00612985	-0.0154928	-0.0283012	0.0334275	0.0257363	0.0257363	0.0257363	0.000512484	0.00266894	0.00484478	0	0	0	chr2
cg00669330	0.00838234	0.0265129	-0.209508	0.0342238	0.0342238	0.0342238	0.0037141	0.0158868	0.999312	0	0	1	chr2	C2orf85	TSS1500
cg00829063	0.0309477	0.0255156	0.361045	0.02257	0.02257	0.02257	0.00110863	0.000483168	1	0	0	1	chr2
cg00897703	0.0217608	-0.00214038	-0.0196228	0.038945	0.038945	0.038945	0.0222703	0.00598947	0.0195153	0	0	0	chr2	TMEM163	Body
cg01207951	0.0117322	0.00907628	0.0355318	0.015992	0.015992	0.015992	1.69993e-08	6.51885e-09	2.77374e-05	0	0	0	chr2
cg01219347	0.00453384	0.0173066	-0.00859391	0.0103199	0.0103199	0.0103199	1.11561e-20	5.59814e-16	4.10119e-19	0	0	0	chr2
cg01397521	0.0182569	0.000881818	0.0369043	0.0132756	0.0132756	0.0132756	3.69784e-10	4.12799e-14	1.00335e-06	0	0	0	chr2
cg01406456	0.00664224	-0.0349855	0.123692	0.034	0.034	0.034	0.00301804	0.0279259	0.757041	0	0	0	chr2
cg01467417	0.0403764	0.0207736	0.0254949	0.0246093	0.0246093	0.0246093	0.00770054	0.00064236	0.00123285	0	0	0	chr2	IL1RN;IL1RN;IL1RN	TSS1500;TSS1500;TSS1500
cg01613454	0.0380853	0.00580309	0.0893719	0.0161507	0.0161507	0.0161507	6.31522e-05	2.73233e-09	0.255251	0	0	0	chr2
cg01752462	0.0203334	0.0154422	0.0527808	0.0106024	0.0106024	0.0106024	2.86688e-14	7.59688e-16	4.22132e-06	0	0	0	chr2	ANO7	Body
cg01809281	-0.0186974	-0.00665526	0.0869245	0.0214143	0.0214143	0.0214143	7.33341e-05	6.53341e-06	0.270734	0	0	0	chr2	UBXN2A	TSS1500
cg02074116	-0.0233826	-0.0218962	-0.0218942	0.0265456	0.0265456	0.0265456	0.00194928	0.00162919	0.00162881	0	0	0	chr2
cg02181594	0.0222033	0.0295679	-0.0144369	0.0259365	0.0259365	0.0259365	0.00135207	0.00330814	0.000485236	0	0	0	chr2	FAM176A	5'UTR
cg02442900	-0.00292994	0.0373387	0.0511499	0.0320653	0.0320653	0.0320653	0.00123392	0.0253402	0.0638226	0	0	0	chr2	DGKD;DGKD	Body;TSS200
cg02657505	0.0725186	-0.053323	0.182536	0.0272041	0.0272041	0.0272041	0.156201	0.0430984	0.998793	0	0	1	chr2	PPM1G;PPM1G	Body;Body
cg02687352	-0.0158349	-0.054899	-0.0368617	0.0121586	0.0121586	0.0121586	2.2223e-12	0.00010388	1.03526e-07	0	0	0	chr2	FAM178B;FAM178B	Body;Body
cg02690256	-0.00530008	-0.00863559	0.106812	0.023662	0.023662	0.023662	3.13782e-05	5.64078e-05	0.613287	0	0	0	chr2	PDIA6	TSS1500
cg02743878	0.00196034	0.001391	0.0600152	0.0258732	0.0258732	0.0258732	7.55536e-05	6.91336e-05	0.0611226	0	0	0	chr2	DHRS9;DHRS9;DHRS9;DHRS9	TSS1500;5'UTR;5'UTR;5'UTR
cg03063658	0.00531991	-0.000594545	-0.0692148	0.0197776	0.0197776	0.0197776	8.45496e-07	2.50207e-07	0.0597866	0	0	0	chr2	SH3RF3	Body
cg03094121	0.0170677	-0.115228	0.156548	0.0246361	0.0246361	0.0246361	0.000380938	0.731748	0.989142	0	0	1	chr2
cg03181966	-0.0165592	-0.0194987	-0.0320372	0.00867607	0.00867607	0.00867607	3.37744e-22	8.59085e-21	2.37497e-15	0	0	0	chr2	NCK2;NCK2;NCK2	Body;Body;Body
cg03230175	0.0142497	0.0101683	-0.0144929	0.0119972	0.0119972	0.0119972	4.41727e-13	3.50361e-14	5.11905e-13	0	0	0	chr2	GPD2;GPD2	TSS1500;TSS1500
cg03327619	0.0273867	0.00298698	-0.0685903	0.0106572	0.0106572	0.0106572	4.76108e-12	4.39116e-20	0.00160294	0	0	0	chr2
cg03383158	0.0185578	0.0237316	0.0108585	0.00640098	0.00640098	0.00640098	2.19224e-37	4.93675e-33	2.19503e-44	0	0	0	chr2
cg03451178	-0.0148109	-0.0249724	0.0643925	0.022692	0.022692	0.022692	8.69687e-05	0.000472618	0.0583049	0	0	0	chr2	MAP1D	TSS1500
cg03627290	0.00611995	0.0159098	-0.0354631	0.0139906	0.0139906	0.0139906	9.71579e-12	9.24851e-10	1.98562e-06	0	0	0	chr2	PNKD;TMBIM1	Body;5'UTR
cg03708221	0.0455345	-0.0252904	0.168561	0.0434852	0.0434852	0.0434852	0.105193	0.0428941	0.942561	0	0	0	chr2
cg03886681	0.0443321	-0.0271614	0.0325217	0.0529077	0.0529077	0.0529077	0.14636	0.0843007	0.101084	0	0	0	chr2	HDAC4	Body
cg03963219	-0.027181	0.00551303	0.0444304	0.0122964	0.0122964	0.0122964	1.59033e-09	7.70203e-15	3.10397e-06	0	0	0	chr2
cg04001941	0.0186945	-0.0270769	-0.0137162	0.0236935	0.0236935	0.0236935	0.000300073	0.00104279	0.000135442	0	0	0	chr2	MGAT5	Body
cg04051565	-0.0106332	0.020578	0.101713	0.0164836	0.0164836	0.0164836	2.9539e-08	7.24108e-07	0.541383	0	0	0	chr2	MYO3B;MYO3B;MYO3B	Body;Body;Body
cg04280772	0.0224173	-0.0623507	-0.117929	0.0374299	0.0374299	0.0374299	0.0190979	0.157241	0.684031	0	0	0	chr2
cg04768998	0.0306646	-0.0543211	0.0034025	0.0355686	0.0355686	0.0355686	0.0256273	0.0995277	0.00330573	0	0	0	chr2	WIPF1;WIPF1	5'UTR;TSS1500
cg04934031	0.0168523	0.000927817	0.0737375	0.0288044	0.0288044	0.0288044	0.00194698	0.00029142	0.18095	0	0	0	chr2
cg05135521	0.0219324	0.00260212	-0.120044	0.0230003	0.0230003	0.0230003	0.000344153	1.14465e-05	0.808249	0	0	0	chr2	RBMS1;RBMS1	Body;Body
cg05148385	0.0444155	0.0617229	0.277556	0.0319449	0.0319449	0.0319449	0.0409284	0.115415	1	0	0	1	chr2	IKZF2;IKZF2	Body;Body
cg05204104	0.0418437	0.00185857	0.0670763	0.0323467	0.0323467	0.0323467	0.0360962	0.00120649	0.154377	0	0	0	chr2	ARL4C;ARL4C	3'UTR;1stExon
cg05275832	0.0105842	-0.0187496	0.0143587	0.0170073	0.0170073	0.0170073	7.30103e-08	8.87905e-07	2.38211e-07	0	0	0	chr2
cg05364508	0.0252871	0.0140262	0.039168	0.0240146	0.0240146	0.0240146	0.000931835	0.000171758	0.00565256	0	0	0	chr2	BMPR2	Body
cg05477165	0.0189088	0.00420315	0.111954	0.0255095	0.0255095	0.0255095	0.000739264	8.65524e-05	0.68033	0	0	0	chr2	HS6ST1	Body
cg06241044	0.0334033	0.00230369	0.103086	0.0217395	0.0217395	0.0217395	0.00109423	3.4958e-06	0.556449	0	0	0	chr2	PAIP2B	5'UTR
cg06435786	-0.0309766	-0.0525808	-0.0209872	0.0104025	0.0104025	0.0104025	1.61948e-11	2.57665e-06	1.53227e-14	0	0	0	chr2	INPP4A;INPP4A;INPP4A;INPP4A	5'UTR;5'UTR;5'UTR;5'UTR
cg06574296	-0.0355137	-0.0450016	0.013543	0.073502	0.073502	0.073502	0.190151	0.227153	0.119747	0	0	0	chr2	ESPNL;SCLY	TSS1500;3'UTR
cg06627354	0.00204755	-0.0283843	-0.0190448	0.0168448	0.0168448	0.0168448	3.0318e-09	1.06172e-05	7.70112e-07	0	0	0	chr2	TRPM8	Body
cg06913600	-0.0154311	-0.0222664	0.0391355	0.018566	0.018566	0.018566	2.61865e-06	1.41403e-05	0.000522203	0	0	0	chr2	HAAO	TSS1500
cg06961147	0.000574158	-0.0195331	-0.026087	0.0401598	0.0401598	0.0401598	0.00664768	0.0225527	0.0328493	0	0	0	chr2	TANC1;TANC1	TSS1500;TSS1500
cg07007118	0.036775	0.0185718	0.0559275	0.031318	0.031318	0.031318	0.0217535	0.00466055	0.0796752	0	0	0	chr2	CXCR7	TSS1500
cg07065759	-0.0411215	0.0877099	0.127282	0.0436862	0.0436862	0.0436862	0.0888679	0.38923	0.733849	0	0	0	chr2	ANKRD44	Body
cg07214920	0.0191889	-0.0264963	-0.126935	0.0256617	0.0256617	0.0256617	0.000818875	0.00208939	0.853058	0	0	0	chr2
cg07245678	-0.0184502	-0.0352286	-0.00215498	0.0148123	0.0148123	0.0148123	1.84027e-08	6.13321e-06	1.979e-11	0	0	0	chr2
cg07520608	-0.00314714	-0.00796258	0.1043	0.0268239	0.0268239	0.0268239	0.000152691	0.00030049	0.563676	0	0	0	chr2	KLHL29	5'UTR
cg07533729	-0.00960974	-0.0335264	-0.00689211	0.0155222	0.0155222	0.0155222	2.8849e-09	9.24049e-06	9.96495e-10	0	0	0	chr2	FN1;FN1;FN1;FN1;FN1;FN1	Body;Body;Body;Body;Body;Body
cg07584031	-0.00553645	-0.0506521	0.134969	0.0401135	0.0401135	0.0401135	0.00926374	0.10931	0.808326	0	0	0	chr2	TIGD1;EIF4E2	TSS1500;Body
cg07671644	0.0688287	0.00489032	-0.062838	0.0221851	0.0221851	0.0221851	0.0800025	9.05109e-06	0.0469582	0	0	0	chr2	PRKD3	TSS1500
cg07682434	0.0143987	-0.00530203	0.196507	0.0125286	0.0125286	0.0125286	4.17242e-12	2.0376e-14	1	0	0	1	chr2	ZAP70;ZAP70	Body;TSS1500
cg07935264	-0.0310535	-0.059486	0.00255037	0.0291302	0.0291302	0.0291302	0.00897027	0.0821441	0.000410943	0	0	0	chr2	IL1B	TSS200
cg08074162	-0.00661674	0.00332968	-0.0175947	0.0277463	0.0277463	0.0277463	0.00038187	0.000246915	0.00148921	0	0	0	chr2	TMEM131	Body
cg08086731	-0.00111054	0.0233802	-0.028602	0.0153083	0.0153083	0.0153083	5.23961e-11	2.79128e-07	1.55051e-06	0	0	0	chr2	B3GNT2	5'UTR
cg08178956	-0.0189019	-0.00240937	-0.0246579	0.0267621	0.0267621	0.0267621	0.0012214	0.000132864	0.00243689	0	0	0	chr2
cg08241318	0.037378	0.0258663	0.0715107	0.0201093	0.0201093	0.0201093	0.000922584	0.000113662	0.0782821	0	0	0	chr2
cg08266286	-0.0127087	-0.0717166	-0.0894416	0.0261706	0.0261706	0.0261706	0.000425775	0.139908	0.343311	0	0	0	chr2	ADCY3;ADCY3	5'UTR;1stExon
cg08468732	-0.00353596	-0.0224506	-0.0829052	0.0176234	0.0176234	0.0176234	2.20463e-08	5.40362e-06	0.166023	0	0	0	chr2
cg08876085	-0.00514572	-0.0108122	0.0556536	0.0218332	0.0218332	0.0218332	6.98002e-06	2.20427e-05	0.0211203	0	0	0	chr2	ASB1	3'UTR
cg09037813	-0.00686171	-0.0125034	0.10883	0.0287492	0.0287492	0.0287492	0.000598317	0.00116944	0.620634	0	0	0	chr2	LRRFIP1;LRRFIP1;LRRFIP1;LRRFIP1;LRRFIP1	TSS1500;TSS1500;TSS1500;TSS1500;Body
cg09061684	-0.0337294	-0.0579437	-0.0324216	0.0289701	0.0289701	0.0289701	0.0110819	0.0732908	0.00983215	0	0	0	chr2
cg09063936	0.0503461	0.00683395	0.0951444	0.0294102	0.0294102	0.0294102	0.0456747	0.000767942	0.434433	0	0	0	chr2
cg09256201	0.00384521	0.0255316	0.164838	0.0215535	0.0215535	0.0215535	4.07487e-06	0.000275099	0.998686	0	0	1	chr2	HAAO	Body
cg09285418	0.0112539	-0.000682202	0.0118125	0.00708779	0.00708779	0.00708779	2.86641e-36	6.53497e-45	7.7127e-36	0	0	0	chr2	TBC1D8	TSS1500
cg09324018	0.0259661	-0.0605603	-0.0823866	0.0272038	0.0272038	0.0272038	0.0032498	0.0735595	0.258667	0	0	0	chr2	FAM49A	5'UTR
cg09527561	0.0128888	0.0154753	-0.0427473	0.0217652	0.0217652	0.0217652	3.13627e-05	5.14863e-05	0.00426336	0	0	0	chr2	WIPF1;WIPF1	5'UTR;5'UTR
cg09563102	0.00845378	0.00454329	0.0214936	0.0178363	0.0178363	0.0178363	1.42891e-07	4.35335e-08	5.37506e-06	0	0	0	chr2
cg09599862	0.00351856	0.0150482	-0.0778724	0.0263023	0.0263023	0.0263023	0.000122146	0.000619336	0.200096	0	0	0	chr2	SPOPL	5'UTR
cg09757158	-0.012321	-0.0673251	-0.21743	0.0267973	0.0267973	0.0267973	0.000534076	0.111359	0.999994	0	0	1	chr2
cg10142452	0.034065	-0.0240188	0.140402	0.0412151	0.0412151	0.0412151	0.0548242	0.032626	0.836525	0	0	0	chr2	C2orf16;C2orf16	5'UTR;1stExon
cg10279072	0.0159217	0.0134705	-0.0166101	0.0196477	0.0196477	0.0196477	9.37403e-06	5.31229e-06	1.09657e-05	0	0	0	chr2	TANC1;TANC1	Body;Body
cg10318368	0.0304654	0.0228413	0.0944125	0.0126997	0.0126997	0.0126997	2.18401e-08	6.17545e-10	0.329979	0	0	0	chr2
cg10458446	0.00220277	0.0134806	-0.0195643	0.0110398	0.0110398	0.0110398	4.0499e-19	2.30592e-15	1.59642e-13	0	0	0	chr2	RAB17	TSS1500
cg10835083	-0.0049374	-0.0517277	0.0521449	0.0453562	0.0453562	0.0453562	0.0180449	0.143598	0.145691	0	0	0	chr2	EPHA4	Body
cg10899175	0.00179208	0.0072645	-0.0156215	0.0172336	0.0172336	0.0172336	6.03898e-09	3.70204e-08	4.88645e-07	0	0	0	chr2	GREB1;GREB1;GREB1	1stExon;5'UTR;5'UTR
cg10907868	0.0153144	-0.00523676	0.0110128	0.0284843	0.0284843	0.0284843	0.0014742	0.000439146	0.000891802	0	0	0	chr2
cg10937973	0.0107779	-0.0404552	-0.00306384	0.0180363	0.0180363	0.0180363	3.77229e-07	0.000481052	3.83997e-08	0	0	0	chr2	CLASP1;CLASP1;CLASP1	Body;Body;Body
cg10984625	-0.0117418	-0.0123931	0.102825	0.0288469	0.0288469	0.0288469	0.00110839	0.00119488	0.539002	0	0	0	chr2	LRRFIP1;LRRFIP1;LRRFIP1;LRRFIP1;LRRFIP1	TSS1500;TSS1500;TSS1500;TSS1500;Body
cg11335172	0.0160911	-0.052065	0.20289	0.0329841	0.0329841	0.0329841	0.00548086	0.0730739	0.999094	0	0	1	chr2	IL18RAP	TSS1500
cg11415156	-0.00339732	-0.0263374	0.012849	0.0141161	0.0141161	0.0141161	3.86555e-12	9.0266e-08	3.33183e-10	0	0	0	chr2
cg11778001	-0.0152612	-0.0074315	0.121247	0.0228735	0.0228735	0.0228735	0.000105835	2.59423e-05	0.823529	0	0	0	chr2	NAB1	TSS1500
cg11818193	-0.00338402	0.0384045	0.0733661	0.0152342	0.0152342	0.0152342	1.13381e-10	2.63603e-05	0.0402067	0	0	0	chr2
cg11872231	0.00683772	-0.0665192	-0.23412	0.058941	0.058941	0.058941	0.0569846	0.285004	0.988562	0	0	1	chr2	GTDC1;GTDC1;GTDC1	5'UTR;5'UTR;5'UTR
cg12080566	0.00999543	0.0187598	-0.0231897	0.0213455	0.0213455	0.0213455	1.24026e-05	7.06252e-05	0.00016007	0	0	0	chr2	FAM176A	TSS1500
cg12656085	0.027836	0.0178017	-0.00320829	0.0144058	0.0144058	0.0144058	2.73044e-07	5.7861e-09	9.15283e-12	0	0	0	chr2
cg12911589	-0.0213744	-0.0835851	-0.0338631	0.0157494	0.0157494	0.0157494	2.98359e-07	0.148648	1.3386e-05	0	0	0	chr2	GAL3ST2	Body
cg12937159	0.0202297	0.0310294	0.116059	0.0356024	0.0356024	0.0356024	0.0125264	0.0263577	0.674029	0	0	0	chr2	POLR1B;POLR1B	TSS1500;TSS1500
cg13339791	0.0188195	0.0314009	0.0374372	0.015637	0.015637	0.015637	1.0426e-07	5.74662e-06	3.15435e-05	0	0	0	chr2
cg13424923	0.0120614	0.018835	-0.0289069	0.0218166	0.0218166	0.0218166	2.77918e-05	9.94791e-05	0.000559668	0	0	0	chr2
cg13481776	0.0202285	-0.0207549	0.0154608	0.0337171	0.0337171	0.0337171	0.008993	0.00937928	0.00608269	0	0	0	chr2	ALPI	TSS1500
cg13613174	0.0611298	-0.00243317	0.0505756	0.0494388	0.0494388	0.0494388	0.215866	0.0242199	0.158725	0	0	0	chr2	D2HGDH	Body
cg13775088	0.00272617	-0.0217573	-0.0134307	0.0121379	0.0121379	0.0121379	5.55001e-16	5.73705e-11	4.94121e-13	0	0	0	chr2
cg13856643	-0.00629206	-0.0145801	-0.0404083	0.0139373	0.0139373	0.0139373	8.8672e-12	4.42483e-10	9.5264e-06	0	0	0	chr2	RAB17	TSS1500
cg13942922	0.014864	0.0182326	-0.00941069	0.0143987	0.0143987	0.0143987	1.68231e-09	6.78259e-09	1.57232e-10	0	0	0	chr2
cg14274621	0.0176508	0.0133218	0.0416098	0.0138696	0.0138696	0.0138696	1.44783e-09	2.05848e-10	1.27709e-05	0	0	0	chr2
cg14367014	0.0446163	0.000247145	0.0277565	0.0175295	0.0175295	0.0175295	0.000790311	6.33066e-09	1.88407e-05	0	0	0	chr2	ICA1L;ICA1L	5'UTR;5'UTR
cg14384416	0.0170549	-0.0365516	0.143687	0.0398025	0.0398025	0.0398025	0.018584	0.0554592	0.863811	0	0	0	chr2
cg14794655	-0.0225178	-0.0270735	0.034231	0.0155279	0.0155279	0.0155279	3.02105e-07	1.32344e-06	1.14006e-05	0	0	0	chr2	C2orf73	Body
cg15247625	0.0059659	-0.0083781	0.102247	0.0180172	0.0180172	0.0180172	8.98768e-08	1.83562e-07	0.549615	0	0	0	chr2	MSL3L2	Body
cg15293422	0.0468402	0.0271427	0.0244434	0.0478208	0.0478208	0.0478208	0.133146	0.063811	0.0570541	0	0	0	chr2	CDC42EP3	5'UTR
cg15343463	0.00038502	-0.0236839	-0.0361732	0.0410841	0.0410841	0.0410841	0.00766138	0.0316159	0.0601441	0	0	0	chr2	GALNT3	5'UTR
cg15344028	-0.0488533	-0.121831	0.0130498	0.0391081	0.0391081	0.0391081	0.0954659	0.711656	0.0130968	0	0	0	chr2	ICOS;ICOS	5'UTR;1stExon
cg15353597	-0.0160475	-0.00886227	0.042191	0.0221425	0.0221425	0.0221425	7.48808e-05	1.92782e-05	0.00451689	0	0	0	chr2	MAP4K4;MAP4K4;MAP4K4	TSS1500;TSS1500;TSS1500
cg15490643	-0.00938928	0.0151468	0.112958	0.0195227	0.0195227	0.0195227	1.73117e-06	6.92016e-06	0.746574	0	0	0	chr2	C2orf34	Body
cg15705813	-0.00451928	0.0178042	0.043815	0.0250099	0.0250099	0.0250099	6.73448e-05	0.000507144	0.0123356	0	0	0	chr2
cg15757195	-0.00110542	-0.0457871	0.206119	0.0363691	0.0363691	0.0363691	0.00327205	0.0680292	0.998238	0	0	1	chr2
cg15890754	-0.0335189	-0.000494913	0.0613766	0.0379378	0.0379378	0.0379378	0.039855	0.00435992	0.154322	0	0	0	chr2	ITGA6;ITGA6	Body;Body
cg15912082	0.0403393	-0.0402003	-0.0159092	0.0417678	0.0417678	0.0417678	0.0765899	0.0761122	0.0220419	0	0	0	chr2	DIRC3	Body
cg15933451	0.0304811	0.0189526	0.0579855	0.0132202	0.0132202	0.0132202	7.26029e-08	4.37814e-10	0.000741337	0	0	0	chr2	ZAP70	TSS200
cg15965190	0.0226581	0.0406989	0.120721	0.035145	0.035145	0.035145	0.0138805	0.0457706	0.722262	0	0	0	chr2
cg16000520	0.00170195	-0.0386777	-0.136544	0.0410634	0.0410634	0.0410634	0.00833715	0.0676719	0.813252	0	0	0	chr2
cg16118678	0.0305885	-0.0380221	-0.094042	0.0189139	0.0189139	0.0189139	0.000121335	0.00052487	0.376378	0	0	0	chr2	KCNK12	Body
cg16331492	0.0270548	0.0182809	0.182663	0.040787	0.040787	0.040787	0.0368523	0.0225587	0.978654	0	0	1	chr2	ST6GAL2;ST6GAL2;ST6GAL2	Body;Body;Body
cg16409012	0.0203856	0.00800125	0.0662463	0.0330235	0.0330235	0.0330235	0.00795797	0.00266934	0.153364	0	0	0	chr2
cg16469046	0.0446905	0.029751	0.0997375	0.0250745	0.0250745	0.0250745	0.0136988	0.0025424	0.495824	0	0	0	chr2	INPP4A;INPP4A;INPP4A;INPP4A	5'UTR;5'UTR;5'UTR;5'UTR
cg16575998	0.0191265	-0.0245608	0.0455372	0.0196211	0.0196211	0.0196211	1.87987e-05	6.03239e-05	0.00275386	0	0	0	chr2	C2orf61;C2orf61	TSS1500;TSS1500
cg16783186	0.00833731	-0.0471769	0.148821	0.0359404	0.0359404	0.0359404	0.00537987	0.0708159	0.912828	0	0	0	chr2
cg16928313	0.0914751	-0.0408705	0.110214	0.0496475	0.0496475	0.0496475	0.431833	0.116829	0.581497	0	0	0	chr2	PTPN4	Body
cg16976628	0.0461696	0.100927	0.0418332	0.0292084	0.0292084	0.0292084	0.0326661	0.512662	0.0232162	0	0	0	chr2
cg17011953	0.0664243	0.0123333	-0.0441494	0.0296603	0.0296603	0.0296603	0.128815	0.00155983	0.0298493	0	0	0	chr2
cg17240528	-0.00288945	-0.0413735	-0.112296	0.0234433	0.0234433	0.0234433	1.71875e-05	0.00619599	0.700029	0	0	0	chr2	LMAN2L;LMAN2L;LMAN2L;LMAN2L;LMAN2L;LMAN2L	Body;Body;Body;Body;Body;Body
cg17249452	-0.0140196	-0.0750175	-0.172837	0.0357766	0.0357766	0.0357766	0.00812484	0.242497	0.979118	0	0	1	chr2
cg17403397	0.0157828	-0.000786736	0.122925	0.0188205	0.0188205	0.0188205	3.82505e-06	6.76403e-08	0.888403	0	0	0	chr2
cg17461003	0.0129749	0.0147225	0.01079	0.00602064	0.00602064	0.00602064	1.17472e-47	7.6302e-46	5.65712e-50	0	0	0	chr2	TBC1D8	TSS1500
cg17466636	-0.0589414	-0.00562759	0.0207006	0.0262417	0.0262417	0.0262417	0.058835	0.000161405	0.00125604	0	0	0	chr2	HPCAL1;HPCAL1	5'UTR;5'UTR
cg17648076	0.0408559	0.0141163	0.0467692	0.0358103	0.0358103	0.0358103	0.0493086	0.00823578	0.0685779	0	0	0	chr2
cg17738213	-0.0131318	-0.0226839	-0.00140103	0.028208	0.028208	0.028208	0.00103654	0.00306327	0.000236652	0	0	0	chr2	BCL11A;BCL11A;BCL11A	Body;Body;Body
cg18310515	0.0280726	-0.0154409	0.193642	0.0300688	0.0300688	0.0300688	0.0083762	0.00246027	0.999078	0	0	1	chr2	GNLY;GNLY;GNLY;GNLY	5'UTR;1stExon;1stExon;5'UTR
cg18346576	0.0118525	-0.0134293	0.012176	0.0143211	0.0143211	0.0143211	3.75163e-10	7.47091e-10	4.32524e-10	0	0	0	chr2
cg18408209	0.0375979	-0.0295286	0.0590869	0.0486782	0.0486782	0.0486782	0.0999333	0.0738506	0.200319	0	0	0	chr2
cg18518914	0.00234849	0.010513	-0.00168217	0.0145248	0.0145248	0.0145248	8.89613e-12	3.61494e-10	6.4858e-12	0	0	0	chr2	BUB1	TSS1500
cg18670846	-0.0594161	0.0104545	0.0992097	0.0259285	0.0259285	0.0259285	0.0587658	0.000276631	0.487842	0	0	0	chr2
cg18672716	0.0146429	-0.0594558	0.14443	0.0416508	0.0416508	0.0416508	0.0202139	0.16517	0.856952	0	0	0	chr2
cg18752527	-0.0230018	-0.0277323	-0.142717	0.0190272	0.0190272	0.0190272	2.59684e-05	7.28993e-05	0.987617	0	0	1	chr2	HECW2	Body
cg18869127	0.00185723	0.00416482	0.0133722	0.0214608	0.0214608	0.0214608	2.40262e-06	3.99241e-06	2.71208e-05	0	0	0	chr2	PSD4;LOC440839	Body;Body
cg18991601	0.023024	0.00999767	-0.0299231	0.0168159	0.0168159	0.0168159	2.35192e-06	4.34401e-08	1.54111e-05	0	0	0	chr2	FZD5	TSS1500
cg19202618	-0.00406098	-0.00749861	-0.0181922	0.0226642	0.0226642	0.0226642	1.15269e-05	2.23846e-05	0.000153362	0	0	0	chr2
cg19627006	0.0113633	0.00842806	0.0869961	0.0281441	0.0281441	0.0281441	0.000818063	0.000569596	0.322024	0	0	0	chr2	CAPG;CAPG	5'UTR;1stExon
cg19743666	-0.0560595	6.70744e-05	0.130838	0.0444097	0.0444097	0.0444097	0.161225	0.0122166	0.756281	0	0	0	chr2	YPEL5;YPEL5;YPEL5;YPEL5	5'UTR;5'UTR;5'UTR;5'UTR
cg19828970	-0.0319051	0.0316766	-0.0515141	0.0208811	0.0208811	0.0208811	0.000554948	0.000533908	0.0101166	0	0	0	chr2	NCK2;NCK2	5'UTR;5'UTR
cg19831846	0.019784	0.0370982	0.0781639	0.0150735	0.0150735	0.0150735	5.14098e-08	1.50294e-05	0.0737179	0	0	0	chr2	MCFD2;MCFD2;TTC7A	5'UTR;Body;TSS1500
cg20048655	0.00373184	0.0186793	0.0452252	0.0242046	0.0242046	0.0242046	3.48564e-05	0.000390111	0.0118182	0	0	0	chr2
cg20374118	-0.0104876	-0.00536932	-0.146507	0.0341914	0.0341914	0.0341914	0.00442261	0.0028229	0.913115	0	0	0	chr2	KLF7	Body
cg20520115	0.0195071	-0.0250503	-0.0743152	0.0186635	0.0186635	0.0186635	8.05856e-06	2.9618e-05	0.0843796	0	0	0	chr2	HK2	Body
cg20625334	0.014388	-0.0402693	0.0772095	0.0354979	0.0354979	0.0354979	0.0079381	0.046221	0.260429	0	0	0	chr2	STAM2	Body
cg20657709	0.0214654	-0.0117736	0.13611	0.0377217	0.0377217	0.0377217	0.0186736	0.00967089	0.830783	0	0	0	chr2	BRE;BRE;BRE;BRE;BRE	Body;Body;Body;Body;Body
cg20662858	-0.00184263	-0.0233098	0.0322924	0.0226196	0.0226196	0.0226196	7.14099e-06	0.000348913	0.00137984	0	0	0	chr2
cg20697204	0.00929886	0.0161384	0.0966834	0.0221824	0.0221824	0.0221824	2.16726e-05	7.82402e-05	0.440574	0	0	0	chr2	C2orf61;C2orf61	TSS200;TSS200
cg20706778	0.00346683	-0.0673898	0.0134139	0.0191462	0.0191462	0.0191462	2.30458e-07	0.0442629	3.05753e-06	0	0	0	chr2	FAM176A	TSS1500
cg20843052	0.0210434	0.0236071	-0.0085526	0.0101935	0.0101935	0.0101935	4.75033e-15	3.33358e-14	1.46733e-19	0	0	0	chr2	KIAA1841;KIAA1841	5'UTR;5'UTR
cg20874031	0.0294191	-5.10012e-05	-0.0340242	0.0428469	0.0428469	0.0428469	0.04975	0.00983186	0.0618038	0	0	0	chr2	GKN1	Body
cg20888499	0.00960918	-0.00870395	0.166736	0.0238227	0.0238227	0.0238227	7.40237e-05	6.34701e-05	0.997456	0	0	1	chr2
cg21206147	0.00324803	-0.00171538	0.0406917	0.0460807	0.0460807	0.0460807	0.0178812	0.0164673	0.0990379	0	0	0	chr2	KLHL29	5'UTR
cg21232161	0.00902671	-0.00535622	-0.0761371	0.0282876	0.0282876	0.0282876	0.000649933	0.000410279	0.199452	0	0	0	chr2	MGAT5	TSS1500
cg21240640	0.0117993	-0.0620711	0.0974955	0.0337303	0.0337303	0.0337303	0.00446289	0.130405	0.470405	0	0	0	chr2	C2orf16;C2orf16	5'UTR;1stExon
cg21648425	-0.061988	0.0371875	-0.0935622	0.0194642	0.0194642	0.0194642	0.0254148	0.000625317	0.370417	0	0	0	chr2	CD8A;CD8A;CD8A;CD8A	5'UTR;TSS1500;TSS1500;TSS1500
cg21899461	0.0476715	0.0423898	0.00913875	0.0403298	0.0403298	0.0403298	0.0972272	0.0765773	0.012131	0	0	0	chr2	STK39	Body
cg21992696	0.0434256	0.0353435	-0.033812	0.0263479	0.0263479	0.0263479	0.0158883	0.00706482	0.00600112	0	0	0	chr2	MBOAT2	Body
cg22176018	0.0446846	0.006978	0.135507	0.0327174	0.0327174	0.0327174	0.0454466	0.00223316	0.861098	0	0	0	chr2
cg22478952	0.00591866	-0.0216699	0.0507931	0.0188621	0.0188621	0.0188621	3.05272e-07	1.64231e-05	0.00454339	0	0	0	chr2	YPEL5;YPEL5;YPEL5;YPEL5	5'UTR;5'UTR;5'UTR;5'UTR
cg22480459	0.0120521	0.0126355	0.00931005	0.0129866	0.0129866	0.0129866	6.34274e-12	8.64412e-12	1.44134e-12	0	0	0	chr2
cg22549086	0.0403831	-0.00302131	0.109138	0.0262545	0.0262545	0.0262545	0.0115815	0.000110465	0.6361	0	0	0	chr2	PRKCE	Body
cg22732731	0.0165249	0.000996865	0.0361108	0.0142886	0.0142886	0.0142886	2.57734e-09	2.12147e-12	3.88627e-06	0	0	0	chr2	SLC4A3;SLC4A3	TSS1500;TSS1500
cg22975318	-0.00454247	0.0103836	0.0450394	0.0291039	0.0291039	0.0291039	0.000519252	0.00103784	0.0294845	0	0	0	chr2
cg23042148	-0.0208143	-0.0200973	0.0592476	0.0273349	0.0273349	0.0273349	0.00188455	0.00173284	0.0679999	0	0	0	chr2	DNMT3A;DNMT3A	Body;Body
cg23061725	0.0327615	-0.041639	-0.0138583	0.0556743	0.0556743	0.0556743	0.113579	0.14726	0.0609021	0	0	0	chr2	CASP8;CASP8;CASP8;CASP8;CASP8;CASP8	5'UTR;Body;5'UTR;5'UTR;5'UTR;5'UTR
cg23073974	-0.00482158	0.0192484	0.0347065	0.0279615	0.0279615	0.0279615	0.00033214	0.00193875	0.0097685	0	0	0	chr2
cg23086427	0.00430128	-0.0235203	-0.0403617	0.0194895	0.0194895	0.0194895	4.54764e-07	4.35187e-05	0.00110661	0	0	0	chr2	KLHL30	Body
cg23281972	-0.0286806	0.0356686	0.00908593	0.0253981	0.0253981	0.0253981	0.00249205	0.00565582	0.000172084	0	0	0	chr2
cg23367358	0.00861141	0.0165361	0.0466233	0.0223581	0.0223581	0.0223581	2.18036e-05	9.45899e-05	0.00848513	0	0	0	chr2	FHL2	5'UTR
cg23519155	0.071118	-0.0256327	-0.126312	0.0350354	0.0350354	0.0350354	0.204866	0.0168922	0.773678	0	0	0	chr2
cg23597264	-0.00908072	-0.0590957	-0.0975669	0.0143761	0.0143761	0.0143761	1.27174e-10	0.00221855	0.432801	0	0	0	chr2
cg23790434	0.0149043	0.00794899	-0.00736459	0.0161479	0.0161479	0.0161479	6.83033e-08	5.97347e-09	4.82776e-09	0	0	0	chr2
cg24151841	0.00797687	0.0156146	-0.0611298	0.0181449	0.0181449	0.0181449	1.97273e-07	1.65453e-06	0.0160882	0	0	0	chr2	SPATS2L;SPATS2L;SPATS2L;SPATS2L	Body;Body;Body;Body
cg24218626	0.0242013	-0.0598585	0.148095	0.0400011	0.0400011	0.0400011	0.0290518	0.157807	0.885385	0	0	0	chr2	ZAK;ZAK	Body;Body
cg24290756	0.0195845	-0.018969	-0.0254934	0.0376525	0.0376525	0.0376525	0.0163509	0.0156958	0.0239196	0	0	0	chr2	C2orf85	TSS1500
cg24304518	-0.0142059	0.0130254	0.155235	0.029895	0.029895	0.029895	0.00205336	0.00181099	0.967673	0	0	1	chr2	POLR1B;POLR1B	TSS1500;TSS1500
cg24553862	0.0598539	0.0176248	-0.050981	0.0433466	0.0433466	0.0433466	0.17718	0.0286915	0.129057	0	0	0	chr2
cg24620635	0.0393243	-0.0156455	0.178864	0.0341631	0.0341631	0.0341631	0.0378616	0.00677138	0.989513	0	0	1	chr2	GNLY;GNLY	Body;5'UTR
cg24685587	0.00311774	-0.017584	0.0733539	0.0329403	0.0329403	0.0329403	0.00163502	0.00617507	0.20928	0	0	0	chr2	SPEG	Body
cg24743237	0.0379601	-0.0142854	0.0374289	0.0477932	0.0477932	0.0477932	0.0971282	0.0364506	0.0952325	0	0	0	chr2	D2HGDH	Body
cg24913825	0.00524872	-0.0303281	-0.141169	0.0391914	0.0391914	0.0391914	0.00781049	0.0377238	0.853248	0	0	0	chr2
cg25044514	0.00966545	-0.00102613	-0.00405518	0.0193445	0.0193445	0.0193445	1.50767e-06	1.55732e-07	3.52847e-07	0	0	0	chr2
cg25292309	0.00128949	0.0173694	-0.0464084	0.03248	0.03248	0.03248	0.00118636	0.00547883	0.0494727	0	0	0	chr2
cg25482755	0.0235369	-0.00480274	0.0270959	0.0170662	0.0170662	0.0170662	3.72567e-06	1.21579e-08	9.69375e-06	0	0	0	chr2
cg25522181	0.0234956	-0.0355772	0.130733	0.0244013	0.0244013	0.0244013	0.000858514	0.00414361	0.896069	0	0	0	chr2	CIAO1	Body
cg25568061	-0.0147285	-0.0274778	0.134778	0.0190239	0.0190239	0.0190239	3.69157e-06	6.88793e-05	0.966232	0	0	1	chr2
cg25814969	-0.0200305	-0.00564628	-0.0222003	0.0335731	0.0335731	0.0335731	0.00861065	0.00247404	0.0102432	0	0	0	chr2
cg25925210	-0.0629211	-0.0825905	0.00425883	0.0636836	0.0636836	0.0636836	0.280204	0.392282	0.0663695	0	0	0	chr2	TTLL4	5'UTR
cg26012482	-0.00910347	-0.0308497	0.189581	0.0507475	0.0507475	0.0507475	0.0366345	0.0864989	0.961237	0	0	1	chr2
cg26214074	0.0119325	-0.0666511	0.0976761	0.0252334	0.0252334	0.0252334	0.000241412	0.0931481	0.463311	0	0	0	chr2	C2orf16	TSS200
cg26675329	0.0285617	-0.00950788	0.148139	0.0304239	0.0304239	0.0304239	0.00943477	0.00146792	0.943205	0	0	0	chr2	IL18RAP	TSS1500
cg27168076	-0.00256284	-0.000281918	0.0880375	0.0232603	0.0232603	0.0232603	1.401e-05	9.05308e-06	0.303526	0	0	0	chr2	ARMC9	Body
cg27309383	0.0131544	0.00709363	0.0592744	0.0108358	0.0108358	0.0108358	5.5202e-16	4.99609e-18	8.54889e-05	0	0	0	chr2	GALNT14	TSS1500
cg27337902	-0.0133914	-0.0311102	-0.0866742	0.0332832	0.0332832	0.0332832	0.00463175	0.0192351	0.34444	0	0	0	chr2
cg27361520	0.0554955	0.0373099	0.102743	0.0199296	0.0199296	0.0199296	0.0127718	0.000828811	0.554742	0	0	0	chr2	IL18RAP	5'UTR
cg27591920	0.00784376	-0.0389853	0.0162204	0.012317	0.012317	0.012317	3.65901e-14	3.64074e-07	5.16083e-12	0	0	0	chr2	BCL2L11;BCL2L11	Body;Body
cg27614178	0.0277748	-0.0235379	0.209501	0.0295518	0.0295518	0.0295518	0.00726223	0.00483524	0.999894	0	0	1	chr2
cg00088797	0.024213	0.0181214	0.0208048	0.0249531	0.0249531	0.0249531	0.00119402	0.000516641	0.000752374	0	0	0	chr3	IQSEC1;IQSEC1	Body;Body
cg00293189	0.0375933	-0.0624462	0.129983	0.040681	0.040681	0.040681	0.0625084	0.17797	0.76945	0	0	0	chr3	RPL39L	5'UTR
cg00707452	0.00443723	0.0352023	0.0291831	0.0118056	0.0118056	0.0118056	2.86969e-16	2.02398e-08	9.9512e-10	0	0	0	chr3	FOXP1;FOXP1	TSS1500;TSS1500
cg00748718	0.0135336	0.0152167	0.0780547	0.0211352	0.0211352	0.0211352	2.14652e-05	3.01696e-05	0.149558	0	0	0	chr3	TKT;TKT;TKT	Body;Body;Body
cg00786084	-0.0164661	-0.000969342	0.0952074	0.0352668	0.0352668	0.0352668	0.00892713	0.00249219	0.445952	0	0	0	chr3	CCR9;CCR9	Body;Body
cg01178899	-0.00802467	-0.0449532	-0.144586	0.0235306	0.0235306	0.0235306	4.63859e-05	0.00965812	0.970942	0	0	1	chr3	CXCR6;FYCO1	5'UTR;Body
cg01771416	-0.00631182	-0.00511029	-0.00452779	0.0193514	0.0193514	0.0193514	6.44559e-07	4.70686e-07	4.03606e-07	0	0	0	chr3	NFKBIZ;NFKBIZ	5'UTR;TSS1500
cg01831160	0.00154771	-0.0273993	-0.0119318	0.0139591	0.0139591	0.0139591	8.75999e-13	9.91275e-08	1.404e-10	0	0	0	chr3	IQSEC1	Body
cg01878435	0.00266321	0.0530706	0.0988335	0.013867	0.013867	0.013867	1.11465e-12	0.000356851	0.466479	0	0	0	chr3	CD86	TSS200
cg02008818	0.0209164	-0.00446757	0.0379833	0.0173918	0.0173918	0.0173918	2.71845e-06	1.97621e-08	0.000181332	0	0	0	chr3	EIF5A2	Body
cg02037349	0.00431885	-0.0276171	0.090684	0.0254472	0.0254472	0.0254472	8.49634e-05	0.00222456	0.357148	0	0	0	chr3	UBA7	3'UTR
cg02097532	0.079687	0.00134416	0.0570114	0.0316852	0.0316852	0.0316852	0.260732	0.000924019	0.087432	0	0	0	chr3	ERC2	3'UTR
cg02391509	0.00209036	0.00921135	0.0760614	0.0379137	0.0379137	0.0379137	0.0049053	0.00831894	0.26389	0	0	0	chr3
cg02532341	0.0126336	-0.0356128	-0.16245	0.0320281	0.0320281	0.0320281	0.00318784	0.0221979	0.974402	0	0	1	chr3	ATP2B2;ATP2B2	Body;Body
cg02578559	-0.0263507	-0.0463096	-0.0503708	0.0149299	0.0149299	0.0149299	4.04845e-07	0.000161466	0.000443438	0	0	0	chr3
cg02909320	0.0254068	-0.0152528	0.0250982	0.0107254	0.0107254	0.0107254	1.76529e-12	1.37755e-15	1.43881e-12	0	0	0	chr3	LZTFL1	Body
cg02936049	0.00251383	-0.0351321	0.00796256	0.0221496	0.0221496	0.0221496	5.38125e-06	0.00170233	1.62458e-05	0	0	0	chr3	ZBTB38	5'UTR
cg02939781	0.00615878	0.0238493	-0.0279707	0.0419095	0.0419095	0.0419095	0.0125734	0.0346065	0.0428358	0	0	0	chr3	KLHL6	3'UTR
cg03393017	-0.00321488	0.00617469	0.140718	0.0338314	0.0338314	0.0338314	0.0021128	0.00277435	0.88562	0	0	0	chr3	LRCH3	TSS1500
cg03920999	-0.043193	-0.0289042	0.0953985	0.0243019	0.0243019	0.0243019	0.00970519	0.00171939	0.424911	0	0	0	chr3	GHRLOS;GHRL;GHRL;GHRLOS;GHRLOS;GHRL;GHRL;GHRL;GHRL;GHRL;GHRLOS;GHRL;GHRL;GHRL	Body;TSS200;TSS200;Body;Body;TSS200;TSS200;TSS200;TSS200;TSS200;Body;TSS200;TSS200;TSS200
cg04068578	-0.00348897	-0.0182628	-0.0414454	0.0171195	0.0171195	0.0171195	8.62808e-09	9.0078e-07	0.000312718	0	0	0	chr3	ST3GAL6	5'UTR
cg04425617	-0.0092626	-0.00789488	-0.0105526	0.0215392	0.0215392	0.0215392	1.2619e-05	9.50726e-06	1.64238e-05	0	0	0	chr3
cg04795044	0.00221388	0.049629	0.336034	0.0259598	0.0259598	0.0259598	8.26679e-05	0.026169	1	0	0	1	chr3
cg04830857	-0.0173798	-0.0340875	0.0913179	0.0368296	0.0368296	0.0368296	0.0124383	0.0367541	0.406818	0	0	0	chr3	TIPARP;LOC100287227	5'UTR;TSS1500
cg04833533	0.03954	-0.0395834	-0.124441	0.0375119	0.0375119	0.0375119	0.0535075	0.0536337	0.742657	0	0	0	chr3	DLEC1;DLEC1	TSS1500;TSS1500
cg05504759	0.0219567	0.0236604	0.00415404	0.016127	0.016127	0.016127	6.51498e-07	1.10258e-06	1.39756e-09	0	0	0	chr3	DUSP7	Body
cg05522415	0.0209088	0.0423717	-0.0392477	0.0204309	0.0204309	0.0204309	5.41616e-05	0.00239642	0.00147192	0	0	0	chr3	QARS	Body
cg05541267	0.00489745	0.0063801	-0.168121	0.0244966	0.0244966	0.0244966	5.17428e-05	6.62551e-05	0.997289	0	0	1	chr3	CISH;CISH	Body;Body
cg05590619	0.0172324	-0.00074986	0.0450781	0.0136898	0.0136898	0.0136898	7.4284e-10	2.08521e-13	3.01199e-05	0	0	0	chr3
cg05625284	-0.0276541	-0.0278454	0.00833328	0.0200485	0.0200485	0.0200485	0.000153964	0.000159725	2.41269e-06	0	0	0	chr3
cg05655806	0.0402506	-0.0235907	0.0352614	0.0355764	0.0355764	0.0355764	0.0465305	0.0158668	0.0344019	0	0	0	chr3	CD96;CD96	TSS200;TSS200
cg05670596	0.0223335	0.0166395	0.022624	0.0119967	0.0119967	0.0119967	4.77221e-11	1.84425e-12	5.60059e-11	0	0	0	chr3	CCRL2;CCRL2	TSS1500;TSS1500
cg05705212	0.025737	0.0285127	-0.08352	0.0196559	0.0196559	0.0196559	7.89984e-05	0.000137948	0.200896	0	0	0	chr3	CXCR6;FYCO1	TSS1500;Body
cg05833158	0.011294	-0.00126656	-0.0159561	0.00643573	0.00643573	0.00643573	1.60472e-43	2.02004e-53	2.82446e-39	0	0	0	chr3	PRRT3	5'UTR
cg05844321	-0.0212009	-0.046051	0.0859626	0.0244808	0.0244808	0.0244808	0.000643613	0.0137718	0.283185	0	0	0	chr3	FBLN2;FBLN2;FBLN2	Body;Body;Body
cg06103086	0.0208237	0.00324744	-0.0304379	0.0242305	0.0242305	0.0242305	0.000542263	3.26204e-05	0.00204685	0	0	0	chr3
cg06748434	0.0155321	0.0522681	0.0858312	0.0368589	0.0368589	0.0368589	0.0109628	0.0976623	0.350339	0	0	0	chr3	EOMES	Body
cg07730673	0.0146031	0.032578	-0.028401	0.00841882	0.00841882	0.00841882	1.76948e-24	5.8066e-16	9.10817e-18	0	0	0	chr3	PIGX;PIGX;C3orf34	TSS1500;TSS1500;5'UTR
cg07771727	0.012548	-0.0267808	0.103911	0.0232645	0.0232645	0.0232645	8.52881e-05	0.000824084	0.566753	0	0	0	chr3
cg07794554	0.0252637	0.0196022	0.00635074	0.0139213	0.0139213	0.0139213	3.96989e-08	3.84381e-09	8.65654e-12	0	0	0	chr3	CDGAP	Body
cg07890553	0.00348247	-0.0176639	0.0476375	0.0307453	0.0307453	0.0307453	0.000846868	0.00370309	0.044274	0	0	0	chr3	TMEM39A	TSS1500
cg07910724	0.011864	0.00559473	0.0205158	0.00866748	0.00866748	0.00866748	1.36927e-24	6.29927e-28	2.35632e-20	0	0	0	chr3
cg08062273	-0.00738702	0.0236444	0.067175	0.0220768	0.0220768	0.0220768	1.36408e-05	0.00027145	0.0685262	0	0	0	chr3	LIMD1	Body
cg08237220	0.00672666	0.0166842	0.0969574	0.0366066	0.0366066	0.0366066	0.00541729	0.0114238	0.466879	0	0	0	chr3
cg08524190	0.0145504	0.00241245	0.0569448	0.0170531	0.0170531	0.0170531	2.71011e-07	5.24592e-09	0.00578862	0	0	0	chr3	RAB43	Body
cg08653258	0.00531979	-0.0662312	-0.151117	0.0362153	0.0362153	0.0362153	0.00446961	0.175553	0.920947	0	0	0	chr3
cg09104003	-0.014443	0.0109454	-0.140602	0.0266426	0.0266426	0.0266426	0.000660722	0.000415051	0.936238	0	0	0	chr3	KBTBD12	1stExon
cg09251074	0.0516519	0.0264279	0.00315678	0.0409453	0.0409453	0.0409453	0.118842	0.0361807	0.00901057	0	0	0	chr3	SH3BP5;SH3BP5	Body;5'UTR
cg09329275	0.0117338	0.00655314	-0.102707	0.0153354	0.0153354	0.0153354	4.31332e-09	5.52138e-10	0.57005	0	0	0	chr3
cg09410045	0.013925	0.0275826	0.0049133	0.0310205	0.0310205	0.0310205	0.00276196	0.00978466	0.0010873	0	0	0	chr3	MED12L;P2RY14	Body;TSS1500
cg09455881	-0.014388	0.0273149	0.0958385	0.0290466	0.0290466	0.0290466	0.00160229	0.00616843	0.443038	0	0	0	chr3
cg09545109	0.0234489	-0.0172084	-0.096405	0.0226059	0.0226059	0.0226059	0.000354158	0.000124933	0.436823	0	0	0	chr3	TUSC4;CYB561D2	TSS1500;Body
cg10148280	-0.00937073	-0.00324756	0.117377	0.0248773	0.0248773	0.0248773	0.000134712	5.02904e-05	0.757572	0	0	0	chr3	HPS3	TSS1500
cg10513161	0.0157447	0.0144151	0.0698035	0.0172946	0.0172946	0.0172946	5.53029e-07	3.73656e-07	0.0404051	0	0	0	chr3	ABCC5;ABCC5	Body;Body
cg10527635	0.00507698	-0.0400498	0.0416259	0.0173704	0.0173704	0.0173704	2.31908e-08	0.000278953	0.000388929	0	0	0	chr3	SNRK;SNRK	Body;Body
cg10587854	0.0160377	0.010756	0.0238718	0.0112311	0.0112311	0.0112311	3.83499e-14	9.62091e-16	6.07899e-12	0	0	0	chr3
cg10599446	0.00860715	0.0370457	-0.00146184	0.0285157	0.0285157	0.0285157	0.000675315	0.0136324	0.000274562	0	0	0	chr3
cg10727673	0.0245149	-0.00187956	0.0137943	0.0248405	0.0248405	0.0248405	0.00118763	3.9072e-05	0.000259868	0	0	0	chr3	TMEM22;TMEM22;TMEM22	TSS1500;TSS1500;TSS1500
cg11163571	-0.0129479	-0.0193748	-0.0814435	0.0215953	0.0215953	0.0215953	2.77621e-05	9.44346e-05	0.195092	0	0	0	chr3	ITIH1;ITIH1;ITIH1;ITIH1	TSS200;TSS200;Body;Body
cg11277156	-0.00620102	0.0225336	0.0884013	0.0211399	0.0211399	0.0211399	4.55982e-06	0.000123929	0.291618	0	0	0	chr3	MRPS22	Body
cg11390468	-0.0016687	0.00892952	0.00164351	0.00802108	0.00802108	0.00802108	7.50727e-35	3.54677e-30	7.22187e-35	0	0	0	chr3	IFT57	Body
cg11854227	0.00702255	-0.00710712	0.0566098	0.0143271	0.0143271	0.0143271	4.30319e-11	4.47503e-11	0.00122872	0	0	0	chr3	ILDR1	Body
cg11874323	-0.0207151	0.0140006	0.059343	0.0220574	0.0220574	0.0220574	0.000162515	4.83162e-05	0.0326472	0	0	0	chr3	C3orf52	TSS1500
cg11942594	-0.0378906	-0.0500117	0.0967555	0.0351695	0.0351695	0.0351695	0.0386977	0.0776067	0.463248	0	0	0	chr3
cg12084388	0.0176967	0.0366996	0.112314	0.0136116	0.0136116	0.0136116	7.39827e-10	1.65579e-06	0.81718	0	0	0	chr3
cg12172478	0.0361061	0.0171877	0.153427	0.0249086	0.0249086	0.0249086	0.00515677	0.000442649	0.98402	0	0	1	chr3	RFTN1	3'UTR
cg12184221	-0.00740217	-0.0306048	0.05091	0.0336853	0.0336853	0.0336853	0.0029897	0.0196943	0.0725149	0	0	0	chr3	TMEM39A	TSS1500
cg12419522	-0.0623329	-0.0245354	0.0539051	0.0304026	0.0304026	0.0304026	0.107683	0.00652914	0.0647407	0	0	0	chr3	TGFBR2;TGFBR2	TSS1500;TSS1500
cg12754495	-0.0325699	-0.0165153	-0.0298115	0.0376137	0.0376137	0.0376137	0.0365102	0.0132253	0.031018	0	0	0	chr3	P2RY12;MED12L	TSS200;Body
cg12926720	-0.00532387	0.00794966	0.01972	0.0143167	0.0143167	0.0143167	1.88322e-11	6.39792e-11	1.02671e-08	0	0	0	chr3	TGFBR2;TGFBR2	TSS1500;TSS1500
cg13069531	-0.0847886	-0.0894024	-0.0223992	0.0340682	0.0340682	0.0340682	0.327618	0.377874	0.0113689	0	0	0	chr3	CD86;CD86;CD86	5'UTR;Body;1stExon
cg13314778	-0.0205658	0.0301766	0.0360663	0.0293316	0.0293316	0.0293316	0.00338303	0.00864496	0.0146403	0	0	0	chr3
cg13420985	-0.0115672	-0.0201798	-0.0192174	0.0212253	0.0212253	0.0212253	1.54737e-05	8.475e-05	7.06295e-05	0	0	0	chr3	RFTN1	Body
cg13586051	0.037017	-0.0240554	-0.230579	0.0357118	0.0357118	0.0357118	0.0388957	0.0167267	0.999872	0	0	1	chr3	DNASE1L3	TSS200
cg13617155	-0.0276324	-0.0418295	0.0291979	0.0117237	0.0117237	0.0117237	3.35559e-10	3.49249e-07	7.74285e-10	0	0	0	chr3	CD86;CD86	TSS200;Body
cg14018690	-0.0218367	0.00931201	0.0893373	0.0231032	0.0231032	0.0231032	0.000358193	4.33022e-05	0.32221	0	0	0	chr3	C3orf52	TSS1500
cg14473743	0.00458663	-0.0127013	-0.028794	0.017747	0.017747	0.017747	3.80159e-08	4.34808e-07	3.00678e-05	0	0	0	chr3	NUP210	TSS1500
cg14659930	0.0101451	-0.00298972	0.0365819	0.028037	0.028037	0.028037	0.000675632	0.000270012	0.0118506	0	0	0	chr3	ZBTB20;ZBTB20;ZBTB20;ZBTB20;ZBTB20;ZBTB20	5'UTR;5'UTR;5'UTR;5'UTR;5'UTR;5'UTR
cg14694085	-0.00906223	-0.0525192	0.139547	0.0226634	0.0226634	0.0226634	3.0034e-05	0.0180835	0.959504	0	0	1	chr3	NKTR	Body
cg15061025	0.0152736	-0.0118042	-0.0124406	0.0217785	0.0217785	0.0217785	5.00458e-05	2.56445e-05	2.90428e-05	0	0	0	chr3	LZTFL1	TSS1500
cg15373928	0.00764509	0.0358976	0.0801443	0.00913202	0.00913202	0.00913202	2.41137e-24	1.11311e-12	0.0148415	0	0	0	chr3
cg15664462	-0.0321853	-0.0282678	-0.0629971	0.0438734	0.0438734	0.0438734	0.0610896	0.0510263	0.199502	0	0	0	chr3	MBNL1;MBNL1	5'UTR;5'UTR
cg15912040	0.012722	0.0253182	0.110362	0.0179184	0.0179184	0.0179184	5.55565e-07	1.5372e-05	0.718467	0	0	0	chr3	DRD3;DRD3	Body;Body
cg15991175	0.00263851	-0.0603656	-0.0197944	0.027217	0.027217	0.027217	0.000173628	0.0726637	0.00160492	0	0	0	chr3	WDR82	TSS1500
cg16028117	0.104073	-0.0164954	0.0893378	0.0875702	0.0875702	0.0875702	0.51855	0.17015	0.451546	0	0	0	chr3	ATG7;ATG7;ATG7	Body;Body;Body
cg16225773	0.0248823	-0.000473885	-0.096183	0.0255306	0.0255306	0.0255306	0.00162912	4.84337e-05	0.440576	0	0	0	chr3
cg16331599	-0.0214743	-0.000402285	-0.0106713	0.0124616	0.0124616	0.0124616	1.47493e-10	6.62001e-16	3.7969e-13	0	0	0	chr3	CD86;CD86	TSS200;Body
cg16621790	-0.00984544	0.0089584	0.0540929	0.0192868	0.0192868	0.0192868	1.47402e-06	1.17691e-06	0.008651	0	0	0	chr3	ZMYND10	TSS1500
cg16643088	0.013988	-0.00544982	-0.024365	0.0163289	0.0163289	0.0163289	6.91585e-08	3.51178e-09	1.81098e-06	0	0	0	chr3	CSRNP1	5'UTR
cg16806041	0.000485681	-0.0281874	0.0808401	0.0313687	0.0313687	0.0313687	0.000755898	0.0110307	0.270667	0	0	0	chr3	FHIT;FHIT	Body;Body
cg16898425	0.00413057	0.0108146	-0.0304673	0.0133734	0.0133734	0.0133734	3.78673e-13	1.28895e-11	1.00006e-07	0	0	0	chr3	ITIH1;ITIH1;ITIH1;ITIH1	TSS200;TSS200;Body;Body
cg16904330	0.00479922	-0.0091914	0.163903	0.0237614	0.0237614	0.0237614	3.08093e-05	6.62728e-05	0.99642	0	0	1	chr3	ADPRH	5'UTR
cg17283447	-0.0122893	-0.0475848	0.149154	0.028987	0.028987	0.028987	0.00123962	0.0352852	0.955032	0	0	1	chr3	ADPRH	TSS1500
cg17767931	0.0138124	-0.00678504	0.154876	0.0245266	0.0245266	0.0245266	0.000220667	7.21828e-05	0.98737	0	0	1	chr3	SLC25A26;SLC25A26;SLC25A26	5'UTR;Body;Body
cg17778607	0.00459196	0.051816	0.0885632	0.0191886	0.0191886	0.0191886	3.31141e-07	0.00601835	0.275582	0	0	0	chr3
cg18076124	0.0275095	-0.0045017	0.0641317	0.0149869	0.0149869	0.0149869	6.59302e-07	9.32155e-11	0.00834852	0	0	0	chr3
cg18461635	0.0554404	-0.000911841	0.123877	0.0405232	0.0405232	0.0405232	0.135751	0.00723817	0.722146	0	0	0	chr3	CCDC12	Body
cg18482892	0.000410244	0.0173999	0.0335972	0.0239318	0.0239318	0.0239318	1.58156e-05	0.000278769	0.00276293	0	0	0	chr3	ARHGEF3;ARHGEF3	Body;Body
cg18682028	0.0185308	0.0116037	-0.100507	0.0390941	0.0390941	0.0390941	0.0185835	0.011876	0.505174	0	0	0	chr3	FYCO1	5'UTR
cg18720486	-0.026762	0.0241286	0.0239814	0.0485815	0.0485815	0.0485815	0.0658377	0.0591754	0.0588192	0	0	0	chr3	SHQ1	Body
cg18754985	-0.00908482	-0.00290923	0.0149894	0.0117166	0.0117166	0.0117166	4.26175e-15	5.82527e-17	1.99951e-13	0	0	0	chr3	CLDND1;CLDND1;CLDND1;CLDND1;CLDND1;CLDND1	Body;Body;Body;Body;Body;Body
cg18886444	0.00763645	0.0288433	0.0215368	0.00683775	0.00683775	0.00683775	7.02468e-42	1.15848e-25	8.80825e-31	0	0	0	chr3	USP4;USP4	TSS1500;TSS1500
cg19010441	0.0563691	0.031618	0.0882147	0.0309076	0.0309076	0.0309076	0.0790252	0.0134672	0.351488	0	0	0	chr3	MED12L;GPR171	Body;5'UTR
cg19084916	0.00848262	0.058208	0.133549	0.0154071	0.0154071	0.0154071	1.42542e-09	0.00333868	0.98528	0	0	1	chr3	VGLL4	5'UTR
cg19149463	-0.0334224	-0.0370141	0.189644	0.0182387	0.0182387	0.0182387	0.00013094	0.000276756	1	0	0	1	chr3	VGLL4;VGLL4	Body;Body
cg19440734	-0.00476174	0.013954	0.219049	0.0203287	0.0203287	0.0203287	1.40032e-06	1.15429e-05	1	0	0	1	chr3	CAMP	TSS200
cg19482049	0.0193389	0.0131995	0.0626319	0.0168979	0.0168979	0.0168979	9.05556e-07	1.39762e-07	0.0135041	0	0	0	chr3	TGFBR2;TGFBR2	TSS1500;TSS1500
cg19717061	-0.0550404	-0.0307919	-0.156716	0.0413803	0.0413803	0.0413803	0.138629	0.0472141	0.914752	0	0	0	chr3	ZBTB20;ZBTB20;ZBTB20;ZBTB20;ZBTB20;ZBTB20	5'UTR;5'UTR;5'UTR;5'UTR;5'UTR;5'UTR
cg20235075	0.053107	0.0288269	0.146903	0.0402912	0.0402912	0.0402912	0.122242	0.0386588	0.877807	0	0	0	chr3	EOMES	Body
cg20515136	-0.00591713	-0.0327165	0.0456196	0.0195734	0.0195734	0.0195734	7.6733e-07	0.000293557	0.00273237	0	0	0	chr3	IL12A	Body
cg20519665	-0.0247921	-0.0474318	-0.0295354	0.016809	0.016809	0.016809	3.83347e-06	0.000881819	1.382e-05	0	0	0	chr3
cg20567280	0.00420216	0.0374468	-0.152607	0.0363642	0.0363642	0.0363642	0.00421433	0.0426993	0.926006	0	0	0	chr3
cg20832020	0.0504657	0.00796514	0.194993	0.0428475	0.0428475	0.0428475	0.123828	0.0158584	0.986688	0	0	1	chr3	TIGIT	1stExon
cg20852250	0.0132994	0.0326754	0.199942	0.0234732	0.0234732	0.0234732	0.000110551	0.00206442	0.99999	0	0	1	chr3
cg20881888	-0.0115158	0.00339889	0.0181453	0.0213079	0.0213079	0.0213079	1.64325e-05	2.89956e-06	6.11376e-05	0	0	0	chr3	ZMYND10;ZMYND10	1stExon;5'UTR
cg20945261	0.0188615	-0.012019	0.0408485	0.0230013	0.0230013	0.0230013	0.000209708	6.53754e-05	0.00506068	0	0	0	chr3	NUP210	Body
cg21109167	0.0323967	0.00316007	-0.00380653	0.019966	0.019966	0.019966	0.0003547	6.16554e-07	7.25516e-07	0	0	0	chr3	MLH1;MLH1;MLH1;EPM2AIP1;MLH1	TSS1500;TSS1500;TSS1500;1stExon;TSS1500
cg21137173	-0.00350328	-0.0637251	-0.0498229	0.0396459	0.0396459	0.0396459	0.00746719	0.180103	0.102823	0	0	0	chr3	ZNF80;ZNF80	3'UTR;1stExon
cg21179654	0.0221902	-0.0272093	-0.0729398	0.0360898	0.0360898	0.0360898	0.0155417	0.0218513	0.226687	0	0	0	chr3	ZBTB20;ZBTB20;ZBTB20;ZBTB20;ZBTB20;ZBTB20;ZBTB20	3'UTR;3'UTR;3'UTR;3'UTR;3'UTR;3'UTR;3'UTR
cg21328643	-0.0541909	-0.110405	0.0827005	0.039231	0.039231	0.039231	0.121469	0.604578	0.329619	0	0	0	chr3
cg21360910	0.0300155	0.00173519	0.0109353	0.0340568	0.0340568	0.0340568	0.0199426	0.00195507	0.004459	0	0	0	chr3
cg21387009	-0.029244	-0.0579001	-0.0130256	0.0352404	0.0352404	0.0352404	0.0223318	0.116112	0.00679294	0	0	0	chr3	IRAK2	Body
cg21396517	0.0651057	-0.00724398	-0.0133871	0.0212595	0.0212595	0.0212595	0.0503622	6.4132e-06	2.30978e-05	0	0	0	chr3	VGLL4;VGLL4	Body;Body
cg21432062	-0.0251692	-0.0554568	0.176144	0.0275868	0.0275868	0.0275868	0.00333829	0.0531924	0.997111	0	0	1	chr3
cg21480966	0.0124533	0.00238569	0.00807425	0.0218761	0.0218761	0.0218761	3.14135e-05	4.05717e-06	1.3222e-05	0	0	0	chr3	MYH15	Body
cg21902966	-0.00479071	-0.0053973	0.0390595	0.0383993	0.0383993	0.0383993	0.00657924	0.00687644	0.0562543	0	0	0	chr3	SATB1;SATB1	Body;Body
cg22332306	0.00090568	0.0240323	0.00924209	0.0112621	0.0112621	0.0112621	6.90491e-19	7.62745e-12	3.85448e-16	0	0	0	chr3	C3orf63;C3orf63	Body;TSS200
cg22919115	0.0330005	0.0147489	-0.0236791	0.0311221	0.0311221	0.0311221	0.0156672	0.00307897	0.00709712	0	0	0	chr3	SLC25A20	TSS200
cg23051926	-0.097971	-0.096775	-0.103442	0.0542035	0.0542035	0.0542035	0.48507	0.476278	0.525315	0	0	0	chr3	CBLB	Body
cg23637607	0.042833	0.00607945	0.028609	0.0188466	0.0188466	0.0188466	0.00120954	3.12331e-07	7.5928e-05	0	0	0	chr3
cg24150385	-0.00599107	-0.0166761	-0.0307718	0.0198435	0.0198435	0.0198435	1.08171e-06	1.34012e-05	0.000242672	0	0	0	chr3	LRIG1	Body
cg24260359	-0.00483141	-0.0325795	-0.16624	0.0263845	0.0263845	0.0263845	0.000154884	0.00530466	0.993973	0	0	1	chr3	DNASE1L3	TSS200
cg24297348	-0.0479672	-0.0334906	0.0327987	0.012869	0.012869	0.012869	2.63541e-05	1.18176e-07	8.85149e-08	0	0	0	chr3
cg24371217	0.0530739	0.0436385	0.0365994	0.0214216	0.0214216	0.0214216	0.0142404	0.0042559	0.00153987	0	0	0	chr3	TIPARP	Body
cg24392939	-0.0171518	-0.0551642	-0.0580667	0.0304175	0.0304175	0.0304175	0.00322769	0.0702388	0.0840102	0	0	0	chr3
cg24642820	-0.00752102	-0.0106648	-0.0486861	0.0234474	0.0234474	0.0234474	4.00484e-05	6.94743e-05	0.0143176	0	0	0	chr3	NUP210	TSS1500
cg24847554	-0.00349842	0.000626735	0.135384	0.0254851	0.0254851	0.0254851	7.63643e-05	4.82414e-05	0.917495	0	0	0	chr3	DNAH12;DNAH12	TSS1500;TSS1500
cg25040783	0.00881958	0.00857318	0.133721	0.0160038	0.0160038	0.0160038	6.08103e-09	5.55545e-09	0.982443	0	0	1	chr3	APPL1	TSS1500
cg25226014	0.0137768	0.0797772	0.00610581	0.0378237	0.0378237	0.0378237	0.0113154	0.296443	0.00652471	0	0	0	chr3	CXCR6;FYCO1	TSS200;Body
cg25481160	0.00240105	0.0117008	0.0287396	0.024959	0.024959	0.024959	4.60775e-05	0.000201763	0.00215119	0	0	0	chr3	FOXP1	Body
cg25686812	0.0205445	0.00519029	3.67394e-05	0.0113744	0.0113744	0.0113744	1.41971e-12	3.8639e-17	7.58402e-19	0	0	0	chr3	SEC22C;SEC22C	Body;Body
cg25799073	-0.00831763	-0.0201328	-0.0256672	0.0318278	0.0318278	0.0318278	0.00198473	0.00604758	0.00975941	0	0	0	chr3	PHLDB2;PLCXD2	5'UTR;Body
cg25921543	0.0220401	0.0477127	-0.0300724	0.0235297	0.0235297	0.0235297	0.000461079	0.0131354	0.00147987	0	0	0	chr3	FHIT;FHIT	Body;Body
cg26334154	-0.00802108	-0.0166358	-0.0361567	0.0270723	0.0270723	0.0270723	0.000339985	0.00103737	0.00918056	0	0	0	chr3	TRAK1	TSS1500
cg26395331	-0.00325999	0.00135979	0.0295352	0.0160879	0.0160879	0.0160879	9.09383e-10	4.35735e-10	5.93432e-06	0	0	0	chr3
cg26682661	-0.0191449	0.0220595	0.021423	0.0384287	0.0384287	0.0384287	0.0176879	0.0212706	0.0204398	0	0	0	chr3	EXOG;EXOG	Body;Body
cg27034836	0.00441057	-0.0111397	0.00593274	0.0245205	0.0245205	0.0245205	4.84262e-05	0.000145088	6.24592e-05	0	0	0	chr3	GLB1;TMPPE;TMPPE;GLB1;GLB1	TSS1500;TSS1500;TSS1500;TSS1500;TSS1500
ch.3.17169629F	-1.75855e-05	-0.00330452	-0.0319172	0.0125049	0.0125049	0.0125049	6.45623e-16	5.26955e-15	2.598e-08	0	0	0	chr3
cg00080333	-0.0127609	-0.021223	0.0183601	0.0133962	0.0133962	0.0133962	3.70173e-11	2.04431e-09	5.49666e-10	0	0	0	chr4
cg00262446	-0.0110633	-0.00177733	-0.0852348	0.0167808	0.0167808	0.0167808	5.79318e-08	2.40995e-09	0.18946	0	0	0	chr4	EMCN;EMCN;EMCN;EMCN	5'UTR;5'UTR;1stExon;1stExon
cg00682487	0.020503	-0.065464	-0.00364466	0.0480409	0.0480409	0.0480409	0.048985	0.236105	0.0224445	0	0	0	chr4	DTHD1;DTHD1	5'UTR;1stExon
cg01174264	-0.0127323	0.00895808	0.102424	0.0201403	0.0201403	0.0201403	7.35473e-06	3.0863e-06	0.547891	0	0	0	chr4	ANTXR2;ANTXR2	Body;Body
cg01597882	0.00968536	0.00556714	-0.0467265	0.0183684	0.0183684	0.0183684	4.39714e-07	1.36594e-07	0.00186412	0	0	0	chr4	TRIM2	5'UTR
cg01749784	0.0167701	0.0259129	0.0529926	0.0108635	0.0108635	0.0108635	9.19283e-15	4.55725e-12	7.55402e-06	0	0	0	chr4
cg01802532	0.00810022	-0.00742443	0.0495555	0.0215595	0.0215595	0.0215595	1.01025e-05	8.77577e-06	0.00964748	0	0	0	chr4	NMU	Body
cg01894064	0.000521548	-0.024681	0.124639	0.0202167	0.0202167	0.0202167	4.31371e-07	9.74316e-05	0.888531	0	0	0	chr4	TRIM2	TSS1500
cg02013739	-0.00243656	-0.0568861	-0.100815	0.0265404	0.0265404	0.0265404	0.000118442	0.0521385	0.51225	0	0	0	chr4
cg02243630	-0.0118063	0.0271534	0.0389017	0.038612	0.038612	0.038612	0.0111828	0.029605	0.0567829	0	0	0	chr4	KIAA0922;KIAA0922	TSS1500;TSS1500
cg02317251	0.00695163	-0.0350677	-0.0806277	0.0199324	0.0199324	0.0199324	1.51929e-06	0.000561741	0.16555	0	0	0	chr4	WDR1;WDR1	Body;Body
cg02635407	0.00232178	-0.0159307	-0.00152762	0.0239309	0.0239309	0.0239309	2.23556e-05	0.000221535	1.93702e-05	0	0	0	chr4	SH3TC1	TSS1500
cg02782630	0.00445378	0.00949992	0.0110621	0.00812302	0.00812302	0.00812302	3.04851e-32	3.95265e-29	3.36362e-28	0	0	0	chr4	FAM175A	TSS1500
cg02979487	0.0107304	0.00863544	0.0710449	0.0172317	0.0172317	0.0172317	1.10626e-07	5.72371e-08	0.046446	0	0	0	chr4	AFF1;AFF1	Body;Body
cg03032552	-0.00346198	0.00354365	-0.0166138	0.0115628	0.0115628	0.0115628	3.44111e-17	3.65304e-17	2.76473e-13	0	0	0	chr4
cg03380964	-0.0147163	-0.0245594	0.145247	0.0208558	0.0208558	0.0208558	2.16426e-05	0.000148878	0.984979	0	0	1	chr4
cg03432736	-0.0104081	0.0163126	0.0012396	0.0376587	0.0376587	0.0376587	0.00867869	0.0131329	0.00436422	0	0	0	chr4	WDR1;WDR1	TSS1500;TSS1500
cg03605454	0.0264583	-0.00824368	0.128677	0.0431234	0.0431234	0.0431234	0.0440618	0.0166784	0.746972	0	0	0	chr4
cg03698374	0.000169488	-0.053738	0.00950784	0.0197249	0.0197249	0.0197249	2.08369e-07	0.00950424	2.24058e-06	0	0	0	chr4	KIAA1530	Body
cg03710295	0.00668947	-0.0074921	0.0822995	0.022042	0.022042	0.022042	1.15142e-05	1.35304e-05	0.210978	0	0	0	chr4	CLGN;CLGN	TSS1500;TSS1500
cg04256466	0.00653837	-0.0478565	-0.0211194	0.0201173	0.0201173	0.0201173	1.69363e-06	0.00477143	4.40869e-05	0	0	0	chr4	PALLD;PALLD;PALLD;PALLD	Body;Body;Body;TSS1500
cg04718987	0.0109936	-0.007722	0.037832	0.0113651	0.0113651	0.0113651	2.40985e-15	2.34267e-16	2.24941e-08	0	0	0	chr4	IRF2	5'UTR
cg04840108	-0.0117215	-0.0409818	-0.137637	0.053151	0.053151	0.053151	0.0483668	0.133416	0.760565	0	0	0	chr4	TLR6	TSS1500
cg05559643	0.0106494	0.0757632	0.0354192	0.0285871	0.0285871	0.0285871	0.000887353	0.198268	0.0119389	0	0	0	chr4	TNIP3	TSS200
cg06154597	0.056554	-0.00528473	-0.09235	0.0265667	0.0265667	0.0265667	0.0509872	0.000181798	0.386691	0	0	0	chr4	GAK;TMEM175	Body;TSS1500
cg06202778	0.0410551	-0.0333945	0.13078	0.042012	0.042012	0.042012	0.0803011	0.0564386	0.768112	0	0	0	chr4	HOPX;HOPX;HOPX;HOPX;HOPX	3'UTR;3'UTR;3'UTR;3'UTR;3'UTR
cg06747982	0.0325705	0.0102707	-0.00811628	0.020235	0.020235	0.020235	0.000430628	4.61736e-06	2.8017e-06	0	0	0	chr4	DNAJB14	Body
cg06754984	-0.0147824	-0.0208607	0.0136514	0.023478	0.023478	0.023478	0.000141887	0.000374768	0.000117602	0	0	0	chr4	KIAA1530	Body
cg06854772	0.0241739	0.0683463	0.0133807	0.0235709	0.0235709	0.0235709	0.000647845	0.0896503	0.000119001	0	0	0	chr4	LETM1	Body
cg07321467	0.0400825	-0.0161927	-0.0958455	0.0169326	0.0169326	0.0169326	0.000201128	3.72064e-07	0.403089	0	0	0	chr4	BMP3	Body
cg07324172	0.0185815	0.118593	0.215906	0.0533236	0.0533236	0.0533236	0.0633959	0.636338	0.985134	0	0	1	chr4	FBXW7;FBXW7;FBXW7	5'UTR;Body;1stExon
cg07579839	0.00584024	0.00530848	-0.025453	0.012329	0.012329	0.012329	1.10929e-14	7.92892e-15	7.40154e-10	0	0	0	chr4	MFSD10;MFSD10	Body;Body
cg07643762	0.000123204	-0.143301	-0.0399505	0.0319312	0.0319312	0.0319312	0.00088037	0.912463	0.0300138	0	0	0	chr4	EPGN	TSS200
cg07809027	-0.0262122	0.0288789	0.0309737	0.0284086	0.0284086	0.0284086	0.00469692	0.00614845	0.00755419	0	0	0	chr4	CPEB2;CPEB2	Body;Body
cg07854954	0.023221	-0.0388119	0.0845737	0.0326589	0.0326589	0.0326589	0.00936313	0.0304963	0.31834	0	0	0	chr4	HNRPDL;HNRPDL	Body;Body
cg07991100	0.0922566	0.0280071	0.0453961	0.0523677	0.0523677	0.0523677	0.441225	0.0846033	0.148543	0	0	0	chr4	DTHD1	TSS200
cg08132711	0.031318	-0.00538713	0.0353067	0.041617	0.041617	0.041617	0.049437	0.0115004	0.0600335	0	0	0	chr4	FGFBP2	1stExon
cg08553274	0.0214961	-0.00921119	0.0554928	0.0276367	0.0276367	0.0276367	0.00225165	0.000509757	0.0536508	0	0	0	chr4	KIAA1530	Body
cg08722675	-0.0160394	-0.0600388	-0.0630453	0.0275399	0.0275399	0.0275399	0.00114922	0.0733863	0.089821	0	0	0	chr4	ACOX3;ACOX3	Body;Body
cg08733824	0.0161626	0.018723	0.0150797	0.0169611	0.0169611	0.0169611	3.84801e-07	8.25776e-07	2.76759e-07	0	0	0	chr4	SEPSECS;SEPSECS;SEPSECS	Body;Body;5'UTR
cg09191232	-0.0172623	0.015759	0.0496123	0.0186122	0.0186122	0.0186122	4.38728e-06	3.00369e-06	0.00339219	0	0	0	chr4	PAPSS1	TSS1500
cg09363243	0.00146913	0.00444476	0.215484	0.0263501	0.0263501	0.0263501	9.22682e-05	0.000143717	0.999994	0	0	1	chr4	SCLT1	3'UTR
cg09728487	0.0263677	-0.0054794	0.0155257	0.0152507	0.0152507	0.0152507	6.89159e-07	2.86341e-10	1.52074e-08	0	0	0	chr4
cg10183150	-0.010824	-0.0416438	0.0354742	0.0269843	0.0269843	0.0269843	0.000475325	0.015286	0.0083959	0	0	0	chr4	C4orf3;C4orf3	Body;TSS1500
cg10299128	-0.000756468	0.0157224	0.129301	0.0340793	0.0340793	0.0340793	0.00179484	0.00669952	0.805047	0	0	0	chr4
cg10683646	0.019208	0.0372949	0.0630292	0.00907884	0.00907884	0.00907884	2.81926e-19	2.47976e-12	2.32862e-05	0	0	0	chr4	BEND4;BEND4	Body;Body
cg11843691	0.00562145	0.016968	0.022212	0.00909782	0.00909782	0.00909782	1.6323e-25	3.53492e-20	6.14511e-18	0	0	0	chr4	TBC1D9	TSS1500
cg12271317	-0.0680151	-0.0223835	0.111402	0.0424113	0.0424113	0.0424113	0.225376	0.0336182	0.605977	0	0	0	chr4	LEF1;LEF1;LEF1;LEF1	3'UTR;3'UTR;Body;3'UTR
cg12306086	-0.0120896	0.016525	0.091345	0.0279833	0.0279833	0.0279833	0.00084035	0.00142707	0.37855	0	0	0	chr4	TET2;TET2	5'UTR;5'UTR
cg12532667	-0.0237386	-0.016109	-0.0465335	0.0211217	0.0211217	0.0211217	0.000152763	3.5667e-05	0.00568119	0	0	0	chr4	EMCN;EMCN	TSS1500;TSS1500
cg12833118	0.0319465	0.00974947	0.0687307	0.0155082	0.0155082	0.0155082	5.71399e-06	2.95055e-09	0.0218838	0	0	0	chr4
cg13681468	0.0277438	-0.0219423	0.0325054	0.0509877	0.0509877	0.0509877	0.0782224	0.0628957	0.0927944	0	0	0	chr4	GPRIN3	5'UTR
cg13733008	0.0144306	-0.0184697	0.190273	0.0322894	0.0322894	0.0322894	0.00402365	0.00578511	0.997411	0	0	1	chr4	CCNG2	3'UTR
cg13802354	0.026787	-0.0271811	-0.125115	0.0458553	0.0458553	0.0458553	0.0551762	0.0561414	0.708052	0	0	0	chr4	ARAP2	Body
cg13873733	0.00481313	-0.0146368	-0.0255651	0.0172437	0.0172437	0.0172437	1.69407e-08	3.70302e-07	7.92089e-06	0	0	0	chr4	ENOPH1;HNRPDL;HNRPDL	Body;TSS1500;TSS1500
cg14011327	0.00182466	0.0311325	-0.129225	0.0170418	0.0170418	0.0170418	4.18457e-09	2.66017e-05	0.956818	0	0	1	chr4
cg14264079	0.0191069	-0.0330838	-0.0416424	0.0274198	0.0274198	0.0274198	0.00158796	0.00733474	0.0166559	0	0	0	chr4	C4orf10;NOP14	Body;Body
cg14426001	-0.00552373	-0.0299728	0.015575	0.0200043	0.0200043	0.0200043	1.16309e-06	0.000232099	1.21965e-05	0	0	0	chr4	NSUN7	TSS200
cg15128226	-0.0254922	0.00937215	0.0420052	0.0188263	0.0188263	0.0188263	3.7845e-05	7.40048e-07	0.00103317	0	0	0	chr4	FGF2	TSS200
cg15233074	-0.00511287	0.0134104	0.119988	0.0179421	0.0179421	0.0179421	6.16563e-08	6.96329e-07	0.867368	0	0	0	chr4
cg15525489	0.0190916	0.00351123	0.0788639	0.0263506	0.0263506	0.0263506	0.00106865	0.000125257	0.211244	0	0	0	chr4	CAMK2D;CAMK2D;CAMK2D	3'UTR;3'UTR;3'UTR
cg15568914	-0.0213809	-0.0410935	-0.0482747	0.0197599	0.0197599	0.0197599	3.46444e-05	0.00143601	0.00442639	0	0	0	chr4
cg16030869	0.0511949	0.00730852	-0.0831801	0.0397206	0.0397206	0.0397206	0.10959	0.0098086	0.335981	0	0	0	chr4
cg16324409	-0.0417738	-0.0457785	0.0539172	0.0272433	0.0272433	0.0272433	0.0162881	0.0232806	0.0453677	0	0	0	chr4	RGS12;RGS12;RGS12	Body;Body;Body
cg16388178	-0.0266056	-0.0227114	0.107978	0.0266441	0.0266441	0.0266441	0.00293798	0.00186117	0.617687	0	0	0	chr4
cg16423499	-0.050632	-0.0111732	-0.0285234	0.0212839	0.0212839	0.0212839	0.0101841	1.50031e-05	0.000392204	0	0	0	chr4	MARCH1;MARCH1	Body;Body
cg16430538	-0.0122783	0.00652089	-0.00159926	0.0148011	0.0148011	0.0148011	1.54541e-09	1.34485e-10	1.48349e-11	0	0	0	chr4	ZNF518B	TSS1500
cg16511795	-0.00809656	-0.0302889	-0.0182461	0.0241823	0.0241823	0.0241823	7.22177e-05	0.00197118	0.000361458	0	0	0	chr4	LRPAP1	TSS1500
cg16605743	0.0334046	0.00682283	0.0591868	0.0283686	0.0283686	0.0283686	0.00944977	0.00051078	0.0751213	0	0	0	chr4
cg17984638	0.0096573	0.0676087	0.202159	0.0281367	0.0281367	0.0281367	0.000661704	0.124822	0.999859	0	0	1	chr4	TXK	TSS200
cg18195130	0.0103134	0.0265939	0.040643	0.0112224	0.0112224	0.0112224	6.65304e-16	3.05516e-11	6.14472e-08	0	0	0	chr4	EGF	TSS200
cg18827396	0.0301995	0.013931	0.237699	0.0312974	0.0312974	0.0312974	0.012866	0.00297945	0.999995	0	0	1	chr4	CDKN2AIP	3'UTR
cg18912470	-0.0210326	-0.0489287	-0.112177	0.0472415	0.0472415	0.0472415	0.0473048	0.139833	0.601707	0	0	0	chr4	POLR2B	Body
cg19096034	0.0143682	0.0366465	0.0330195	0.00834274	0.00834274	0.00834274	5.10684e-25	1.55281e-14	4.92984e-16	0	0	0	chr4	LRPAP1	Body
cg19578864	-0.0225722	-0.0413804	-0.00655165	0.0291953	0.0291953	0.0291953	0.00400005	0.0223299	0.000685227	0	0	0	chr4	STX18	Body
cg19880790	0.0133763	-0.0239437	-0.0410095	0.0100876	0.0100876	0.0100876	4.45769e-18	2.35726e-14	2.49023e-09	0	0	0	chr4	ARHGAP24;ARHGAP24	Body;5'UTR
cg20016631	0.0260951	-0.0233105	-0.113845	0.0276166	0.0276166	0.0276166	0.00372421	0.00274375	0.691936	0	0	0	chr4	FAM114A1	5'UTR
cg20360704	0.0179858	0.0171962	0.0265702	0.0110009	0.0110009	0.0110009	4.48621e-14	2.59624e-14	1.23725e-11	0	0	0	chr4	ANK2	TSS200
cg21010701	0.0142041	-0.0177311	0.0447572	0.0413798	0.0413798	0.0413798	0.0190687	0.0233981	0.0909351	0	0	0	chr4	DTHD1	TSS200
cg21154227	-0.0128199	-0.0458556	-0.0894346	0.0350145	0.0350145	0.0350145	0.00639025	0.0610109	0.381423	0	0	0	chr4	IGFBP7	Body
cg21238254	0.0331366	-0.0581703	-0.0181619	0.0173083	0.0173083	0.0173083	5.59825e-05	0.00783008	1.13228e-06	0	0	0	chr4	MIR943;WHSC2	TSS200;Body
cg21449597	0.020424	0.00326396	-0.0386275	0.0360268	0.0360268	0.0360268	0.0135943	0.00362526	0.044235	0	0	0	chr4
cg21498503	0.0453179	-0.0242809	0.0109928	0.0264469	0.0264469	0.0264469	0.019338	0.00209784	0.000382012	0	0	0	chr4	GAK	Body
cg21818252	-0.00276549	0.0372133	0.120632	0.012892	0.012892	0.012892	2.30981e-14	5.57402e-07	0.945239	0	0	0	chr4	SEC24B;SEC24B	TSS1500;TSS1500
cg22681784	0.0176204	0.0214899	0.11777	0.0292546	0.0292546	0.0292546	0.00243162	0.00364077	0.72822	0	0	0	chr4	SPINK2	Body
cg23109968	0.00659382	-0.0095635	0.0959313	0.0181749	0.0181749	0.0181749	1.37893e-07	3.2474e-07	0.411432	0	0	0	chr4
cg23753351	-0.0162165	0.0198348	-0.0356602	0.0274197	0.0274197	0.0274197	0.00112305	0.00172983	0.00947577	0	0	0	chr4	APBB2;APBB2;APBB2;APBB2;APBB2;APBB2;APBB2	Body;TSS1500;TSS1500;Body;Body;TSS1500;TSS1500
cg23927469	0.0272235	0.0203553	0.119631	0.0319905	0.0319905	0.0319905	0.0114547	0.00639368	0.730273	0	0	0	chr4	TBC1D14	TSS1500
cg24690709	0.00812379	-0.0463021	-0.241023	0.0253335	0.0253335	0.0253335	0.000143554	0.0170184	1	0	0	1	chr4	DAPP1	Body
cg24725692	-0.0158787	-0.0090162	0.0171325	0.0179462	0.0179462	0.0179462	1.38339e-06	1.99111e-07	1.94149e-06	0	0	0	chr4	SETD7	TSS1500
cg24807169	0.00264136	-0.0320682	-0.0869053	0.0196294	0.0196294	0.0196294	3.52747e-07	0.000269364	0.252354	0	0	0	chr4	EMCN;EMCN	TSS1500;TSS1500
cg24862787	0.0148268	-0.00965276	0.134204	0.0429717	0.0429717	0.0429717	0.0237353	0.0177555	0.786972	0	0	0	chr4
cg25793812	0.0228834	-0.0945207	-0.0212096	0.0444424	0.0444424	0.0444424	0.0413525	0.450938	0.0381255	0	0	0	chr4	LOC93622	Body
cg25841008	0.00272773	0.0161713	0.0280524	0.0246608	0.0246608	0.0246608	3.99996e-05	0.000337837	0.00176435	0	0	0	chr4	TSPAN5	Body
cg25892537	0.0140677	-0.0447763	-0.0470134	0.0234425	0.0234425	0.0234425	0.000123353	0.00924378	0.0119021	0	0	0	chr4	MAN2B2	Body
cg26064895	-0.00205036	0.00334935	0.0312096	0.00746678	0.00746678	0.00746678	1.29764e-39	1.26892e-38	1.58789e-20	0	0	0	chr4	TEC	5'UTR
cg26542660	0.00339767	-0.0144023	-0.00359614	0.0190468	0.0190468	0.0190468	1.96989e-07	3.49361e-06	2.08068e-07	0	0	0	chr4	CEP135	TSS1500
cg27019278	-0.00786781	-0.0146791	-0.0494074	0.0254582	0.0254582	0.0254582	0.000147892	0.000401998	0.0234454	0	0	0	chr4	EMCN;EMCN	Body;Body
cg27433088	0.0254703	0.0137896	0.0264541	0.01761	0.01761	0.01761	1.15686e-05	4.90168e-07	1.48093e-05	0	0	0	chr4	GALNT7	TSS1500
cg27508378	0.00857501	0.0268675	0.0254018	0.00725116	0.00725116	0.00725116	9.49961e-37	3.19768e-24	4.00107e-25	0	0	0	chr4
cg27577928	-0.00272047	0.00239976	0.108193	0.0251836	0.0251836	0.0251836	5.60454e-05	5.31935e-05	0.627529	0	0	0	chr4
cg00079023	-0.0387994	-0.0416719	-0.000936848	0.0165098	0.0165098	0.0165098	0.000104896	0.000205483	9.84982e-10	0	0	0	chr5	PURA	TSS1500
cg00576086	0.0160414	-0.0307516	-0.128299	0.0300302	0.0300302	0.0300302	0.00258854	0.0105565	0.82699	0	0	0	chr5	TERT;TERT	Body;Body
cg00605831	0.0225251	-0.00741764	-0.0206151	0.0207959	0.0207959	0.0207959	9.74671e-05	4.25461e-06	6.74505e-05	0	0	0	chr5	STK10	Body
cg00618323	-0.0155344	-0.0476024	-0.109852	0.0283375	0.0283375	0.0283375	0.00143796	0.032225	0.635952	0	0	0	chr5	FGFR4;FGFR4;FGFR4	5'UTR;TSS1500;5'UTR
cg01096487	-0.0151565	0.0111558	-0.0231397	0.0303437	0.0303437	0.0303437	0.00258632	0.00170615	0.00565473	0	0	0	chr5	IL31RA	Body
cg01233897	-0.00491813	-0.040548	0.0617778	0.0339783	0.0339783	0.0339783	0.00256853	0.0400846	0.130315	0	0	0	chr5
cg01440452	-0.028499	-0.0295644	0.135096	0.0328538	0.0328538	0.0328538	0.0147649	0.0160201	0.857294	0	0	0	chr5
cg01845501	0.0350103	0.00303615	0.177101	0.0285706	0.0285706	0.0285706	0.0114618	0.000344605	0.996519	0	0	1	chr5
cg02125365	-0.0320932	0.0340909	0.105611	0.0417967	0.0417967	0.0417967	0.0521138	0.0574094	0.5534	0	0	0	chr5
cg02196805	0.0338504	-0.0382679	0.0663209	0.0366828	0.0366828	0.0366828	0.0356718	0.0462011	0.179279	0	0	0	chr5	CSF2	1stExon
cg02357714	0.0136984	0.0166597	0.193242	0.0236588	0.0236588	0.0236588	0.000132267	0.000213674	0.999959	0	0	1	chr5	DOK3;DOK3;DOK3	Body;5'UTR;5'UTR
cg02523893	0.0210712	0.0226639	0.228082	0.0177285	0.0177285	0.0177285	4.25177e-06	6.43639e-06	1	0	0	1	chr5	GRK6;GRK6;GRK6	Body;Body;Body
cg02545192	0.013453	0.0550995	0.063605	0.0101186	0.0101186	0.0101186	5.98119e-18	4.55164e-06	0.000161044	0	0	0	chr5	TERT;TERT	Body;Body
cg02640809	0.0291916	-0.0272604	-0.179947	0.0306265	0.0306265	0.0306265	0.0103888	0.00877313	0.995478	0	0	1	chr5
cg02646073	-0.00435587	0.0132585	0.0228672	0.0109191	0.0109191	0.0109191	9.81747e-19	9.78542e-16	8.08628e-13	0	0	0	chr5	C5orf32	Body
cg02693210	0.0262107	0.0264121	0.0620742	0.01174	0.01174	0.01174	1.63595e-10	1.82672e-10	0.000617887	0	0	0	chr5	LOC285593	Body
cg02730804	0.0457712	0.0249956	0.0934359	0.0311296	0.0311296	0.0311296	0.0407513	0.00798884	0.416497	0	0	0	chr5	GRAMD3;GRAMD3;GRAMD3;GRAMD3;GRAMD3	Body;5'UTR;TSS1500;Body;Body
cg02739870	-0.023394	-0.0740236	-0.14566	0.0256793	0.0256793	0.0256793	0.00142635	0.155872	0.962306	0	0	1	chr5	SLC12A7	TSS1500
cg03235179	0.0151071	0.0331647	0.0211227	0.0436848	0.0436848	0.0436848	0.0259897	0.0630153	0.0354905	0	0	0	chr5	ANKRD33B	Body
cg03510194	0.0334238	0.0350087	-0.117375	0.027616	0.027616	0.027616	0.00795909	0.0093014	0.735376	0	0	0	chr5	TIFAB;TIFAB	1stExon;5'UTR
cg03604424	-0.000373824	-0.0281191	0.0143549	0.0259685	0.0259685	0.0259685	6.24192e-05	0.00282005	0.000486817	0	0	0	chr5	TRIO	Body
cg03606269	-0.0119205	0.0375184	0.193847	0.0316121	0.0316121	0.0316121	0.00266603	0.0240487	0.998505	0	0	1	chr5
cg03848127	-0.0468008	-0.0144818	0.000801289	0.0273555	0.0273555	0.0273555	0.0259037	0.000885486	0.00014377	0	0	0	chr5
cg04357965	0.0109084	-0.0336686	0.0335744	0.0178362	0.0178362	0.0178362	2.94202e-07	0.00010004	9.79684e-05	0	0	0	chr5	LHFPL2	TSS1500
cg04469998	0.0176898	-0.0220178	-0.0648614	0.0426558	0.0426558	0.0426558	0.026826	0.0337619	0.205035	0	0	0	chr5
cg04486886	0.00810581	0.0196956	0.0286307	0.0129686	0.0129686	0.0129686	6.90796e-13	2.96638e-10	1.86452e-08	0	0	0	chr5
cg04527989	0.0153486	-0.0674486	-0.028304	0.0574156	0.0574156	0.0574156	0.0701919	0.285376	0.105884	0	0	0	chr5	PTCD2;MRPS27	TSS1500;Body
cg04605590	0.0167888	-0.0050873	-0.134016	0.0266234	0.0266234	0.0266234	0.000887543	0.000181921	0.899315	0	0	0	chr5
cg04632069	-0.00495588	0.0218486	0.0336841	0.01804	0.01804	0.01804	6.87634e-08	7.3841e-06	0.000118438	0	0	0	chr5	SPRY4;SPRY4	Body;5'UTR
cg04815959	-0.0295598	-0.0674245	-0.0581604	0.0169092	0.0169092	0.0169092	1.55147e-05	0.0270217	0.00667369	0	0	0	chr5	ADAM19	Body
cg05153380	0.0300672	-0.0430301	0.0643062	0.0381272	0.0381272	0.0381272	0.0333123	0.0675607	0.174591	0	0	0	chr5	ARHGAP26;ARHGAP26	Body;Body
cg05163268	0.0132131	0.0685511	0.015929	0.0284819	0.0284819	0.0284819	0.00115534	0.13476	0.00157997	0	0	0	chr5
cg05184729	0.0197327	-0.0146711	-0.0632878	0.0286521	0.0286521	0.0286521	0.00254372	0.00145019	0.100042	0	0	0	chr5
cg05527650	-0.024655	-0.0335362	0.013002	0.016827	0.016827	0.016827	3.77384e-06	3.9103e-05	1.16953e-07	0	0	0	chr5	AHRR	Body
cg05576845	-0.0199766	-0.0206358	-0.00239398	0.0238005	0.0238005	0.0238005	0.000386536	0.000427166	2.05675e-05	0	0	0	chr5	PPP2R2B;PPP2R2B;PPP2R2B;PPP2R2B;PPP2R2B;PPP2R2B;PPP2R2B	Body;Body;Body;Body;Body;Body;Body
cg05645904	0.00421745	-0.0359466	0.0219407	0.0132315	0.0132315	0.0132315	2.26026e-13	6.45987e-07	1.82289e-09	0	0	0	chr5
cg06298346	0.0309419	-0.0191308	-0.0842283	0.0375022	0.0375022	0.0375022	0.0327786	0.0155268	0.33704	0	0	0	chr5	ANKRD33B	Body
cg06407441	0.0101404	-0.0240724	0.0233658	0.0107211	0.0107211	0.0107211	2.61115e-17	7.1001e-13	4.40294e-13	0	0	0	chr5
cg06584121	0.0182866	-0.0501514	0.0106121	0.028981	0.028981	0.028981	0.00240453	0.042712	0.00101994	0	0	0	chr5	IL13	TSS200
cg06821992	0.037355	-0.0198256	-0.0631257	0.0239116	0.0239116	0.0239116	0.00439834	0.000399774	0.0615233	0	0	0	chr5
cg06828143	0.00583518	0.0089311	-0.0273265	0.0223801	0.0223801	0.0223801	1.29094e-05	2.35887e-05	0.000582661	0	0	0	chr5
cg06857708	0.0145184	0.0160753	-0.0462472	0.0200385	0.0200385	0.0200385	9.95594e-06	1.406e-05	0.00365393	0	0	0	chr5	LHFPL2	5'UTR
cg06967316	0.0233264	-0.0290575	0.0657116	0.0286043	0.0286043	0.0286043	0.00367572	0.00656666	0.115319	0	0	0	chr5	IL13	TSS200
cg07217350	0.0056658	-0.0263314	-0.00537568	0.0176041	0.0176041	0.0176041	4.19252e-08	1.4275e-05	3.82656e-08	0	0	0	chr5	MAT2B;MAT2B	Body;Body
cg07233761	-0.00364843	-0.025913	0.0998918	0.0257387	0.0257387	0.0257387	9.07542e-05	0.0019983	0.498323	0	0	0	chr5	ESM1;ESM1	TSS200;TSS200
cg07250462	-0.00279558	-0.0207888	-0.0469947	0.0201734	0.0201734	0.0201734	7.23415e-07	4.30926e-05	0.00430093	0	0	0	chr5
cg07278634	0.0318247	0.00565555	0.00555269	0.0262537	0.0262537	0.0262537	0.00470503	0.000163092	0.000160655	0	0	0	chr5
cg07573020	0.0226814	0.0177824	-0.090852	0.0240807	0.0240807	0.0240807	0.000661787	0.00031978	0.352013	0	0	0	chr5	ANKH	3'UTR
cg07879474	0.0516989	0.0267807	0.338757	0.0164909	0.0164909	0.0164909	0.00170055	4.49851e-06	1	0	0	1	chr5
cg08198193	0.00879945	0.0438378	0.0329706	0.0244015	0.0244015	0.0244015	9.29309e-05	0.0106792	0.00300774	0	0	0	chr5
cg08651538	-0.00458768	-0.00111423	0.242972	0.0246358	0.0246358	0.0246358	5.37694e-05	2.98602e-05	1	0	0	1	chr5	C5orf13;C5orf13;C5orf13;C5orf13;C5orf13;C5orf13;C5orf13;C5orf13;C5orf13;C5orf13;C5orf13	Body;Body;Body;Body;Body;Body;Body;Body;Body;Body;Body
cg08682153	0.015562	-0.0646389	-0.0999324	0.0291106	0.0291106	0.0291106	0.00186228	0.112237	0.499073	0	0	0	chr5	PSD2	3'UTR
cg08686879	0.0218098	-0.00437506	0.0226169	0.0321585	0.0321585	0.0321585	0.0075203	0.00147189	0.00805749	0	0	0	chr5	CSF2	1stExon
cg08764914	-0.0085591	-0.0354479	-0.0209086	0.0208589	0.0208589	0.0208589	5.83193e-06	0.000985063	7.48008e-05	0	0	0	chr5
cg08981702	0.0373899	0.017668	0.0260572	0.0183948	0.0183948	0.0183948	0.000332413	3.80566e-06	2.91268e-05	0	0	0	chr5	PRR16	TSS1500
cg09002358	-0.0238152	-0.00709839	0.00574254	0.0302283	0.0302283	0.0302283	0.00586256	0.00105843	0.000909851	0	0	0	chr5
cg09046399	0.000946247	-0.0650091	-0.012207	0.0249832	0.0249832	0.0249832	3.67268e-05	0.0806702	0.000220639	0	0	0	chr5	SQSTM1;SQSTM1;SQSTM1	3'UTR;3'UTR;3'UTR
cg09067459	0.00426999	-0.0145348	-0.101455	0.0321173	0.0321173	0.0321173	0.00143823	0.00389503	0.518067	0	0	0	chr5
cg09079275	-0.0225994	-0.04248	0.0262657	0.0231846	0.0231846	0.0231846	0.000421234	0.00655147	0.000735572	0	0	0	chr5	ADAM19	TSS1500
cg09453312	-0.00597845	0.0086353	0.138083	0.0202145	0.0202145	0.0202145	1.65002e-06	3.09535e-06	0.970214	0	0	1	chr5	ITK	1stExon
cg09551613	-0.0286673	-0.040143	-0.0842978	0.0281897	0.0281897	0.0281897	0.00569576	0.0168616	0.288757	0	0	0	chr5	LIX1;LIX1	1stExon;5'UTR
cg09844976	-0.0158281	0.0493134	0.133044	0.0254093	0.0254093	0.0254093	0.0004621	0.0230323	0.903279	0	0	0	chr5
cg09974780	-0.0275735	-0.0431444	-0.0615866	0.0466398	0.0466398	0.0466398	0.0602248	0.111415	0.205078	0	0	0	chr5	KIF2A;KIF2A	TSS1500;TSS1500
cg10430077	-0.038602	-0.0243985	-0.0208324	0.03144	0.03144	0.03144	0.0254179	0.00809444	0.00590024	0	0	0	chr5
cg10498921	0.007289	0.0349831	0.0237282	0.0338132	0.0338132	0.0338132	0.00305465	0.0272511	0.0120454	0	0	0	chr5	PFDN1	3'UTR
cg10514770	-0.0186585	-0.0187729	0.0559944	0.027825	0.027825	0.027825	0.00173157	0.00175457	0.0568805	0	0	0	chr5
cg10561067	0.00169471	0.00840838	-0.0195174	0.0162548	0.0162548	0.0162548	7.34286e-10	8.76562e-09	3.68563e-07	0	0	0	chr5	MGAT4B;MGAT4B	1stExon;Body
cg10631947	-0.00820108	-0.0447777	-0.0319991	0.021517	0.021517	0.021517	9.93483e-06	0.00513724	0.000787927	0	0	0	chr5	ESM1;ESM1	TSS1500;TSS1500
cg10676309	-0.0124201	0.0283647	0.135398	0.0181079	0.0181079	0.0181079	6.60537e-07	3.81037e-05	0.974698	0	0	1	chr5
cg11001536	0.0187535	0.034481	0.0398243	0.0233773	0.0233773	0.0233773	0.000254996	0.00253399	0.00502487	0	0	0	chr5
cg11106117	-0.050269	-0.0479838	0.0222305	0.0311516	0.0311516	0.0311516	0.0551976	0.047482	0.00627157	0	0	0	chr5
cg11446398	0.0269786	-0.00784651	-0.0163048	0.0382452	0.0382452	0.0382452	0.0281121	0.0079863	0.0143209	0	0	0	chr5
cg11463271	0.0203179	-0.00903929	0.183827	0.0296299	0.0296299	0.0296299	0.00358063	0.00107066	0.997666	0	0	1	chr5	DOK3;DOK3;DOK3	TSS200;5'UTR;5'UTR
cg11485465	0.00581932	-0.00967644	0.0432877	0.0148286	0.0148286	0.0148286	1.0677e-10	5.60478e-10	6.55154e-05	0	0	0	chr5
cg11657018	-0.00160582	-0.00274599	-0.0451391	0.0141682	0.0141682	0.0141682	1.89573e-12	3.34161e-12	5.39438e-05	0	0	0	chr5	C5orf13;C5orf13	Body;Body
cg11821200	-0.000278448	-0.00325715	-0.081179	0.0293146	0.0293146	0.0293146	0.000334751	0.000483147	0.260425	0	0	0	chr5	PTGER4	Body
cg11958644	-0.0326188	0.0626126	0.148692	0.0461003	0.0461003	0.0461003	0.0719225	0.208683	0.854567	0	0	0	chr5	RAPGEF6;RAPGEF6;RAPGEF6;RAPGEF6;RAPGEF6;RAPGEF6	Body;Body;Body;Body;Body;Body
cg12291829	0.0153417	0.0238657	-0.0104607	0.0235547	0.0235547	0.0235547	0.000162746	0.000614124	7.19578e-05	0	0	0	chr5
cg12303215	-0.0269499	-0.0217923	0.14005	0.0180526	0.0180526	0.0180526	2.59925e-05	7.38082e-06	0.986741	0	0	1	chr5
cg12491659	0.0133676	-0.0328927	-0.0162408	0.0253109	0.0253109	0.0253109	0.000309969	0.00400885	0.000467778	0	0	0	chr5	GAPT	TSS1500
cg12637397	0.041975	0.0108896	0.119345	0.0386908	0.0386908	0.0386908	0.0668447	0.0106354	0.691457	0	0	0	chr5	SLC6A18	Body
cg12803754	0.0156591	-0.021422	0.0166408	0.0183936	0.0183936	0.0183936	2.26623e-06	9.68514e-06	2.92181e-06	0	0	0	chr5	FAM105B	Body
cg13924807	0.0206066	-0.046727	-0.0571132	0.0396699	0.0396699	0.0396699	0.0226773	0.0896512	0.139828	0	0	0	chr5
cg14196790	-0.014132	0.0182725	0.0216802	0.0275669	0.0275669	0.0275669	0.000920039	0.0015149	0.00224802	0	0	0	chr5	SLC22A5	TSS1500
cg14462557	0.0275194	-0.0355177	0.0451317	0.0206826	0.0206826	0.0206826	0.000228802	0.000911331	0.00399058	0	0	0	chr5
cg14555759	0.151541	-0.000285943	-0.0322517	0.0395065	0.0395065	0.0395065	0.903991	0.00580152	0.0431849	0	0	0	chr5	FYB;FYB	Body;Body
cg14640670	0.0421301	0.0126753	0.028166	0.0222573	0.0222573	0.0222573	0.00466065	4.36511e-05	0.000624523	0	0	0	chr5	PURA;PURA	3'UTR;1stExon
cg14989252	0.0255548	0.0264236	-0.037643	0.0371994	0.0371994	0.0371994	0.022683	0.0239705	0.0468407	0	0	0	chr5	GAPT	TSS1500
cg15329179	-0.00119563	-0.0567552	0.0329261	0.0248408	0.0248408	0.0248408	3.4821e-05	0.0408522	0.00346539	0	0	0	chr5	IL13	TSS200
cg16335868	-0.0124181	0.0352732	0.0764994	0.0360791	0.0360791	0.0360791	0.00760165	0.0364045	0.257406	0	0	0	chr5	KCNIP1	TSS1500
cg16419756	0.0254393	0.00720821	0.037384	0.0231768	0.0231768	0.0231768	0.000647603	3.11864e-05	0.00344964	0	0	0	chr5	SLC12A7	Body
cg16525762	0.0172873	0.0387954	0.289395	0.0293193	0.0293193	0.0293193	0.00239295	0.0184206	1	0	0	1	chr5	PCBD2	Body
cg16578883	-0.0146797	-0.0163099	-0.158573	0.0246656	0.0246656	0.0246656	0.000271012	0.00034567	0.991218	0	0	1	chr5	PDE4D;PDE4D;PDE4D	Body;Body;Body
cg17039519	0.0552548	0.0727285	0.160793	0.0291994	0.0291994	0.0291994	0.0627117	0.175158	0.981329	0	0	1	chr5	ERBB2IP;ERBB2IP	5'UTR;5'UTR
cg17462962	-0.00788689	-0.0153282	-0.0662681	0.0352831	0.0352831	0.0352831	0.00451803	0.00820239	0.169527	0	0	0	chr5	MRPL22;MRPL22	3'UTR;3'UTR
cg17680767	0.012275	-0.0504	-0.0146177	0.0223432	0.0223432	0.0223432	4.314e-05	0.0132122	6.63472e-05	0	0	0	chr5
cg17861653	-0.00713626	-0.0185479	0.00770642	0.0139567	0.0139567	0.0139567	1.4289e-11	2.67232e-09	1.88475e-11	0	0	0	chr5	P4HA2;P4HA2;P4HA2;P4HA2;P4HA2	5'UTR;5'UTR;5'UTR;5'UTR;5'UTR
cg18205770	-0.000118613	0.0560117	0.0366236	0.0162082	0.0162082	0.0162082	3.58278e-10	0.00332432	4.61222e-05	0	0	0	chr5
cg18394552	0.00489787	0.0111384	0.0381436	0.0312571	0.0312571	0.0312571	0.0011728	0.00223508	0.0239106	0	0	0	chr5
cg18592964	-0.0331598	-0.032657	-0.0489481	0.0221939	0.0221939	0.0221939	0.00129915	0.00120544	0.0107164	0	0	0	chr5	CAST;CAST;CAST;CAST;CAST;CAST;CAST;CAST;CAST;CAST	Body;Body;5'UTR;Body;5'UTR;5'UTR;5'UTR;Body;5'UTR;Body
cg18767058	0.0126772	0.0079067	0.0639918	0.00977281	0.00977281	0.00977281	2.03071e-19	2.18311e-21	0.000114564	0	0	0	chr5
cg18957078	0.0139523	0.0123016	-0.0947982	0.020157	0.020157	0.020157	9.82342e-06	6.78335e-06	0.398179	0	0	0	chr5	TIFAB	TSS200
cg19057001	-0.0247267	-0.0383333	-0.11574	0.0251891	0.0251891	0.0251891	0.00140255	0.0071796	0.733971	0	0	0	chr5	ANXA6;ANXA6	TSS1500;TSS1500
cg19100169	-0.0163408	-0.0350993	-0.013661	0.0244956	0.0244956	0.0244956	0.000318587	0.00403071	0.000211999	0	0	0	chr5	CCNJL	Body
cg19479086	-0.00243319	-0.0337638	0.166359	0.0261008	0.0261008	0.0261008	9.27166e-05	0.00557908	0.994496	0	0	1	chr5	RNF145	Body
cg19683073	-0.00222516	-0.00283328	-0.020813	0.0193939	0.0193939	0.0193939	2.30919e-07	2.71913e-07	2.22206e-05	0	0	0	chr5	SERINC5	TSS1500
cg19756358	-0.00271295	-0.0209781	0.00659571	0.0226405	0.0226405	0.0226405	8.65469e-06	0.000241247	1.8493e-05	0	0	0	chr5	LPCAT1	Body
cg19908207	0.00827344	-0.00403076	-0.0900793	0.0246133	0.0246133	0.0246133	9.69986e-05	4.82792e-05	0.343451	0	0	0	chr5	GFRA3	TSS1500
cg20559537	0.0298571	-0.0202334	0.0569757	0.0262019	0.0262019	0.0262019	0.00371402	0.00116608	0.0502917	0	0	0	chr5	N4BP3	TSS1500
cg20945853	-0.00893676	-0.0228009	-0.0027185	0.0315171	0.0315171	0.0315171	0.00193033	0.00715403	0.00101221	0	0	0	chr5
cg21180956	-0.0255125	-0.0363541	0.036781	0.0346287	0.0346287	0.0346287	0.0157368	0.0330348	0.0339535	0	0	0	chr5	ESM1;ESM1	TSS200;TSS200
cg21633059	0.000341273	-0.012584	-0.0384512	0.0196703	0.0196703	0.0196703	2.02638e-07	4.41375e-06	0.000876931	0	0	0	chr5
cg21857598	0.0131623	0.0140768	0.162814	0.0250709	0.0250709	0.0250709	0.000266413	0.00030491	0.993885	0	0	1	chr5	CD180	TSS200
cg22108563	0.0096656	0.0421883	0.208477	0.0259032	0.0259032	0.0259032	0.000243882	0.0128128	0.999986	0	0	1	chr5	DOK3;DOK3;DOK3	TSS200;5'UTR;5'UTR
cg22459204	0.0185158	-0.0142363	0.0807761	0.0214462	0.0214462	0.0214462	7.25012e-05	3.18026e-05	0.185025	0	0	0	chr5	ANKRD33B	Body
cg22953759	0.0190771	-0.0320347	-0.228194	0.0355835	0.0355835	0.0355835	0.011478	0.0280652	0.999842	0	0	1	chr5	ANKRD33B	Body
cg23209976	-0.0136571	0.0190739	0.0918161	0.0324097	0.0324097	0.0324097	0.00385966	0.00626292	0.400322	0	0	0	chr5
cg23400942	-0.00568648	0.0431026	0.00776092	0.020772	0.020772	0.020772	2.80729e-06	0.00308009	4.48669e-06	0	0	0	chr5	GDNF;GDNF;GDNF	TSS1500;5'UTR;TSS200
cg23917399	0.000429568	-0.0212898	-0.185826	0.034268	0.034268	0.034268	0.00183253	0.0108122	0.99387	0	0	1	chr5	TNFAIP8;TNFAIP8;TNFAIP8	Body;5'UTR;1stExon
cg23974120	0.00823565	-0.00759322	0.110089	0.0225164	0.0225164	0.0225164	2.29624e-05	2.03047e-05	0.672958	0	0	0	chr5	TRIO	Body
cg24000908	-0.00185029	-0.0811266	-0.222121	0.0282039	0.0282039	0.0282039	0.000250707	0.251692	0.999993	0	0	1	chr5	SLC12A7	TSS1500
cg24032269	0.0375957	0.0131033	0.146901	0.0293794	0.0293794	0.0293794	0.0168316	0.00154951	0.944798	0	0	0	chr5	TCOF1;TCOF1;TCOF1;TCOF1;TCOF1;TCOF1	Body;Body;Body;Body;Body;Body
cg24082677	0.0214701	-0.013068	-0.182719	0.0367566	0.0367566	0.0367566	0.0163199	0.00901324	0.98779	0	0	1	chr5
cg24581650	-0.00285302	-0.00409687	-0.0185795	0.0241071	0.0241071	0.0241071	2.79112e-05	3.47179e-05	0.000365808	0	0	0	chr5	ERGIC1	Body
cg24604417	0.0368989	-0.026361	-0.0655398	0.0245899	0.0245899	0.0245899	0.00514187	0.00137364	0.080548	0	0	0	chr5	PARP8	Body
cg24619276	0.025416	-0.00124058	0.0739642	0.0389768	0.0389768	0.0389768	0.027839	0.00564164	0.252073	0	0	0	chr5	EGFLAM;EGFLAM;EGFLAM;EGFLAM	Body;Body;Body;Body
cg24835948	0.0240784	0.0235541	0.0114891	0.0104865	0.0104865	0.0104865	2.2449e-13	1.55085e-13	1.58088e-17	0	0	0	chr5	TRIO	Body
cg24854175	-0.0110956	-0.0617624	0.12199	0.0358751	0.0358751	0.0358751	0.00660303	0.143245	0.730046	0	0	0	chr5	CTNNA1	Body
cg25076039	-0.000888358	-0.00159011	0.000201598	0.0173958	0.0173958	0.0173958	6.08025e-09	7.69669e-09	4.82014e-09	0	0	0	chr5	DOCK2	Body
cg25316172	0.00792414	-0.00287286	-0.0788395	0.0257801	0.0257801	0.0257801	0.000177413	8.24375e-05	0.205878	0	0	0	chr5	CYFIP2;CYFIP2;CYFIP2	5'UTR;TSS1500;5'UTR
cg25387487	-0.0260745	-0.04159	0.0104773	0.0326638	0.0326638	0.0326638	0.011811	0.0368707	0.00306517	0	0	0	chr5	ADAM19	TSS1500
cg25474070	0.00799721	0.00212117	-0.01539	0.018771	0.018771	0.018771	4.75979e-07	9.22286e-08	3.28018e-06	0	0	0	chr5	IL3	TSS1500
cg26224060	-0.0092777	0.0130403	0.0730616	0.0117311	0.0117311	0.0117311	5.23207e-15	6.18545e-14	0.0108288	0	0	0	chr5	GPR150	1stExon
cg26333638	0.010761	0.00583731	0.0397125	0.0141247	0.0141247	0.0141247	1.32544e-10	1.30973e-11	9.8518e-06	0	0	0	chr5	HEXB	Body
cg26518932	-0.0082002	-0.00354371	-0.180542	0.0271995	0.0271995	0.0271995	0.000368999	0.000195372	0.998468	0	0	1	chr5	LCP2	Body
cg26626449	-0.022749	-0.013225	0.00484055	0.02574	0.02574	0.02574	0.00134457	0.000374192	0.000109103	0	0	0	chr5
cg26775866	-0.0205533	-0.06989	-0.0953144	0.0431102	0.0431102	0.0431102	0.0326737	0.24245	0.456725	0	0	0	chr5	PTTG1	5'UTR
cg26824709	0.0270781	0.0107032	-0.13887	0.0274107	0.0274107	0.0274107	0.00390299	0.000561515	0.921911	0	0	0	chr5	CCNJL	TSS1500
cg26964651	0.00896831	-0.0156115	-0.0140454	0.0289925	0.0289925	0.0289925	0.0008452	0.00180306	0.00151478	0	0	0	chr5
cg27035514	0.0202972	0.0076288	-0.00969887	0.0346944	0.0346944	0.0346944	0.0108013	0.00387897	0.00462382	0	0	0	chr5	N4BP3	TSS1500
cg27047494	0.0195929	-0.0420163	-0.00304962	0.0467938	0.0467938	0.0467938	0.0428684	0.107648	0.0191391	0	0	0	chr5
cg27361227	0.019003	0.0116798	-0.0405574	0.0233982	0.0233982	0.0233982	0.000268413	8.01149e-05	0.00553508	0	0	0	chr5	ARSB;ARSB	Body;Body
cg27587780	0.00536566	-0.0429684	-0.0219388	0.0353465	0.0353465	0.0353465	0.00371052	0.0533177	0.0136061	0	0	0	chr5	IRF1	3'UTR
cg00057667	0.0187184	-0.0500909	0.205216	0.0243869	0.0243869	0.0243869	0.000429578	0.0203512	0.999992	0	0	1	chr6
cg00099766	-0.0278434	-0.031953	0.0122352	0.0269217	0.0269217	0.0269217	0.00367842	0.00574233	0.000557047	0	0	0	chr6	RRAGD	Body
cg00232453	0.0209824	0.00737339	-0.0820598	0.0198195	0.0198195	0.0198195	3.34755e-05	1.48043e-06	0.182685	0	0	0	chr6	EHMT2;EHMT2	Body;Body
cg00257893	-0.00262528	-0.00269731	0.0383048	0.0185863	0.0185863	0.0185863	8.06963e-08	8.24079e-08	0.000451066	0	0	0	chr6	NHSL1;NHSL1	TSS1500;Body
cg00416243	0.0172709	-0.0137837	-0.101038	0.0348892	0.0348892	0.0348892	0.00886529	0.00673405	0.511866	0	0	0	chr6
cg00432049	-0.0764998	-0.081244	-0.0150847	0.0284391	0.0284391	0.0284391	0.204308	0.254782	0.00141389	0	0	0	chr6	ULBP3	TSS1500
cg00581764	-0.0282986	-0.00306781	0.0838494	0.035111	0.035111	0.035111	0.0205691	0.00288356	0.322762	0	0	0	chr6
cg00702872	-0.00464599	0.00216581	-0.0883639	0.0181432	0.0181432	0.0181432	7.37618e-08	3.47762e-08	0.26065	0	0	0	chr6
cg00742040	-0.0162549	-0.0198639	-0.13801	0.0262571	0.0262571	0.0262571	0.000712776	0.00113669	0.926138	0	0	0	chr6	SFRS3	Body
cg00879824	0.0241061	-0.0275228	-0.00477813	0.0186148	0.0186148	0.0186148	2.28031e-05	4.93985e-05	1.56549e-07	0	0	0	chr6
cg01200021	-0.0108566	0.00198138	-0.0656033	0.0297619	0.0297619	0.0297619	0.00137122	0.000494865	0.123895	0	0	0	chr6
cg01291375	0.0087233	0.0105774	0.215709	0.0200868	0.0200868	0.0200868	2.75827e-06	4.25733e-06	1	0	0	1	chr6
cg01322079	0.0193934	0.0209072	0.0415289	0.00907425	0.00907425	0.00907425	3.25398e-19	1.43876e-18	5.83258e-11	0	0	0	chr6	SFT2D1	TSS1500
cg01487683	-0.0578316	-0.052782	-0.0488371	0.0213275	0.0213275	0.0213275	0.0240102	0.013416	0.00822173	0	0	0	chr6
cg01825806	0.0174669	-0.0404111	-0.0629912	0.0274863	0.0274863	0.0274863	0.00133796	0.0150811	0.089079	0	0	0	chr6
cg01860763	0.02476	-0.00064188	0.0874681	0.0312121	0.0312121	0.0312121	0.00796304	0.00072798	0.344023	0	0	0	chr6	FLJ22536	Body
cg01955533	-0.00391098	0.00721594	0.0471333	0.0310232	0.0310232	0.0310232	0.000976379	0.00139127	0.0441813	0	0	0	chr6	CDKN1A;CDKN1A	5'UTR;5'UTR
cg01962471	-0.00295383	-0.0507738	0.239533	0.014373	0.014373	0.014373	7.29203e-12	0.000307504	1	0	0	1	chr6	ZDHHC14;ZDHHC14	Body;Body
cg02346730	-0.0234822	-0.0383662	-0.104238	0.0256205	0.0256205	0.0256205	0.00141055	0.00807191	0.565684	0	0	0	chr6	HCG26	Body
cg02429905	-0.0511775	-0.0235744	0.0472902	0.0193566	0.0193566	0.0193566	0.00583005	3.93537e-05	0.00323368	0	0	0	chr6	PRRT1;PPT2	TSS1500;TSS1500
cg02588532	0.0212091	-0.0117504	0.0227808	0.0129983	0.0129983	0.0129983	6.73762e-10	5.63357e-12	1.41901e-09	0	0	0	chr6	RPS6KA2;MIR1913;RPS6KA2	Body;TSS200;Body
cg02673417	0.00393706	0.0220092	0.198768	0.0215967	0.0215967	0.0215967	4.33272e-06	0.000152365	0.999998	0	0	1	chr6	MAP3K5	Body
cg02755956	0.0316669	-0.0157325	-0.0566007	0.0344418	0.0344418	0.0344418	0.0236268	0.00720923	0.10382	0	0	0	chr6	FYN	5'UTR
cg03081675	0.00322453	0.0689718	0.216473	0.0490208	0.0490208	0.0490208	0.024181	0.26338	0.991249	0	0	1	chr6	IPCEF1;OPRM1;IPCEF1;IPCEF1	Body;Body;Body;Body
cg03145486	0.0533723	-0.011268	-0.0258788	0.0305781	0.0305781	0.0305781	0.0636456	0.00185507	0.00767548	0	0	0	chr6	NOTCH4	Body
cg03226666	0.000759951	0.00927696	0.0598965	0.01222	0.01222	0.01222	2.31005e-16	5.67657e-14	0.000515773	0	0	0	chr6	NKAIN2	Body
cg03285617	0.000429016	-0.0400137	-0.0183528	0.0295249	0.0295249	0.0295249	0.000372532	0.0210912	0.00284297	0	0	0	chr6	NT5E	Body
cg03649855	0.0331292	-0.048092	0.111975	0.0318106	0.0318106	0.0318106	0.01777	0.0513627	0.646707	0	0	0	chr6
cg03893901	-0.0492479	-0.0131221	0.165108	0.0389232	0.0389232	0.0389232	0.0961331	0.0128064	0.952809	0	0	1	chr6
cg03900314	0.014488	0.0695114	0.0814657	0.0213656	0.0213656	0.0213656	3.13616e-05	0.0767901	0.192839	0	0	0	chr6	DDAH2	Body
cg04152196	0.0201781	0.0426466	0.0710864	0.0189959	0.0189959	0.0189959	1.32254e-05	0.00126703	0.0639925	0	0	0	chr6	PDE7B	TSS200
cg04166913	0.0190444	-0.0149583	-0.0178079	0.0131801	0.0131801	0.0131801	4.06782e-10	5.50895e-11	2.24346e-10	0	0	0	chr6	BRD2;BRD2	Body;Body
cg04174651	0.00627288	-0.0406863	-0.0750649	0.0278412	0.0278412	0.0278412	0.000380649	0.016568	0.185228	0	0	0	chr6
cg04334016	0.00546715	-0.00627558	0.0514009	0.0148112	0.0148112	0.0148112	8.70947e-11	1.24224e-10	0.000516759	0	0	0	chr6	CNKSR3	Body
cg04373205	0.0241453	0.0193264	-0.023918	0.00694597	0.00694597	0.00694597	4.59048e-28	1.74029e-31	3.19998e-28	0	0	0	chr6	PIM1	TSS1500
cg04408448	-0.013789	-0.0319164	-0.0100335	0.0163451	0.0163451	0.0163451	6.65907e-08	1.55424e-05	1.85451e-08	0	0	0	chr6
cg04425624	-0.0120049	-0.0365764	-0.156604	0.0321107	0.0321107	0.0321107	0.00306854	0.0241253	0.961032	0	0	1	chr6	TNF	1stExon
cg04496791	0.0141609	0.000631108	0.0503239	0.0137447	0.0137447	0.0137447	2.11546e-10	2.42163e-13	0.000150635	0	0	0	chr6
cg04657000	0.0228986	-0.0459211	-0.130798	0.0374822	0.0374822	0.0374822	0.0198424	0.07454	0.794366	0	0	0	chr6	FYN	5'UTR
cg04682791	0.0164139	0.0136084	0.0376553	0.0298262	0.0298262	0.0298262	0.00253587	0.00188674	0.018297	0	0	0	chr6	LRRC16A	Body
cg04826368	0.00413775	-0.019812	-0.0796361	0.0266539	0.0266539	0.0266539	0.00016123	0.00131275	0.22243	0	0	0	chr6
cg04852348	0.00238893	0.00144887	0.0196742	0.0301905	0.0301905	0.0301905	0.000612112	0.00054865	0.00389968	0	0	0	chr6
cg05141234	0.0121328	0.0321274	0.188447	0.0193936	0.0193936	0.0193936	2.93886e-06	0.00023285	0.999997	0	0	1	chr6	RGL2;RGL2	Body;Body
cg05218678	0.0228927	-0.00878838	0.165683	0.0454239	0.0454239	0.0454239	0.0448007	0.0223212	0.925911	0	0	0	chr6
cg05349059	0.0643621	-0.00979627	-0.05063	0.0280751	0.0280751	0.0280751	0.102153	0.000656897	0.0393312	0	0	0	chr6
cg05382185	0.0174805	-0.00524128	-0.0949741	0.0222807	0.0222807	0.0222807	0.000106266	1.05484e-05	0.410768	0	0	0	chr6
cg05580603	0.0245623	0.0213329	-0.00264162	0.00957594	0.00957594	0.00957594	1.66541e-15	1.06012e-16	1.39202e-24	0	0	0	chr6
cg05585911	0.00502702	-0.0898618	-0.0518891	0.0322179	0.0322179	0.0322179	0.00160007	0.376504	0.0676798	0	0	0	chr6	CDC5L	Body
cg05691806	0.0431868	-0.0374323	-0.0971472	0.0223102	0.0223102	0.0223102	0.00544024	0.00252013	0.449125	0	0	0	chr6	RPS6KA2;RPS6KA2	Body;Body
cg05915981	-0.00136595	0.00960225	0.191869	0.0359835	0.0359835	0.0359835	0.00306181	0.00599911	0.994661	0	0	1	chr6	AKAP7;AKAP7;AKAP7;AKAP7;AKAP7	1stExon;Body;5'UTR;1stExon;5'UTR
cg06111526	0.0155907	0.0218146	0.0261496	0.00843162	0.00843162	0.00843162	6.81591e-24	9.05916e-21	9.87251e-19	0	0	0	chr6	ATF6B;ATF6B	Body;Body
cg06132620	0.0297296	-0.0111281	0.0309746	0.0164881	0.0164881	0.0164881	1.01355e-05	3.52172e-08	1.41724e-05	0	0	0	chr6	NHSL1;NHSL1;NHSL1	1stExon;5'UTR;Body
cg06560379	0.0175406	-0.00979087	-0.0954276	0.0152259	0.0152259	0.0152259	3.05217e-08	1.56432e-09	0.381973	0	0	0	chr6	NFKBIE	Body
cg07056079	-0.0228281	-0.0463519	0.0138066	0.0187536	0.0187536	0.0187536	1.93562e-05	0.00211369	2.15252e-06	0	0	0	chr6
cg07109551	-0.00624574	-0.0191625	-0.185204	0.0212238	0.0212238	0.0212238	4.99474e-06	6.98205e-05	0.99997	0	0	1	chr6	RPS6KA2;RPS6KA2	3'UTR;3'UTR
cg07125469	-0.0251983	-0.0660271	-0.0238242	0.0354391	0.0354391	0.0354391	0.0173986	0.168873	0.015798	0	0	0	chr6	HDDC2	TSS1500
cg07135797	0.0377294	0.0683735	-0.037165	0.0217553	0.0217553	0.0217553	0.00210275	0.0730091	0.00193686	0	0	0	chr6	ZNRD1;NCRNA00171;ZNRD1	Body;TSS1500;Body
cg07369374	-0.0174798	-0.0395785	-0.119213	0.0238411	0.0238411	0.0238411	0.000268826	0.00563289	0.789837	0	0	0	chr6
cg07457375	-0.00859919	-0.0169605	-0.0210363	0.0351509	0.0351509	0.0351509	0.0046579	0.00907917	0.0123385	0	0	0	chr6	COL11A2;COL11A2;COL11A2	Body;Body;Body
cg07725064	0.0585471	-0.0134118	-0.173606	0.0254055	0.0254055	0.0254055	0.0513767	0.000326911	0.998118	0	0	1	chr6	FYN	5'UTR
cg07906726	-0.0101937	-0.0810314	0.0952866	0.0319985	0.0319985	0.0319985	0.00250353	0.276659	0.441447	0	0	0	chr6	TAGAP;TAGAP	Body;Body
cg07932300	-0.0044233	0.031179	0.052589	0.0283618	0.0283618	0.0283618	0.000375972	0.00762187	0.0472969	0	0	0	chr6	HECA	TSS1500
cg07954885	0.00475065	0.00507187	0.0130034	0.00805294	0.00805294	0.00805294	1.40032e-32	2.25023e-32	1.66421e-27	0	0	0	chr6	BRD2	TSS1500
cg07997529	-0.00486865	-0.0105348	-0.0397418	0.0210529	0.0210529	0.0210529	3.11134e-06	1.07105e-05	0.00210339	0	0	0	chr6	GPR126;GPR126;GPR126;GPR126	Body;Body;Body;Body
cg08060645	-0.00942247	-0.0176551	0.16676	0.0297697	0.0297697	0.0297697	0.00117267	0.00283682	0.987537	0	0	1	chr6	CDC40	Body
cg08106319	0.0263749	-0.0016443	0.166271	0.036994	0.036994	0.036994	0.0232851	0.00392225	0.963385	0	0	1	chr6	ZFAND3	Body
cg08179431	0.0303487	0.0605435	0.16347	0.0376218	0.0376218	0.0376218	0.0320593	0.147143	0.954204	0	0	1	chr6	HFE;HFE;HFE;HFE;HFE;HFE;HFE;HFE;HFE	TSS1500;TSS1500;TSS1500;TSS1500;TSS1500;TSS1500;TSS1500;TSS1500;TSS1500
cg08376209	0.0166796	-0.0464963	-0.123463	0.0311403	0.0311403	0.0311403	0.0037293	0.0428846	0.774415	0	0	0	chr6	FYN	5'UTR
cg08486269	-0.0278414	0.0318486	0.147934	0.0272172	0.0272172	0.0272172	0.00401016	0.00614019	0.960895	0	0	1	chr6	IPCEF1;IPCEF1	TSS200;TSS200
cg08553327	-0.035002	-0.0565142	-0.229227	0.037309	0.037309	0.037309	0.0407408	0.121896	0.999734	0	0	1	chr6	TNF	1stExon
cg08647910	-0.00464143	0.0333667	0.0577747	0.0192455	0.0192455	0.0192455	3.61941e-07	0.000267812	0.0141166	0	0	0	chr6	SGK1;SGK1;SGK1;SGK1	Body;TSS200;Body;TSS1500
cg08735211	0.00200001	-0.00386761	-0.00570402	0.0366388	0.0366388	0.0366388	0.00373918	0.00434795	0.00503143	0	0	0	chr6	HLA-DMA	Body
cg08919597	0.0119792	-0.0476356	-0.302917	0.0358869	0.0358869	0.0358869	0.00708891	0.0722617	1	0	0	1	chr6	TNFAIP3	Body
cg09025324	-0.0274093	-0.0167097	0.120887	0.0328552	0.0328552	0.0328552	0.013573	0.00562122	0.737528	0	0	0	chr6	DSE;DSE	TSS1500;5'UTR
cg09110394	0.0408066	0.0401216	-0.138526	0.0361103	0.0361103	0.0361103	0.0505818	0.048638	0.85699	0	0	0	chr6	LRRC16A	Body
cg09195098	-0.0301096	-0.0764599	0.00152604	0.0224444	0.0224444	0.0224444	0.00092306	0.147131	5.73411e-06	0	0	0	chr6	GCNT2	Body
cg09332664	0.00640949	-0.0179456	0.015912	0.0094639	0.0094639	0.0094639	2.31839e-23	2.15578e-18	3.19225e-19	0	0	0	chr6	RING1	Body
cg09345868	0.0745396	0.0302751	0.179517	0.0464835	0.0464835	0.0464835	0.291938	0.0668082	0.956427	0	0	1	chr6	SAMD3;SAMD3	5'UTR;TSS1500
cg09391066	-0.0336592	-0.0342015	-0.012263	0.019135	0.019135	0.019135	0.00026316	0.000292308	2.26816e-06	0	0	0	chr6
cg09703123	0.0178315	-0.00637663	-0.0204559	0.024837	0.024837	0.024837	0.000469297	8.1782e-05	0.00068085	0	0	0	chr6	NRM	Body
cg09706021	8.75391e-05	0.0372889	0.00487395	0.0156401	0.0156401	0.0156401	8.39137e-11	3.04066e-05	5.92775e-10	0	0	0	chr6	SYNGAP1	Body
cg09732335	0.0130982	-0.0367459	-0.00237358	0.0280222	0.0280222	0.0280222	0.000963772	0.0119952	0.000247089	0	0	0	chr6	MAP3K5	Body
cg09740560	0.0272632	0.0382217	-0.0512113	0.0194255	0.0194255	0.0194255	9.04147e-05	0.000735699	0.00600962	0	0	0	chr6	GABBR1;GABBR1	TSS1500;TSS1500
cg09853238	-0.0178237	-0.0224301	-0.14319	0.0288974	0.0288974	0.0288974	0.00222945	0.00363382	0.932491	0	0	0	chr6
cg09878914	0.0252519	-0.0269711	-0.0444986	0.0139608	0.0139608	0.0139608	4.29842e-08	8.43017e-08	3.51146e-05	0	0	0	chr6	BAT1;BAT1	Body;Body
cg10008387	0.0285191	0.0487166	0.0428494	0.0147435	0.0147435	0.0147435	6.22604e-07	0.000252231	5.30224e-05	0	0	0	chr6
cg10011792	0.00376699	0.0163304	-0.00922309	0.0126992	0.0126992	0.0126992	1.75622e-14	2.2204e-11	4.39487e-13	0	0	0	chr6	TMEM14C;TMEM14C	Body;Body
cg10276433	-0.0290377	0.0481086	0.0478121	0.0534767	0.0534767	0.0534767	0.0922583	0.165935	0.164557	0	0	0	chr6	GPR110;GPR110	TSS1500;TSS1500
cg10308253	0.000131619	-0.109603	0.0517221	0.0261396	0.0261396	0.0261396	6.65695e-05	0.643323	0.0323788	0	0	0	chr6	ZC3H12D	5'UTR
cg10437217	0.0171439	-0.0228207	0.0719412	0.0363926	0.0363926	0.0363926	0.0114012	0.0169718	0.220353	0	0	0	chr6
cg10717214	-0.00259042	-0.0162466	-0.104525	0.0247364	0.0247364	0.0247364	4.10992e-05	0.000354813	0.572567	0	0	0	chr6	TNF	1stExon
cg11100450	0.0382252	-0.0628415	0.172411	0.0317223	0.0317223	0.0317223	0.0257459	0.120726	0.988775	0	0	1	chr6	EXOC2	Body
cg11106287	0.0185859	0.0183145	0.132378	0.0130435	0.0130435	0.0130435	2.16373e-10	1.89381e-10	0.993474	0	0	1	chr6	RGL2;RGL2	Body;Body
cg11157127	-0.0252927	0.00356903	0.138268	0.049897	0.049897	0.049897	0.0671666	0.0266427	0.778443	0	0	0	chr6	PHACTR2;PHACTR2;PHACTR2;PHACTR2	TSS1500;Body;Body;TSS1500
cg11713064	-0.00113151	-0.0136152	0.0114483	0.0272603	0.0272603	0.0272603	0.000143462	0.000765123	0.000580338	0	0	0	chr6
cg11747923	-0.0128206	-0.0480735	-0.0542902	0.0131932	0.0131932	0.0131932	1.94898e-11	4.1451e-05	0.00026546	0	0	0	chr6
cg11792824	0.0131839	-0.0422126	-0.00974787	0.0146046	0.0146046	0.0146046	1.38688e-09	3.79786e-05	3.21064e-10	0	0	0	chr6
cg11893552	0.0192335	0.000544435	0.035576	0.0283182	0.0283182	0.0283182	0.00217152	0.000222312	0.0114528	0	0	0	chr6
cg12063847	-0.0137786	-0.00731012	0.0610358	0.0252442	0.0252442	0.0252442	0.000318331	0.000120457	0.0613557	0	0	0	chr6
cg12271487	0.0079445	-0.00732371	0.0566629	0.0279597	0.0279597	0.0279597	0.00049662	0.00045881	0.0605728	0	0	0	chr6	ARMC2	Body
cg12345982	0.0224965	0.00795568	-0.0345958	0.00969031	0.00969031	0.00969031	6.32071e-16	1.06371e-21	7.42079e-12	0	0	0	chr6	IGF2R	TSS1500
cg12531611	0.00435738	-0.0249872	0.210762	0.0328395	0.0328395	0.0328395	0.00179315	0.0111791	0.999628	0	0	1	chr6	NEDD9;NEDD9;NEDD9	Body;Body;Body
cg12630560	-0.0146904	-0.062015	-0.0398807	0.0249884	0.0249884	0.0249884	0.000320126	0.0642425	0.0080667	0	0	0	chr6	HCG9	TSS1500
cg12688576	0.0116954	0.0286422	0.0820911	0.0138078	0.0138078	0.0138078	8.01372e-11	1.18355e-07	0.0973141	0	0	0	chr6	RNF144B	TSS200
cg12708994	-0.0530079	-2.02044e-05	0.0697894	0.0294026	0.0294026	0.0294026	0.0549957	0.000336468	0.152097	0	0	0	chr6	DSE;DSE	TSS1500;5'UTR
cg12721695	-0.00460978	-0.0255165	-0.0100416	0.0222205	0.0222205	0.0222205	8.8178e-06	0.00040112	2.57792e-05	0	0	0	chr6	RING1	3'UTR
cg12761472	-0.0318409	-0.0584681	-0.034584	0.0296405	0.0296405	0.0296405	0.0107374	0.0805784	0.0136576	0	0	0	chr6
cg12770425	0.0550188	0.0602725	0.0139329	0.0392679	0.0392679	0.0392679	0.126002	0.15584	0.0141972	0	0	0	chr6
cg12859112	0.00696605	-0.0393207	0.0461517	0.0270592	0.0270592	0.0270592	0.000292835	0.0124656	0.0232944	0	0	0	chr6	TMEM14B;TMEM14B	Body;Body
cg13015616	0.013596	0.0789173	0.203573	0.0329415	0.0329415	0.0329415	0.00435859	0.261085	0.999167	0	0	1	chr6	HFE;HFE;HFE;HFE;HFE;HFE;HFE;HFE;HFE	TSS1500;TSS1500;TSS1500;TSS1500;TSS1500;TSS1500;TSS1500;TSS1500;TSS1500
cg13378486	0.0456693	-0.00795733	-0.115068	0.0398498	0.0398498	0.0398498	0.0863803	0.0104512	0.647329	0	0	0	chr6
cg13411789	0.0299694	-0.0150458	0.0564664	0.0216911	0.0216911	0.0216911	0.000622116	4.49134e-05	0.0223759	0	0	0	chr6	GCNT2	5'UTR
cg13420934	0.0240011	-0.0251015	0.12811	0.0279485	0.0279485	0.0279485	0.00327153	0.00368248	0.842741	0	0	0	chr6	RIPK1	Body
cg13654085	0.0276176	-0.0288952	0.179136	0.0276795	0.0276795	0.0276795	0.00446115	0.00510166	0.997875	0	0	1	chr6	E2F3	Body
cg13660719	-0.0191232	-0.0257148	-0.0121178	0.0157299	0.0157299	0.0157299	1.36212e-07	1.16456e-06	1.15549e-08	0	0	0	chr6	DDR1;DDR1	5'UTR;5'UTR
cg13789303	-0.0146738	0.0914246	0.0839997	0.0348023	0.0348023	0.0348023	0.00710832	0.402685	0.322849	0	0	0	chr6	FOXO3;FOXO3	Body;Body
cg14437986	0.010032	-0.00952688	0.0137105	0.0196611	0.0196611	0.0196611	2.37046e-06	2.096e-06	5.69772e-06	0	0	0	chr6	C6orf25;C6orf25;C6orf25;C6orf25;C6orf25;C6orf25	TSS200;TSS200;TSS200;TSS200;TSS200;TSS200
cg14671926	-0.00650188	-0.00442259	-0.105957	0.0271226	0.0271226	0.0271226	0.000283172	0.00021262	0.586915	0	0	0	chr6	WDR27	Body
cg14791639	-0.026086	0.0157144	-0.0876014	0.0584489	0.0584489	0.0584489	0.103009	0.0746456	0.416004	0	0	0	chr6	ATXN1;ATXN1	5'UTR;5'UTR
cg15142819	0.0103946	-0.0240334	0.133884	0.0264459	0.0264459	0.0264459	0.000351692	0.002036	0.899948	0	0	0	chr6	SYNJ2	Body
[truncated: 1,727 more rows]

## Sheet: Lymphocyte-I
CpGname	Mean_difference_CD19B	Mean_difference_CD4T	Mean_difference_CD8T	Mean_difference_NK	SD_difference_CD19B	SD_difference_CD4T	SD_difference_CD8T	SD_difference_NK	post_prob_DM_gt0.10_CD19B	post_prob_DM_gt0.10_CD4T	post_prob_DM_gt0.10_CD8T	post_prob_DM_gt0.10_NK	sex_specific_difference_CD19B	sex_specific_difference_CD4T	sex_specific_difference_CD8T	sex_specific_difference_NK	CHR	UCSC_RefGene_Name	UCSC_RefGene_Group
[truncated: 8,227 more rows]

[truncated: 7 more sheets: CD19B, CD4T, CD8T, CD14Mono, Neu, NK, PanT]
